# Supplementary material for: In-depth analysis of Bacillus subtilis proteome identifies new ORFs and traces the evolutionary history of modified proteins
Source: Sci Rep. 2018 Nov 22;8:17246. doi: 10.1038/s41598-018-35589-9 (PMC6250715; doi:10.1038/s41598-018-35589-9)
Supplement: Supplementary file 2 — Supplementary Data S1 [file 41598_2018_35589_MOESM2_ESM.xlsx]

## Sheet: Title
Supplementary information for:
In-depth analysis of Bacillus subtilis proteome identifies new ORFs and traces the evolutionary history of modified proteins
Vaishnavi Ravikumar1#, Nicolas C. Nalpas2#, Viktoria Anselm2, Karsten Krug2§, Maša Lenuzzi3, Martin Sebastijan Šestak3, Tomislav Domazet-Lošo3,4, Ivan Mijakovic1,5*, Boris Macek2*
1) Novo Nordisk Foundation Center for Biosustainability, Technical University of Denmark, Kongens Lyngby, Denmark.
2) Proteome Center Tuebingen, Interfaculty Institute for Cell Biology, University of Tuebingen, Germany.
3) Laboratory of Evolutionary Genetics, Ruđer Bošković Institute, Bijenička cesta 54, HR-10000 Zagreb, Croatia.
4) Catholic University of Croatia, Ilica 242, HR-10000 Zagreb, Croatia.
5) Systems and Synthetic Biology, Department of Chemical and Biological Engineering, Chalmers University of Technology, Gothenburg, Sweden.
§present address: Proteomics Platform, The Broad Institute of MIT and Harvard, Cambridge MA, USA
#Both authors contributed equally to this work.
*To whom correspondence should be addressed:
Prof. Dr. Boris Macek						Prof. Dr. Ivan Mijakovic
Proteome Center Tuebingen						Novo Nordisk Foundation Center for Biosustainability
Interfaculty Institute for Cell Biology						Technical University of Denmark
Auf der Morgenstelle 15						Kemitorvet, Building 220
72076 Tuebingen						2800 Kongens Lyngby
Germany						Denmark
Phone: +49/(0)7071/29-70558						Phone: +46(0)709828446
Fax: +49/(0)7071/29-5779						E-Mail: ivmi@biosustain.dtu.dk
E-Mail: boris.macek@uni-tuebingen.de
Supplementary legends
Supplementary Data S1 (XLSX): List of all proteins, phosphorylation events and acetylation events identified in this study. A list of all LC-MS/MS runs is also provided together with their respective growth conditions.

## Sheet: Legend
Column Header	Description
Protein IDs	Uniprot Accession ID
Protein Name	Name of the protein as given by Uniprot
Gene Name	Gene name of the respective protein identification
Peptide Count	Number of peptides associated with each protein identification
Sequence Coverage (%)	Percentage of protein sequence that is covered by the identified peptide(s)
Molecular Weight (kDa)	Molecular weight of the corresponding protein
Intensity	Total intensity of all the isotopic patterns associated with the identified amino acid sequence
MS/MS Count	The total number of sequencing events for a particular identification
Localization Probability	Localization Probability indicating the likelihood of occurrence of the post-translationally modified event on a specific amino acid
PEP	Posterior Error Probability score of the corresponding post-translationally modified peptide identification
Score	Peptide score assigned by the Andromeda search engine
Position	Position of the identified post-translationally modified event within the peptide sequence
Amino Acid	Amino acid that was identified to be post-translationally modified
Modified Peptide Sequence	Sequence of the post-translationally modified peptide

## Sheet: ProteinGroups
Protein IDs	Protein Name	Gene Name	Peptide Count	Sequence Coverage (%)	Molecular Weight (kDa)	Intensity	MS/MS Count
C0H3Q1	Uncharacterized membrane protein YtzI	ytzI	1	27.6	6.6358	0	0
C0H3Q2	Uncharacterized protein YtzL	ytzL	2	38.5	5.8665	214950000	17
C0H3Q6	Uncharacterized protein YbdZ	ybdZ	1	31.9	7.8706	45105000	7
C0H3Q9	Uncharacterized protein YuzK	yuzK	1	24.4	5.3951	92452000	12
C0H3R1	Uncharacterized protein YuzM	yuzM	6	98.8	9.6248	1307700000	319
C0H3R4	Sigma-O factor regulatory protein RsoA	rsoA	3	24.1	9.5458	5016300	5
C0H3R5	Uncharacterized protein YvrJ	yvrJ	3	54.5	13.279	87565000	51
C0H3R7	Uncharacterized lipoprotein YvzJ	yvzJ	3	76.8	7.9952	25707000	12
C0H3S3	Uncharacterized protein YwzD	ywzD	3	78.7	5.4632	135050000	7
C0H3S6	Putative DNA-binding protein YwzG	ywzG	12	80.4	13.126	302200000	69
C0H3S9	Uncharacterized HTH-type transcriptional regulator YbzH	ybzH	8	84	11.501	741090000	151
C0H3U9	Phenolic acid decarboxylase subunit D	bsdD	4	42.7	8.5686	52314000	10
C0H3V2	Mannitol-specific phosphotransferase enzyme IIA component	mtlF	8	76.9	15.747	1838900000	305
C0H3V3	Uncharacterized protein YczO	yczO	2	74.1	6.5659	63587000	26
C0H3V8	Uncharacterized protein YyzM	yyzM	10	95.6	7.8963	1013800000	185
C0H3X3	Uncharacterized membrane protein YezF	yezF	2	52	8.3888	2961200	3
C0H3X4	Uncharacterized protein YezG	yezG	12	67.5	18.022	18349000000	922
C0H3X7	Phosphatidylglycerol lysyltransferase	mprF	13	18.6	96.321	447380000	288
C0H3X9	Uncharacterized HTH-type transcriptional regulator YgzD	ygzD	6	78.8	7.5688	329870000	113
C0H3Y1	Uncharacterized protein YhzD	yhzD	2	72.1	6.9427	767800000	21
C0H3Y4	Putative DNA-binding protein YizB	yizB	5	46.1	13.486	20493000	11
C0H3Y5	Uncharacterized protein YizC	yizC	8	96.9	7.4301	3958600000	143
C0H3Y7	Uncharacterized protein YjzK	yjzK	1	22.1	8.1418	3631800	3
C0H3Z0	Uncharacterized protein YjzF	yjzF	1	55.8	5.3222	89791000	7
C0H3Z2	Uncharacterized protein YjzH	yjzH	5	50	7.7377	4161900000	305
C0H3Z6	Uncharacterized protein YkzL	ykzL	4	55.1	14.395	96368000	10
C0H3Z7	Uncharacterized protein YkzM	ykzM	4	76.4	8.1043	32713000	20
C0H3Z9	Uncharacterized protein XkzA	xkzA	5	51.1	10.365	24116000	14
C0H402	Uncharacterized protein YkzP	ykzP	5	68.6	5.7992	1255600000	112
C0H405	Uncharacterized protein YkzS	ykzS	8	100	7.5915	352910000	176
C0H406	Uncharacterized protein YkzT	ykzT	5	100	6.3931	64123000	23
C0H410	Uncharacterized protein YkzW	ykzW	3	100	4.3769	73990000	10
C0H412	Uncharacterized protein YlzI	ylzI	5	88.7	8.1513	396800000	104
C0H418	Uncharacterized protein YnzL	ynzL	2	65.9	5.2161	125440000	14
C0H419	Biotin/lipoyl attachment protein	yngHB	4	72.6	8.0412	11120000	10
C0H423	Uncharacterized membrane protein YozV	yozV	2	15.2	9.0466	4260100	4
C0H432	Uncharacterized protein YoyE	yoyE	3	65.9	4.6813	73622000	17
C0H437	Uncharacterized protein YoyH	yoyH	2	49.2	7.0279	7918300	6
C0H443	Uncharacterized protein YpzF	ypzF	1	27.1	5.4159	252700000	30
C0H444	Uncharacterized protein YpzG	ypzG	3	94	6.0857	2101500000	19
C0H445	Uncharacterized protein YpzH	ypzH	5	71.9	7.1502	437570000	25
C0H446	Uncharacterized protein YpzI	ypzI	3	64.4	5.2108	326100000	8
C0H447	Uncharacterized protein YpzJ	ypzJ	5	75	7.4073	211950000	51
C0H453	Uncharacterized membrane protein YqzM	yqzM	3	100	4.8425	282700000	12
C0H461	Uncharacterized protein YrzQ	yrzQ	2	62.8	5.0421	3004100000	158
C0SP78	Uncharacterized transporter YdfM	ydfM	8	30.6	32.854	401090000	77
C0SP82	Probable oxidoreductase YoaE	yoaE	49	72.2	76.166	24657000000	4701
C0SP84	Putative binding protein YtlA	ytlA	13	50.6	37.546	1519500000	93
C0SP85	Uncharacterized protein YukE	yukE	13	99	10.993	82283000000	2378
C0SP86	DNA translocase SftA	sftA	49	57	106.82	2356300000	1206
C0SP89	Putative methyl-accepting chemotaxis protein YoaH	yoaH	22	44.2	61.003	1329300000	221
C0SP90	Putative cytochrome bd menaquinol oxidase subunit I	ythA	10	28.7	49.213	1364400000	64
C0SP91	Putative metallo-hydrolase YycJ	yycJ	9	37.5	29.256	197600000	39
C0SP93	Acetyl-coenzyme A carboxylase carboxyl transferase subunit beta	accD	28	75.5	32.035	50182000000	3214
C0SP94	Putative ABC transporter substrate-binding lipoprotein YhfQ	yhfQ	31	69.3	35.488	20838000000	2281
C0SP95	Copper transport protein YcnJ	ycnJ	19	42.9	59.794	4345300000	1308
C0SP98	Putative oligopeptide transport ATP-binding protein YkfD	ykfD	13	54.7	37.285	213330000	117
C0SP99	Putative L,D-transpeptidase YciB	yciB	14	53.6	22.054	6309100000	821
C0SPA0	Pullulanase	amyX	18	39.3	81.076	316860000	108
C0SPA7	Ftsk domain-containing protein YukB	yukB	59	50.3	171.85	8995700000	3288
C0SPB0	Uncharacterized acyl--CoA ligase YtcI	ytcI	57	87.5	59.324	46703000000	6459
C0SPB1	Uncharacterized protein YukJ	yukJ	25	60.9	25.554	54790000000	2556
C0SPB2	Putative metabolite transport protein YwtG	ywtG	6	9.8	49.193	921100000	231
C0SPB4	Uncharacterized ABC transporter ATP-binding protein YhaQ	yhaQ	23	71.1	33.858	6278900000	963
C0SPB5	Uncharacterized protein YclD	yclD	7	41.6	17.603	109910000	13
C0SPB6	Single-stranded DNA-binding protein SsbB	ssbB	13	96.5	12.52	1153000000	499
C0SPB8	Putative HTH-type transcriptional regulator YvaV	yvaV	9	57.6	20.927	159170000	63
C0SPB9	Uncharacterized glycosyltransferase YkoN	ykoN	10	26.8	43.577	67140000	15
C0SPC0	Probable 4-hydroxyphenylacetate 3-monooxygenase	yoaI	5	10.8	55.849	115590000	15
C0SPC1	Putative phosphotransferase YtmP	ytmP	8	48	23.585	205910000	162
C0SPC3	Putative ADP-ribose pyrophosphatase YjhB	yjhB	17	76.9	23.943	2114500000	301
L8E9J0	Uncharacterized protein	BSU18596	4	67.5	4.554	1219300000	48
L8EAY3	Uncharacterized protein	BSU27786	4	100	4.6564	31860000	47
L8ECQ9	Regulator of iron homeostasis	fbpA	5	94.4	6.4133	823240000	33
O05213	UPF0214 protein YbbE	ybbE	9	37.4	49.422	692260000	24
O05217	Uncharacterized HTH-type transcriptional regulator YwrC	ywrC	9	70.9	18.127	575930000	133
O05220	Uncharacterized protein YwrF	ywrF	23	58.5	22.584	3550700000	536
O05223	Uncharacterized protein YwrJ	ywrJ	6	36.4	25.595	156120000	12
O05227	Na(+)/H(+) antiporter subunit G	mrpG	5	49.2	13.626	224050000	76
O05228	Na(+)/H(+) antiporter subunit F	mrpF	3	21.3	10.244	146230000	25
O05229	Na(+)/H(+) antiporter subunit D	mrpD	4	5.5	53.476	454190000	113
O05234	Uncharacterized protein YugE	yugE	3	48.8	9.8199	110120000	29
O05235	Uncharacterized hydrolase YugF	yugF	6	31.1	31.325	60072000	19
O05236	Uncharacterized HTH-type transcriptional regulator YugG	yugG	19	75.9	18.76	42297000000	2390
O05239	Probable NADH-dependent butanol dehydrogenase 1	yugJ	41	92.2	42.732	156430000000	6303
O05240	Probable NADH-dependent butanol dehydrogenase 2	yugK	30	66.9	43.406	9773400000	1244
O05241	UPF0053 protein YugS	yugS	14	27.5	48.901	984470000	90
O05242	Probable oligo-1,6-glucosidase 3	yugT	28	59.7	63.968	1316300000	289
O05243	UPF0047 protein YugU	yugU	8	49.2	15.038	1451000000	77
O05246	Uncharacterized protein YugN	yugN	6	54.5	15.117	2080600000	40
O05248	Putative membrane protease YugP	yugP	8	34.7	24.694	731730000	132
O05249	Uncharacterized membrane protein YufK	yufK	1	9.7	20.939	5670300	4
O05250	Sensor histidine kinase MalK	malK	23	48.2	58.929	1870900000	542
O05251	Transcriptional regulatory protein MalR	malR	16	58.3	26.965	5460600000	812
O05252	Uncharacterized lipoprotein YufN	yufN	35	79.7	38.361	110670000000	11303
O05253	Uncharacterized ABC transporter ATP-binding protein YufO	yufO	40	81.8	56.299	2460500000	738
O05256	Na(+)-malate symporter	maeN	7	12.7	47.824	17324000	34
O05259	Na(+)/H(+) antiporter subunit B	mrpB	1	7.7	15.294	14755000	3
O05260	Na(+)/H(+) antiporter subunit C	mrpC	2	22.1	12.285	246000000	125
O05261	Uncharacterized HTH-type transcriptional regulator YulB	yulB	15	76.7	28.855	690400000	92
O05263	L-rhamnose mutarotase	rhaM	4	39.4	12.575	15420000	13
O05264	L-rhamnose isomerase	rhaA	14	44.1	48.645	1704500000	82
O05265	Uncharacterized oxidoreductase YulF	yulF	29	73.8	36.515	19540000000	2159
O05267	NADH dehydrogenase-like protein YumB	yumB	25	55.2	44.932	17135000000	492
O05268	Ferredoxin--NADP reductase 2	yumC	46	98.2	36.841	469630000000	16135
O05269	GMP reductase	guaC	28	73.6	35.85	18041000000	1862
O05272	Asparagine synthetase [glutamine-hydrolyzing] 3	asnO	32	56.8	70.713	5794100000	470
O05389	Uncharacterized oxidoreductase YrbE	yrbE	19	59.2	37.787	1366000000	216
O05390	Alpha-ketoglutarate permease	csbX	2	4.1	47.802	278640000	74
O05392	Holliday junction ATP-dependent DNA helicase RuvA	ruvA	12	67.7	22.584	2019800000	334
O05393	O-acetylserine dependent cystathionine beta-synthase	mccA	16	69.1	33.018	260450000	76
O05394	Cystathionine gamma-lyase	mccB	23	69.1	40.885	6905900000	965
O05396	Uncharacterized protein YrhD	yrhD	11	81.9	17.514	574720000	281
O05398	Uncharacterized protein YrhF	yrhF	9	65.6	13.982	2580600000	387
O05399	Uncharacterized transporter YrhG	yrhG	4	12.4	28.488	17160000	10
O05403	Anti-sigma-V factor RsiV	rsiV	13	44.9	32.867	141750000	81
O05404	RNA polymerase sigma factor SigV	sigV	5	31.9	19.713	69898000	32
O05405	Uncharacterized protein YrhO	yrhO	17	54.9	31.731	1141100000	410
O05406	Uncharacterized membrane protein YrhP	yrhP	5	26.7	23.389	11806000	18
O05408	Uncharacterized oxidoreductase YrpG	yrpG	11	48.8	36.629	368900000	105
O05410	Probable metal-binding protein YrpE	yrpE	20	73.3	28.869	71954000000	4893
O05411	Uncharacterized protein YrpD	yrpD	11	65.5	24.876	1139500000	281
O05412	Glutamate racemase 2	yrpC	9	38.1	29.876	113710000	76
O05413	Probable nitronate monooxygenase	yrpB	22	79.5	38.068	4611000000	970
O05494	Uncharacterized HTH-type transcriptional regulator YdhC	ydhC	21	70.5	26.396	2089900000	515
O05495	Putative sporulation-specific glycosylase YdhD	ydhD	12	39.3	46.864	427340000	71
O05496	Uncharacterized UDP-glucosyltransferase YdhE	ydhE	38	71.9	44.544	23240000000	2118
O05497	Uncharacterized protein YdhF	ydhF	16	70.8	26.525	70020000000	2706
O05500	Uncharacterized protein YdhH	ydhH	3	21.8	19.247	574280000	64
O05501	Uncharacterized protein YdhI	ydhI	11	65	17.9	1898700000	468
O05502	Uncharacterized protein YdhJ	ydhJ	13	38.8	37.535	337440000	140
O05503	Uncharacterized protein YdhK	ydhK	12	77.1	22.536	18228000000	1123
O05505	Oligo-beta-mannoside-specific phosphotransferase enzyme IIB component	gmuB	3	35.9	11.443	41039000	11
O05506	Oligo-beta-mannoside-specific phosphotransferase enzyme IIA component	gmuA	5	56.4	12.408	440890000	50
O05507	Oligo-beta-mannoside permease IIC component	gmuC	4	11.1	48.436	30481000	8
O05508	6-phospho-beta-glucosidase GmuD	gmuD	25	64.3	54.333	346580000	117
O05509	HTH-type transcriptional regulator GmuR	gmuR	14	81.4	27.374	845170000	338
O05511	Probable mannose-6-phosphate isomerase GmuF	gmuF	6	20.3	35.492	52951000	23
O05514	Thiamine-monophosphate kinase	thiL	11	42.8	35.884	829110000	303
O05515	UPF0079 ATP-binding protein YdiB	ydiB	12	54.4	17.906	2223800000	389
O05516	Uncharacterized protein YdiC	ydiC	16	90.4	25.243	4173600000	526
O05517	Putative ribosomal-protein-alanine acetyltransferase	rimI	6	55.6	17.377	61000000	40
O05518	Probable tRNA threonylcarbamoyladenosine biosynthesis protein Gcp	gcp	18	72.5	36.841	3734200000	663
O05519	Uncharacterized ABC transporter ATP-binding protein YdiF	ydiF	43	62.8	73.481	5144400000	1508
O05520	Cyclic pyranopterin monophosphate synthase accessory protein	moaC	18	79.4	18.452	1955300000	450
O05521	Redox-sensing transcriptional repressor rex	rex	17	85.6	24.091	1155600000	316
O05522	Sec-independent protein translocase protein TatAy	tatAy	6	59.6	6.065	2952700000	449
O05523	Sec-independent protein translocase protein TatCy	tatC2	2	9.8	29.056	10331000	13
O06005	Amino-acid permease AapA	aapA	2	3.7	51.017	55604000	35
O06006	Putative cysteine protease YraA	yraA	22	92.9	18.512	29920000000	1968
O06008	HTH-type transcriptional regulator AdhR	adhR	8	56.4	16.416	51618000	11
O06010	Spore coat protein F-like protein YraD	yraD	5	70.7	11.284	446590000	28
O06011	Uncharacterized protein YraE	yraE	4	67.7	7.4746	682190000	26
O06012	Uncharacterized zinc-type alcohol dehydrogenase-like protein AdhB	adhB	17	54.2	41.208	4003900000	222
O06474	HTH-type transcriptional regulator YfmP	yfmP	14	82.1	16.503	1724300000	324
O06475	Uncharacterized protein YfmQ	yfmQ	9	75.7	16.865	1375500000	302
O06476	Uncharacterized ABC transporter ATP-binding protein YfmR	yfmR	40	62	71.12	7097700000	1495
O06477	Putative sensory transducer protein YfmS	yfmS	23	81.5	30.324	31587000000	2071
O06478	Putative aldehyde dehydrogenase YfmT	yfmT	46	82.1	53.32	146030000000	7566
O06480	Putative HAD-hydrolase YfnB	yfnB	9	48.9	27.381	743420000	272
O06485	Putative sugar dehydratase/epimerase YfnG	yfnG	9	29.5	36.426	99418000	46
O06489	Putative oxidoreductase YetM	yetM	8	34.1	40.977	1103200000	43
O06490	Uncharacterized protein YetN	yetN	19	62.4	41.448	298500000	146
O06491	Glutamyl-tRNA(Gln) amidotransferase subunit A	gatA	62	89.9	52.663	207630000000	8237
O06492	Glutamyl-tRNA(Gln) amidotransferase subunit C	gatC	12	97.9	10.859	10532000000	681
O06493	Osmoregulated proline transporter	opuE	7	15.2	53.282	90316000	34
O06714	Nuclease SbcCD subunit C	sbcC	78	64.9	128.92	9156000000	2906
O06719	Probable spore germination protein GerPC	gerPC	4	25.4	24.24	259170000	41
O06724	Uncharacterized protein YisK	yisK	32	88.4	33.146	34186000000	2891
O06728	Putative phytoene/squalene synthase YisP	yisP	11	54.3	30.621	174930000	73
O06733	Uncharacterized protein YisX	yisX	3	23.1	23.73	39338000	22
O06734	AB hydrolase superfamily protein YisY	yisY	17	61.2	30.559	3892600000	260
O06736	Probable sulfate adenylyltransferase	yitA	15	49.9	43.253	37804000	19
O06737	Probable phosphoadenosine phosphosulfate reductase	yitB	6	44.1	27.67	89955000	10
O06739	Phosphosulfolactate synthase	yitD	5	26.6	28.357	141970000	34
O06741	Putative isomerase YitF	yitF	7	21.6	42.052	192450000	26
O06743	Uncharacterized N-acetyltransferase YitH	yitH	16	66.7	31.066	1449300000	304
O06744	Uncharacterized N-acetyltransferase YitI	yitI	8	57.7	16.943	2486200000	273
O06745	Bifunctional homocysteine S-methyltransferase/5,10-methylenetetrahydrofolate reductase;Homocysteine S-methyltransferase;5,10-methylenetetrahydrofolate reductase	yitJ	77	84.8	67.927	144550000000	10581
O06746	UPF0234 protein yitk	yitK	29	99.4	18.202	18099000000	2139
O06747	Uncharacterized protein YitL	yitL	27	69.5	34.053	6205600000	769
O06748	Uncharacterized protein YitM	yitM	11	42.8	21.464	893220000	476
O06751	Uncharacterized protein YitP	yitP	3	28.1	19.924	6214900	7
O06752	Uncharacterized protein YitQ	yitQ	3	23.6	21.996	38363000	68
O06965	Putative lipoprotein YvcA	yvcA	38	92.5	27.871	41128000000	4654
O06966	Putative uncharacterized protein YvcB	yvcB	54	74.2	72.661	14347000000	3055
O06967	Multidrug resistance ABC transporter ATP-binding/permease protein BmrA	bmrA	24	48.4	64.518	1400900000	875
O06968	TPR repeat-containing protein YvcD	yvcD	8	26.4	55.375	235290000	101
O06972	Uncharacterized Nudix hydrolase YvcI	yvcI	16	80.4	18.214	4233800000	536
O06973	UPF0042 nucleotide-binding protein YvcJ	yvcJ	33	80.7	33.851	14696000000	1194
O06974	UPF0052 protein YvcK	yvcK	20	78.5	34.687	6014100000	500
O06975	Putative sporulation transcription regulator WhiA	whiA	22	57.3	36.34	1556700000	383
O06976	HPr-like protein Crh	crh	9	95.3	9.3266	5158500000	365
O06977	Uncharacterized acetyltransferase YvcN	yvcN	13	48.4	28.826	1896700000	518
O06978	Uncharacterized transcriptional regulatory protein YvcP	yvcP	12	53.2	27.514	350470000	194
O06979	Sensor histidine kinase YvcQ	yvcQ	10	30.9	40.18	86576000	82
O06980	Uncharacterized ABC transporter ATP-binding protein YvcR	yvcR	8	37.5	29.038	88339000	57
O06981	Uncharacterized ABC transporter permease YvcS	yvcS	10	15.6	73.397	128870000	51
O06983	Putative carbonic anhydrase YvdA	yvdA	4	27.9	21.714	11449000	10
O06986	LOG family protein YvdD	yvdD	6	50.8	21.054	13772000000	1305
O06988	Intracellular maltogenic amylase	bbmA	16	35.5	68.722	423640000	133
O06989	Maltodextrin-binding protein MdxE	mdxE	14	37.4	45.6	835250000	240
O06993	Maltose phosphorylase	mdxK	18	25.5	88.278	146990000	101
O06994	Oligo-1,6-glucosidase 1	malL	29	53.7	66.081	1044900000	352
O06996	Putative sporulation hydrolase CotR	cotR	16	60	35.356	911980000	122
O06997	Uncharacterized FAD-linked oxidoreductase YvdP	yvdP	30	69.8	50.084	5711700000	250
O06998	Uncharacterized protein YvdQ	yvdQ	8	60	18.58	2412500000	325
O07001	Uncharacterized HTH-type transcriptional regulator YvdT	yvdT	16	78.9	22.227	8614700000	1157
O07002	Aspartate-proton symporter	yveA	11	25.8	56.988	501880000	33
O07006	Phenolic acid decarboxylase PadC	padC	14	83.2	19.076	5265500000	877
O07008	HTH-type transcriptional regulator GanR	ganR	19	58.2	37.461	955840000	324
O07009	Cyclodextrin-binding protein	cycB	14	43.9	45.542	543400000	82
O07012	Beta-galactosidase GanA	ganA	24	48.4	77.498	651800000	209
O07014	Phosphoserine phosphatase RsbP	rsbP	11	31	46.03	61495000	59
O07015	Sigma factor SigB regulation protein RsbQ	rsbQ	12	53.2	30.02	3074500000	434
O07019	Uncharacterized transcriptional regulatory protein YvfU	yvfU	5	30	22.323	621380000	183
O07020	Lactate utilization protein A	lutA	18	91.6	26.392	52512000000	3767
O07021	Lactate utilization protein B	lutB	65	91	53.473	200390000000	9336
O07079	Uncharacterized protein YrdA	yrdA	11	57.5	18.917	7063900000	846
O07081	Uncharacterized isochorismatase family protein YrdC	yrdC	17	61	21.25	17912000000	1782
O07085	Uncharacterized oxidoreductase CzcO	czcO	14	58	39.065	312210000	65
O07509	Glutamate 5-kinase 2	proJ	13	50.4	40.354	689860000	25
O07513	Protein hit	hit	15	97.2	16.298	51828000000	2507
O07516	Uncharacterized membrane protein YhaH	yhaH	19	65.3	13.066	25033000000	1636
O07517	Uncharacterized protein YhaI	yhaI	4	51.3	13.306	745500000	192
O07520	Sporulation protein YhaL	yhaL	6	98.6	8.4395	898210000	102
O07521	3-5 exoribonuclease YhaM	yhaM	27	86.3	35.683	26040000000	2614
O07522	Uncharacterized metallophosphoesterase YhaO	yhaO	9	32.6	46.81	11609000	17
O07523	Uncharacterized protein YhaP	yhaP	13	46.5	45.475	4498300000	1331
O07527	Sensor histidine kinase YhcY	yhcY	10	36.4	41.99	121220000	72
O07528	Uncharacterized transcriptional regulatory protein YhcZ	yhcZ	6	31.8	24.022	139630000	52
O07529	FMN-dependent NADPH-azoreductase	azr	14	67.2	18.904	27726000000	1567
O07531	Uncharacterized protein YhdC	yhdC	3	28	12.346	14093000	8
O07532	Peptidoglycan endopeptidase LytF	lytF	30	79.3	51.394	4197200000	1230
O07533	Putative enoyl-CoA hydratase/isomerase YhaR	yhaR	15	57.6	27.61	1799100000	216
O07535	K(+)/H(+) antiporter subunit KhtT	khtT	8	50.9	18.729	129760000	56
O07539	Stress response protein YhaX	yhaX	13	48.6	32.407	593410000	207
O07541	Uncharacterized protein YhaZ	yhaZ	18	55.7	41.803	383330000	117
O07542	UPF0342 protein YheA	yheA	12	99.1	13.592	13180000000	862
O07543	UPF0754 membrane protein YheB	yheB	30	72.4	42.908	4733100000	1700
O07544	Endospore coat-associated protein YheC	yheC	22	71.6	41.869	470150000	268
O07545	Endospore coat-associated protein YheD	yheD	19	46.8	51.303	503300000	93
O07546	Uncharacterized protein YheE	yheE	4	47.2	8.5587	176850000	42
O07548	Uncharacterized protein YheG	yheG	12	56.8	22.807	1698000000	217
O07549	Probable multidrug resistance ABC transporter ATP-binding/permease protein YheH	yheH	11	15.3	76.304	269190000	23
O07550	Probable multidrug resistance ABC transporter ATP-binding/permease protein YheI	yheI	8	18.1	65.111	20522000	20
O07552	Stress response protein NhaX	nhaX	9	43.4	18.014	629860000	140
O07555	Uncharacterized protein YhjA	yhjA	6	59.6	9.8014	51890000	99
O07556	Uncharacterized symporter YhjB	yhjB	5	15.3	52.761	276490000	205
O07558	Uncharacterized protein YhjD	yhjD	5	43.3	14.456	305520000	65
O07561	Uncharacterized aromatic compound monooxygenase YhjG	yhjG	35	81.2	54.356	4829600000	1047
O07563	Glucose/mannose transporter GlcP	glcP	4	17.5	44.91	1950200	13
O07564	NTD biosynthesis operon putative oxidoreductase NtdC	ntdC	21	75.7	39.272	1717000000	853
O07565	NTD biosynthesis operon putative hydrolase NtdB	ntdB	18	81.2	32.568	1144400000	496
O07566	NTD biosynthesis operon protein NtdA	ntdA	42	81.9	50.14	28719000000	3731
O07567	NTD biosynthesis operon regulator NtdR	ntdR	18	67.2	37.686	1405000000	525
O07572	Uncharacterized protein YhjR	yhjR	7	49.7	17.229	852860000	51
O07573	HTH-type transcriptional regulator NsrR	nsrR	10	81.5	16.609	1738800000	490
O07575	Uncharacterized oxidoreductase YhdF	yhdF	16	77.5	31.509	7373000000	450
O07576	Uncharacterized amino acid permease YhdG	yhdG	5	7.1	49.71	5227500	4
O07579	Uncharacterized N-acetyltransferase YhdJ	yhdJ	6	47.9	16.364	377770000	148
O07581	Probable anti-sigma-M factor YhdL	yhdL	22	74	40.581	2935800000	939
O07582	RNA polymerase sigma factor SigM	sigM	9	70.6	19.407	102510000	65
O07584	1-acyl-sn-glycerol-3-phosphate acyltransferase	plsC	17	67.3	21.923	5425600000	933
O07585	UPF0053 protein YhdP	yhdP	22	43.2	49.855	16859000000	3788
O07586	HTH-type transcriptional regulator CueR	cueR	3	25.2	16.395	32872000	31
O07587	Putative aspartate aminotransferase YhdR	yhdR	46	88	43.888	79081000000	5323
O07589	UPF0053 protein YhdT	yhdT	14	37.5	51.519	296990000	188
O07592	Putative glycerophosphoryl diester phosphodiesterase YhdW	yhdW	19	67.5	27.476	1571300000	461
O07593	Uncharacterized protein YhdX	yhdX	3	82.9	3.9896	569880000	91
O07594	Uncharacterized MscS family protein YhdY	yhdY	1	3.2	42.537	2933200	9
O07595	NAD-dependent protein deacetylase	cobB	16	75.3	27.417	1974100000	341
O07596	Putative polysaccharide deacetylase YheN	yheN	11	50.7	31.73	77519000	27
O07597	D-alanine aminotransferase	dat	30	96.8	31.182	91088000000	4143
O07598	Putative amidohydrolase YhaA	yhaA	33	90.2	43.219	24752000000	2017
O07600	3-oxoacyl-[acyl-carrier-protein] synthase 3 protein 2	fabHB	24	56.3	35.424	5676500000	1009
O07603	Putative aminopeptidase YhfE	yhfE	40	81.2	38.735	23293000000	2241
O07604	Uncharacterized protein YhfF	yhfF	18	94.8	15.288	9501400000	727
O07605	Proton/sodium-glutamate symport protein	gltT	10	24.9	45.919	905740000	588
O07606	Uncharacterized protein YhfH	yhfH	3	63	5.2942	54920000	9
O07607	Uncharacterized protein YhfI	yhfI	15	79.9	26.525	13658000000	1027
O07608	Lipoate-protein ligase LplJ	lplJ	38	94.3	38.019	23823000000	2718
O07609	Uncharacterized sugar epimerase YhfK	yhfK	27	95.8	22.76	43759000000	2514
O07610	Long-chain-fatty-acid--CoA ligase	lcfB	14	44.6	56.625	108630000	49
O07611	Uncharacterized protein YhfM	yhfM	8	58	15.007	3400100000	139
O07614	Uncharacterized N-acetyltransferase YhfO	yhfO	11	97.3	16.748	140960000	132
O07615	Putative quinone oxidoreductase YhfP	yhfP	30	97.9	34.756	13626000000	1243
O07617	Uncharacterized phosphatase PhoE	phoE	31	99	21.994	13672000000	1409
O07618	Putative acetyl-CoA C-acetyltransferase YhfS	yhfS	23	75	38.398	1266900000	424
O07619	Uncharacterized acyl--CoA ligase YhfT	yhfT	14	33.6	52.881	4681900000	796
O07620	Probable biotin transporter BioY	bioY	2	12.9	20.01	102200000	87
O07621	Heme-based aerotactic transducer HemAT	hemAT	31	71.8	48.767	39036000000	3269
O07622	Putative Rieske 2Fe-2S iron-sulfur protein YhfW	yhfW	38	66.6	57.109	12643000000	531
O07624	Uncharacterized beta-barrel protein YwiB	ywiB	13	89.4	16.157	3423100000	620
O07627	RNA polymerase sigma factor YlaC	ylaC	3	34.1	20.927	925910000	64
O07629	Uncharacterized protein YlaE	ylaE	3	25.1	22.454	12858000	7
O07631	GTP-binding protein TypA/BipA homolog	typA	62	83.3	68.388	49913000000	4813
O07633	Uncharacterized protein YlaI	ylaI	5	76.8	8.2487	179550000	42
O07634	Uncharacterized lipoprotein YlaJ	ylaJ	15	66.5	23.384	8395400000	203
O07635	Uncharacterized protein YlaK	ylaK	17	43.7	49.33	1180300000	159
O07636	Uncharacterized protein YlaL	ylaL	18	94.4	17.895	12428000000	910
O07637	Glutaminase 2	glsA2	13	50.2	34.012	440290000	88
O07638	UPF0358 protein YlaN	ylaN	9	55.9	10.742	2068200000	88
O07639	Lipid II flippase FtsW	ftsW	3	9.7	43.731	253280000	59
O07906	Uncharacterized HTH-type transcriptional regulator YraN	yraN	14	63.7	33.616	427530000	214
O07918	Uncharacterized protein YraH	yraH	15	93.8	15.135	747240000	194
O07919	Spore coat protein F-like protein YraG	yraG	6	91.4	9.2054	1483500000	76
O07920	Transcriptional regulator AzlB	azlB	10	56.7	17.464	3984900000	338
O07921	Chitosanase	csn	34	89.2	31.496	4718000000	857
O07937	Uncharacterized hydrolase YraK	yraK	8	32.5	30.65	82836000	39
O07939	Uncharacterized protein YisT	yisT	10	74.6	19.488	6612600000	783
O07942	Branched-chain amino acid transport protein AzlC	azlC	1	6.3	28.365	2258800	3
O07949	Spore coat protein F-like protein YraF	yraF	4	42.6	14.006	275260000	18
O08335	HTH-type transcriptional repressor BscR	bscR	9	67.5	22.213	112390000	24
O08336	Probable bifunctional P-450/NADPH-P450 reductase 2;Cytochrome P450 102;NADPH--cytochrome P450 reductase	cypE	59	62.2	118.68	4379100000	1780
O08394	Probable bifunctional P-450/NADPH-P450 reductase 1;Cytochrome P450 102;NADPH--cytochrome P450 reductase	cypD	55	53.6	119.47	8703900000	380
O08455	Uncharacterized protein YhaN	yhaN	33	50.2	111.16	418640000	178
O08469	Cytochrome P450	cypA	14	40.7	47.384	1102800000	224
O24817	Uncharacterized membrane protein YdzJ	ydzJ	5	46.2	6.0472	45743000	7
O30509	Aspartyl/glutamyl-tRNA(Asn/Gln) amidotransferase subunit B	gatB	64	93.9	53.552	223010000000	13660
O31404	Acetoin:2,6-dichlorophenolindophenol oxidoreductase subunit alpha	acoA	29	73.9	36.068	14344000000	290
O31414	UPF0213 protein YazA	yazA	3	27.3	11.877	14444000	5
O31417	Uncharacterized HTH-type transcriptional regulator YazB	yazB	1	13	7.5526	25376000	11
O31418	Mini-ribonuclease 3	mrnC	10	53.1	16.229	1774700000	385
O31422	Sporulation-killing factor SkfA	skfA	5	72.7	5.9341	5944000	18
O31423	Uncharacterized protein SkfB	skfB	18	48	45.755	10002000000	1698
O31425	Sporulation-killing factor biosynthesis protein SkfC	skfC	21	37.5	56.292	5922300000	1243
O31427	SkfA peptide export ATP-binding protein SkfE	skfE	17	66.1	26.894	1064100000	242
O31429	Uncharacterized protein SkfG	skfG	13	76	18.51	18030000000	1288
O31430	Thioredoxin-like protein SkfH	skfH	5	34	16.23	2635000000	365
O31431	Uncharacterized protein YbdG	ybdG	9	44	37.065	77794000	17
O31435	Probable serine/threonine-protein kinase YbdM	ybdM	6	36.7	30.059	1278600000	162
O31436	Uncharacterized protein YbdN	ybdN	8	50.5	31.503	112160000	59
O31437	Uncharacterized protein YbdO	ybdO	19	74.6	44.837	490620000	327
O31440	Fatty-acid peroxygenase	cypC	25	65.5	48.109	2469500000	206
O31441	Uncharacterized protein YbyB	ybyB	6	79.1	9.8623	1676400000	302
O31443	Putative HTH-type DNA-binding domain-containing acetyltransferase YbfA	ybfA	14	40	35.756	3218700000	248
O31444	Uncharacterized MFS-type transporter YbfB	ybfB	1	3.1	45.235	2945100	24
O31446	Uncharacterized protein YbfF	ybfF	14	64.4	35.309	1329800000	689
O31447	Uncharacterized protein YbfG	ybfG	24	48.9	79.231	1827200000	1254
O31449	Uncharacterized HTH-type transcriptional regulator YbfI	ybfI	8	55.6	32.439	22166000	29
O31451	Uncharacterized protein YbfJ	ybfJ	11	72.7	14.452	3860600000	608
O31452	Carboxylesterase YbfK	ybfK	11	55.1	33.07	234360000	70
O31454	Uncharacterized protein YbfN	ybfN	4	65.2	11.031	137350000	82
O31455	Putative hydrolase YbfO	ybfO	28	59	51.788	13150000000	2560
O31456	Uncharacterized HTH-type transcriptional regulator YbfP	ybfP	8	30.8	34.217	200320000	49
O31457	UPF0176 protein YbfQ	ybfQ	32	83.9	37.265	5543600000	1091
O31458	Probable glucosamine-6-phosphate deaminase 2	gamA	12	64.7	27.289	2584900000	671
O31459	Uncharacterized HTH-type transcriptional regulator YbgA	ybgA	13	61.3	26.603	956190000	235
O31461	Branched-chain-amino-acid transaminase 1	ilvE	24	62.6	39.676	15391000000	1547
O31463	Homocysteine S-methyltransferase YbgG	ybgG	19	69.5	34.736	4227400000	811
O31467	Sec-independent protein translocase protein TatAd	tatAd	6	60	7.4306	5944300000	41
O31472	Uncharacterized HTH-type transcriptional regulator YcgE	ycgE	12	71.4	17.183	679510000	167
O31473	Uncharacterized protein YcgI	ycgI	7	38.9	22.388	1381500000	39
O31474	Uncharacterized methyltransferase YcgJ	ycgJ	15	75.9	28.658	1330600000	259
O31475	Ferredoxin--NADP reductase 1	ycgT	32	85.7	36.967	21870000000	2045
O31480	Uncharacterized HTH-type transcriptional regulator YczG	yczG	9	92.3	11.837	1991900000	342
O31482	Uncharacterized protein YczH	yczH	3	22.8	23.095	17050000	10
O31484	Uncharacterized protein YczJ	yczJ	12	92.6	11.221	3563200000	504
O31488	Uncharacterized protein YdaN	ydaN	19	40.8	77.207	145300000	59
O31489	Uncharacterized protein YdcI	ydcI	73	78.4	81.409	21602000000	3808
O31491	Uncharacterized protein YddB	yddB	12	38.1	41.407	13935000	16
O31494	Uncharacterized HTH-type transcriptional regulator YdzF	ydzF	8	77.1	12.581	78882000	49
O31497	Uncharacterized HTH-type transcriptional regulator YezC	yezC	7	75.5	15.338	17829000	22
O31498	DNA ligase	ligA	71	88.3	74.875	25143000000	4011
O31500	Uncharacterized HTH-type transcriptional regulator YerO	yerO	14	46.7	32.846	1143000000	384
O31501	Swarming motility protein SwrC	swrC	62	58.4	113.5	61599000000	10993
O31502	Diacylglycerol kinase	dagK	20	77.9	33.337	4247000000	815
O31503	23S rRNA (uracil-C(5))-methyltransferase RlmCD	rlmCD	27	63.8	51.819	2920500000	873
O31504	Putative DNA methyltransferase YeeA	yeeA	32	45.1	101.16	1215200000	1456
O31506	UPF0720 protein YeeF	yeeF	50	70.6	74.487	6352600000	1141
O31509	Probable transcriptional regulatory protein YeeI	yeeI	17	72.4	26.313	22497000000	1602
O31510	Spore coat protein YeeK	yeeK	1	8.3	15.916	482730000	61
O31511	Uncharacterized protein YesE	yesE	4	29.9	17.123	52309000	64
O31512	Uncharacterized oxidoreductase YesF	yesF	3	14.7	31.495	18412000	7
O31513	Uncharacterized N-acetyltransferase YesJ	yesJ	10	49.4	20.343	1332100000	279
O31523	Rhamnogalacturonan acetylesterase RhgT	rhgT	3	23.3	25.944	34676000	17
O31533	UPF0702 transmembrane protein YetF	yetF	13	51.1	26.309	724280000	83
O31534	Heme-degrading monooxygenase HmoA	hmoA	25	100	12.573	41266000000	1635
O31535	Uncharacterized protein YetH	yetH	7	80.8	13.633	3064600000	621
O31541	Uncharacterized HTH-type transcriptional regulator YetL	yetL	10	73.7	19.218	248320000	128
O31542	Uncharacterized protein YfnD	yfnD	4	22.8	37.128	19861000	11
O31543	Putative metal ion transporter YfjQ	yfjQ	11	45.1	37.845	299760000	159
O31544	Putative DNA-3-methyladenine glycosylase YfjP	yfjP	14	46	33.178	2809000000	172
O31545	Uncharacterized RNA methyltransferase YfjO	yfjO	27	71.2	52.132	1640400000	434
O31546	Probable tRNA-dihydrouridine synthase 2	dus2	40	95.4	36.99	7957300000	1261
O31547	Uncharacterized protein YfjM	yfjM	6	82.7	17.165	141970000	67
O31550	Dihydrolipoyllysine-residue acetyltransferase component of acetoin cleaving system	acoC	19	52.5	42.885	6929200000	191
O31552	Small, acid-soluble spore protein H	sspH	7	91.5	6.8686	3833000000	89
O31555	Uncharacterized lipoprotein YfjD	yfjD	10	39.5	21.685	857010000	255
O31556	Uncharacterized protein YfjC	yfjC	22	79.6	29.246	18104000000	1190
O31557	Uncharacterized protein YfjB	yfjB	16	44.7	43.654	306820000	172
O31558	Uncharacterized protein YfjA	yfjA	6	70.2	12.027	52154000	38
O31560	Uncharacterized HTH-type transcriptional regulator YfiR	yfiR	12	57.6	23.684	2421100000	624
O31562	Putative metal-dependent hydrolase YfiT	yfiT	17	78.7	20.666	6236600000	578
O31564	Uncharacterized HTH-type transcriptional regulator YfiV	yfiV	11	69.4	18.211	1764600000	357
O31567	Probable siderophore-binding lipoprotein YfiY	yfiY	33	82.5	36.304	105630000000	6199
O31570	Uncharacterized isomerase YfhB	yfhB	33	88.4	32.129	31844000000	3327
O31571	Putative NAD(P)H nitroreductase YfhC	yfhC	27	84	22.454	33796000000	2707
O31572	Uncharacterized protein YfhD	yfhD	7	71.4	7.322	2313400000	55
O31573	Uncharacterized protein YfhE	yfhE	2	52.8	4.277	57124000	14
O31574	Epimerase family protein YfhF	yfhF	6	31.4	33.941	63358000	52
O31575	Regulatory protein RecX	recX	17	58.3	31.013	664940000	184
O31576	Uncharacterized protein YfhH	yfhH	7	71.2	12.009	1952500000	233
O31578	Uncharacterized protein YfhJ	yfhJ	6	67.4	10.503	226100000	71
O31579	Uncharacterized protein YfhK	yfhK	4	34.9	18.693	121550000	41
O31580	Uncharacterized protein YfhL	yfhL	1	12.7	12.002	0	0
O31581	AB hydrolase superfamily protein YfhM	yfhM	24	85	32.758	6885000000	957
O31582	Uncharacterized protein YfhO	yfhO	16	18.4	98.428	41519000	113
O31583	Uncharacterized protein YfhP	yfhP	2	9.5	37.127	6789800	6
O31584	Probable A/G-specific adenine glycosylase YfhQ	yfhQ	13	42.8	41.963	933850000	125
O31585	Uncharacterized protein YfhS	yfhS	8	51.4	8.7967	2651000000	73
O31586	Uncharacterized protein YgzA	ygzA	6	61.2	7.7286	3381000000	52
O31587	Alternate 30S ribosomal protein S14	rpsN2	7	80.9	10.341	1868000000	301
O31588	Uncharacterized protein YhzB	yhzB	12	83.1	23.456	3461000000	1025
O31590	Putative tRNA (cytidine(34)-2-O)-methyltransferase	cspR	10	71.9	18.577	1764700000	136
O31593	Putative efflux system component YhbJ	yhbJ	8	32.1	23.622	7999800000	890
O31594	Uncharacterized protein YhzC	yhzC	3	22.1	9.1184	54831000	34
O31597	UPF0736 protein YjbA	yjbA	6	23.2	30.119	52526000	32
O31601	Putative acetyltransferase YjbC	yjbC	22	80.7	23.12	13997000000	1363
O31602	Regulatory protein spx	spxA	12	77.9	15.529	190050000	34
O31605	Oligoendopeptidase F homolog	yjbG	76	80.4	77.072	382420000000	17963
O31606	UPF0413 protein YjbH	yjbH	8	40.8	34.421	44211000	36
O31607	Group 2 truncated hemoglobin YjbI	yjbI	5	41.7	15.116	679430000	170
O31608	Putative murein lytic transglycosylase YjbJ	yjbJ	3	39.8	18.993	31758000	33
O31609	Uncharacterized protein YjbK	yjbK	19	92.1	22.238	7462700000	1021
O31610	UPF0738 protein YjbL	yjbL	6	41.8	14.059	8374900000	1602
O31611	GTP pyrophosphokinase YjbM	yjbM	25	87.2	24.704	5186000000	872
O31612	Probable inorganic polyphosphate/ATP-NAD kinase 1	ppnK1	21	74.1	30.012	6186400000	1292
O31613	Uncharacterized RNA pseudouridine synthase YjbO	yjbO	9	39.2	31.474	546860000	41
O31614	Bis(5-nucleosyl)-tetraphosphatase PrpE [asymmetrical]	prpE	25	94.7	27.463	2951000000	529
O31615	Putative Na(+)/H(+) antiporter YjbQ	yjbQ	13	20	67.467	258440000	227
O31616	Glycine oxidase	thiO	29	84	40.936	33247000000	2279
O31617	Sulfur carrier protein ThiS	thiS	6	74.2	7.6257	2389200000	510
O31618	Thiazole synthase	thiG	28	98.8	27.022	300050000000	7117
O31619	Sulfur carrier protein ThiS adenylyltransferase	thiF	24	67.6	36.399	2153300000	518
O31620	Hydroxymethylpyrimidine/phosphomethylpyrimidine kinase	thiD	23	84.9	29.124	55353000000	3519
O31622	Spore coat protein O	cotO	13	52.9	25.593	6379100000	302
O31625	Sporulation-specific transcription factor SpoVIF	spoVIF	11	89.3	9.5949	1583900000	95
O31626	Putative ATP-dependent DNA helicase YjcD	yjcD	32	52.8	86.975	272650000	77
O31628	Uncharacterized N-acetyltransferase YjcF	yjcF	15	87.9	15.668	4215800000	879
O31629	UPF0477 protein YjcG	yjcG	26	86	19.661	67844000000	3600
O31630	Uncharacterized protein YjcH	yjcH	27	82.5	27.916	18293000000	1926
O31631	Cystathionine gamma-synthase/O-acetylhomoserine (thiol)-lyase	metI	49	86.6	41.705	154370000000	4589
O31632	Cystathionine beta-lyase MetC	metC	32	77.4	42.491	160470000000	7258
O31633	Putative ribosomal-protein-alanine acetyltransferase	yjcK	13	71.3	20.925	823370000	224
O31634	Uncharacterized membrane protein YjcL	yjcL	3	7.8	43.321	17378000	64
O31635	Uncharacterized protein YjcM	yjcM	22	56.7	46.575	7517200000	989
O31636	Uncharacterized protein YjcN	yjcN	10	66	11.947	7127400000	2537
O31638	Uncharacterized protein YjcP	yjcP	9	55.7	20.086	2371600000	517
O31639	Uncharacterized protein YjcQ	yjcQ	8	86.2	11.026	6083900000	273
O31641	Uncharacterized protein YjcS	yjcS	12	75.2	12.456	1815700000	308
O31642	Uncharacterized oxidoreductase YjdA	yjdA	11	84.5	27.449	1518700000	386
O31643	Uncharacterized protein YjdB	yjdB	9	88.7	12.394	4926700000	785
O31644	Probable transcriptional regulator ManR;Putative phosphotransferase enzyme IIB component;Putative phosphotransferase enzyme IIA component	manR	14	26.2	75.35	821920000	32
O31645	PTS system mannose-specific EIIBCA component;Mannose-specific phosphotransferase enzyme IIB component;Mannose permease IIC component;Mannose-specific phosphotransferase enzyme IIA component	manP	22	38.9	69.025	691870000	67
O31646	Mannose-6-phosphate isomerase ManA	manA	20	71.4	36.002	1367300000	104
O31648	Uncharacterized N-acetyltransferase YjdG	yjdG	7	29.8	19.234	155290000	144
O31649	Uncharacterized protein YjdH	yjdH	5	54.2	15.201	6917200000	71
O31650	Putative Cys-tRNA(Pro)/Cys-tRNA(Cys) deacylase YjdI	yjdI	12	73	17.259	916860000	424
O31652	Protoheme IX farnesyltransferase 1	ctaB1	3	12.2	35.637	14859000	21
O31654	RNA polymerase sigma factor SigI	sigI	9	31.5	29.192	323270000	98
O31655	Anti-sigma-I factor RsgI	rsgI	23	68.2	43.589	2333400000	1175
O31656	Uncharacterized protein YkrK	ykrK	19	84.1	26.865	2558200000	741
O31657	Protease HtpX homolog	htpX	16	39.6	32.865	6212800000	652
O31659	Uncharacterized protein YkzE	ykzE	6	72.4	6.9279	524560000	32
O31661	Sporulation kinase E	kinE	48	71	85.512	5145500000	1763
O31662	Methylthioribose-1-phosphate isomerase	mtnA	36	89	38.86	133580000000	5335
O31663	Methylthioribose kinase	mtnK	31	72.3	45.085	203760000000	7363
O31664	UPF0012 hydrolase MtnU	mtnU	25	93.4	29.399	10454000000	1693
O31665	Transaminase MtnE	mtnE	36	77.4	44.042	32869000000	2910
O31666	2,3-diketo-5-methylthiopentyl-1-phosphate enolase	mtnW	42	81.2	44.042	69832000000	4468
O31667	2-hydroxy-3-keto-5-methylthiopentenyl-1-phosphate phosphatase	mtnX	19	80.9	27.002	21673000000	1594
O31668	Methylthioribulose-1-phosphate dehydratase	mtnB	23	77.5	23.488	52253000000	3483
O31669	Acireductone dioxygenase	mtnD	24	78.7	20.824	149670000000	4112
O31671	Sporulation kinase D	kinD	24	50.8	56.704	1350700000	751
O31672	HTH-type transcriptional regulator MhqR	mhqR	11	61.4	16.567	2273400000	483
O31673	ATP-dependent Clp protease ATP-binding subunit ClpE	clpE	34	64.8	77.905	22289000000	792
O31675	7-cyano-7-deazaguanine synthase	queC	15	80.8	24.529	5934000000	797
O31676	6-carboxy-5,6,7,8-tetrahydropterin synthase	queD	5	36.3	16.468	462330000	78
O31677	7-carboxy-7-deazaguanine synthase	queE	12	82.7	27.122	4751900000	559
O31678	NADPH-dependent 7-cyano-7-deazaguanine reductase	queF	13	78.2	19.375	16377000000	1317
O31679	Uncharacterized HTH-type transcriptional regulator YkvN	ykvN	3	34.7	13.57	16280000	9
O31683	Uncharacterized protein YkvR	ykvR	3	32.3	11.063	8894100	9
O31684	Uncharacterized protein YkvS	ykvS	7	96.7	6.9559	10198000000	427
O31686	Sporulation protein YkvU	ykvU	2	3.6	49.398	26346000	13
O31687	Sporulation thiol-disulfide oxidoreductase A	stoA	8	55.8	18.807	105330000	36
O31688	Zinc-transporting ATPase	zosA	19	44.7	68.565	232790000	193
O31689	Putative dipeptidase YkvY	ykvY	39	74.4	40.333	49834000000	5402
O31690	Uncharacterized HTH-type transcriptional regulator YkvZ	ykvZ	8	31.5	36.191	96980000	26
O31691	PtsGHI operon antiterminator	glcT	15	48.8	32.755	1547600000	367
O31696	Uncharacterized protein YkuH	ykuH	7	56.6	21.151	51449000	49
O31697	Uncharacterized protein YkzF	ykzF	4	75.4	7.6977	17483000	53
O31698	CBS domain-containing protein YkuL	ykuL	10	78.2	16.635	916460000	175
O31699	Thiol-disulfide oxidoreductase YkuV	ykuV	15	96.6	17.017	1193300000	283
O31700	Sporulation protein cse15	cse15	18	63.9	37.668	6442800000	145
O31701	Probable molybdenum cofactor guanylyltransferase	mobA	4	33.7	22.461	11564000	12
O31702	Molybdopterin-synthase adenylyltransferase	moeB	13	55.2	37.517	77154000	130
O31703	Molybdopterin molybdenumtransferase	moeA	38	80.5	46.619	7357800000	936
O31704	Probable molybdopterin-guanine dinucleotide biosynthesis adapter protein	mobB	7	65.9	19.145	1249600000	427
O31705	Molybdopterin synthase catalytic subunit	moaE	17	98.1	17.782	9729200000	874
O31706	Molybdopterin synthase sulfur carrier subunit	moaD	3	58.4	8.1041	22567000	65
O31707	Uncharacterized ABC transporter ATP-binding protein YknU	yknU	15	30.1	66.255	1085900000	59
O31708	Uncharacterized ABC transporter ATP-binding protein YknV	yknV	7	16.1	67.93	63672000	14
O31709	Uncharacterized protein YknW	yknW	7	26.4	24.175	2454600000	754
O31710	Putative efflux system component YknX	yknX	34	80.6	41.707	56589000000	9711
O31711	Uncharacterized ABC transporter ATP-binding protein YknY	yknY	14	77.4	25.272	4635400000	339
O31712	Uncharacterized ABC transporter permease YknZ	yknZ	12	48.6	42.124	1011800000	653
O31713	Uncharacterized HTH-type transcriptional regulator FruR	fruR	11	47	27.817	84588000	53
O31714	1-phosphofructokinase	fruK	18	90.8	32.791	6089500000	960
O31716	Uncharacterized ABC transporter ATP-binding protein YkpA	ykpA	54	81.3	61.055	63355000000	6124
O31717	Uncharacterized oxidoreductase YkpB	ykpB	22	77.2	33.572	1966500000	419
O31718	UPF0356 protein YkzG	ykzG	13	91.3	8.2523	9525100000	762
O31719	Uncharacterized protein YkzI	ykzI	2	27.4	7.6246	6335500	13
O31720	Uncharacterized protein YkzC	ykzC	6	38.7	16.295	173270000	61
O31723	Uncharacterized ABC transporter ATP-binding protein YlmA	ylmA	19	81.8	29.699	19443000000	1427
O31724	N-formyl-4-amino-5-aminomethyl-2-methylpyrimidine deformylase	ylmB	30	73.5	47.153	33990000000	3014
O31725	Uncharacterized protein YlmC	ylmC	13	100	8.7581	370320000	59
O31726	Laccase domain protein YlmD	ylmD	19	75.5	30.944	3835200000	685
O31727	UPF0001 protein YlmE	ylmE	26	67.4	25.704	8217400000	678
O31728	Cell division protein SepF	sepF	12	72.2	17.386	7505500000	543
O31729	Uncharacterized membrane protein YlmG	ylmG	3	28.9	10.307	15115000	21
O31737	Uncharacterized protein YlqB	ylqB	6	44.7	17.743	1297000000	345
O31738	UPF0109 protein YlqC	ylqC	4	39.5	9.0623	44470000	23
O31739	Uncharacterized protein YlqD	ylqD	5	45.3	15.039	221960000	42
O31740	Ribosome maturation factor RimM	rimM	19	73.6	20.203	13482000000	1406
O31741	tRNA (guanine-N(1)-)-methyltransferase	trmD	12	50.6	27.708	1995900000	460
O31742	50S ribosomal protein L19	rplS	28	95.7	13.387	120930000000	2866
O31743	Ribosome biogenesis GTPase A	rbgA	29	89	31.986	4786700000	821
O31744	Ribonuclease HII	rnhB	13	58.4	28.354	569040000	210
O31745	Uncharacterized protein YlqG	ylqG	32	75.3	63.028	607180000	454
O31749	Uridylate kinase	pyrH	20	66.2	26.083	22051000000	1775
O31751	Isoprenyl transferase	uppS	14	56.2	29.777	3192300000	478
O31752	Phosphatidate cytidylyltransferase	cdsA	1	3.3	30.211	209030000	37
O31753	1-deoxy-D-xylulose 5-phosphate reductoisomerase	dxr	34	78.9	42.537	35115000000	4333
O31754	Zinc metalloprotease RasP	rasP	22	51.4	46.743	6550500000	2278
O31755	Proline--tRNA ligase	proS	60	80.1	63.304	95767000000	8304
O31760	Ribonuclease J 2	rnjB	63	85	61.174	65635000000	8597
O31761	Uncharacterized HTH-type transcriptional regulator YmfC	ymfC	19	73.4	27.897	3533800000	634
O31762	Bacillibactin exporter	ymfD	5	17.9	43.675	316850000	23
O31764	Probable inactive metalloprotease YmfF	ymfF	43	72.5	48.203	42207000000	4758
O31766	Uncharacterized zinc protease YmfH	ymfH	40	75	48.948	42807000000	3199
O31767	Uncharacterized oxidoreductase YmfI	ymfI	9	77.3	25.541	372930000	122
O31768	Uncharacterized protein YmfJ	ymfJ	10	100	9.6476	52686000000	307
O31771	Uncharacterized membrane protein YmfM	ymfM	28	68.8	32.435	10686000000	2115
O31773	Putative penicillin-binding protein PbpX	pbpX	14	44.2	43.857	1101400000	668
O31774	Ribonuclease Y	rny	85	77.9	58.919	70677000000	5054
O31775	Uncharacterized protein ymdB	ymdB	30	95.8	29.288	12243000000	1590
O31776	L-threonine 3-dehydrogenase	tdh	12	43.8	36.996	3002700000	93
O31777	8-amino-7-oxononanoate synthase 1	kbl	25	57.1	43.283	8530100000	226
O31778	(Dimethylallyl)adenosine tRNA methylthiotransferase MiaB	miaB	42	70.3	58.169	33875000000	4011
O31779	Uncharacterized protein YmcA	ymcA	11	49.7	16.166	6411400000	666
O31782	Polyketide synthase PksN	pksN	126	34.1	609.59	2576200000	1141
O31784	Polyketide synthase PksR	pksR	89	47.5	285.11	3618000000	2307
O31785	Polyketide biosynthesis cytochrome P450 PksS	pksS	40	65.2	46.728	15805000000	2435
O31786	Uncharacterized protein YmzB	ymzB	9	63.6	13.323	2018500000	212
O31787	Uncharacterized protein YmaE	ymaE	19	69	31.354	5105900000	778
O31788	Serine protease AprX	aprX	10	37.6	47.905	540090000	162
O31790	Uncharacterized protein YmaD	ymaD	11	67.3	16.271	4974300000	962
O31795	tRNA dimethylallyltransferase	miaA	13	51.9	35.633	441630000	210
O31796	Protein hfq	hfq	10	91.8	8.5137	31565000000	2422
O31797	Uncharacterized protein YmzC	ymzC	4	25.6	10.509	134670000	168
O31798	Uncharacterized protein YmzA	ymzA	2	17.1	8.6908	1026200000	178
O31801	Probable deoxyuridine 5-triphosphate nucleotidohydrolase YncF	yncF	19	96.5	16.41	7146400000	619
O31803	Uncharacterized protein YncM	yncM	16	62	26.597	2237400000	506
O31804	Sec-independent protein translocase protein TatAc	tatAc	4	45.2	6.8439	543900000	222
O31806	Uncharacterized protein YndB	yndB	15	97.2	16.12	39584000000	3094
O31807	Uncharacterized protein YnzB	ynzB	4	72.6	6.9711	97273000	21
O31810	Spore germination protein YndF	yndF	9	26.7	44.824	77287000	21
O31811	Uncharacterized membrane protein YndG	yndG	4	23.9	31.048	96039000	38
O31812	Uncharacterized protein YndH	yndH	5	28.3	23.811	24808000	64
O31816	Uncharacterized membrane protein YndM	yndM	2	15.1	20.452	528830000	18
O31817	Metallothiol transferase FosB	fosB	5	53.5	17.172	2235400000	97
O31818	UPF0291 protein YnzC	ynzC	7	67.5	8.8061	317070000	111
O31820	Thioredoxin-like protein YneN	yneN	8	62.9	19.372	164110000	68
O31822	Probable UTP--glucose-1-phosphate uridylyltransferase YngB	yngB	9	40.1	33.147	366440000	37
O31823	Uncharacterized membrane protein YngC	yngC	1	6.1	21.926	605460000	46
O31824	Oligoribonuclease NrnB	nrnB	17	43.4	46.445	1161100000	106
O31825	Uncharacterized carboxylase YngE	yngE	9	20.4	56.181	97019000	29
O31826	Putative acyl-CoA synthetase YngI	yngI	11	23.1	61.428	33858000	14
O31827	Plipastatin synthase subunit E;ATP-dependent isoleucine adenylase	ppsE	50	53.1	144.62	3119200000	1913
O31829	Uncharacterized protein YoaF	yoaF	4	39.2	11.104	951080000	328
O31832	Uncharacterized protein YozF	yozF	3	32.1	18.715	24307000	9
O31834	Uncharacterized HTH-type transcriptional regulator YozG	yozG	4	51.2	9.3209	22030000	11
O31835	Uncharacterized protein YobA	yobA	5	54.2	13.537	22737000	18
O31838	Uncharacterized protein YozI	yozI	4	43	13.949	421440000	147
O31844	HTH-type transcriptional repressor CzrA	czrA	4	69.2	12.379	1928700000	160
O31847	Uncharacterized protein YozO	yozO	13	91.2	13.138	14378000000	1217
O31848	Uncharacterized protein YozC	yozC	4	47.8	8.0662	1391600000	430
O31849	Uncharacterized protein YojO	yojO	26	55.8	73.787	3420900000	471
O31850	Uncharacterized protein YojN	yojN	23	77	33.48	5707100000	1108
O31851	Superoxide dismutase-like protein YojM	yojM	5	40.3	20.952	81114000	9
O31852	D-gamma-glutamyl-meso-diaminopimelic acid endopeptidase CwlS	cwlS	27	70	44.235	9251700000	1658
O31853	Uncharacterized UDP-glucosyltransferase YojK	yojK	26	65.2	45.604	6080700000	1102
O31854	Uncharacterized protein YojJ	yojJ	8	35.3	22.927	706970000	38
O31856	RsbT co-antagonist protein RsbRC	rsbRC	12	50.4	32.109	7022900000	1336
O31857	Uncharacterized deacetylase YojG	yojG	17	75.1	25.577	9166500000	505
O31858	Uncharacterized protein YojF	yojF	14	100	13.042	3401500000	419
O31864	UPF0346 protein YozE	yozE	3	37.8	8.9116	2946700000	482
O31875	Ribonucleoside-diphosphate reductase NrdEB subunit alpha;Bsu nrdEB intein	nrdEB	36	38.7	124.62	390320000	191
O31896	SPBc2 prophage-derived uncharacterized protein YorR	yorR	6	48.5	19.064	59499000	37
O31899	SPBc2 prophage-derived uncharacterized protein YorO	yorO	4	66.2	7.6667	1710500	7
O31907	SPBc2 prophage-derived uncharacterized protein YorG	yorG	17	72.1	36.626	212220000	79
O31908	SPBc2 prophage-derived uncharacterized protein YorF	yorF	16	61.2	34.204	509970000	148
O31910	SPBc2 prophage-derived uncharacterized protein YorC	yorC	9	81.7	15.019	450030000	180
O31911	SPBc2 prophage-derived uncharacterized protein YorB	yorB	8	91.8	11.238	1691300000	307
O31916	UPF0361 protein YoqW	yoqW	13	66.5	25.949	1155400000	478
O31925	SPBc2 prophage-derived uncharacterized protein YoqM	yoqM	5	73.9	10.582	415850000	57
O31927	SPBc2 prophage-derived uncharacterized protein YopK	yopK	15	47.4	45.32	919390000	485
O31928	SPBc2 prophage-derived uncharacterized protein YopJ	yopJ	9	55.1	16.023	2932900000	454
O31929	SPBc2 prophage-derived uncharacterized protein YopI	yopI	9	55.4	20.495	599080000	268
O31930	SPBc2 prophage-derived uncharacterized protein YopH	yopH	7	41	20.477	2098000000	138
O31935	SPBc2 prophage-derived uncharacterized protein YopC	yopC	23	54.5	52.148	3592900000	1300
O31936	SPBc2 prophage-derived uncharacterized protein YopB	yopB	5	70.7	9.0993	21945000	14
O31937	SPBc2 prophage-derived uncharacterized protein YopA	yopA	19	50.9	50.874	3309100000	1048
O31942	SPBc2 prophage-derived uncharacterized lipoprotein YonS	yonS	9	61.6	22.253	6045100000	1076
O31949	SPBc2 prophage-derived uncharacterized protein YonI	yonI	16	92.6	15.663	1684100000	469
O31954	SPBc2 prophage-derived uncharacterized protein YonD	yonD	10	31	55.05	1292600000	23
O31955	SPBc2 prophage-derived uncharacterized protein YonC	yonC	4	31.5	19.609	590370000	125
O31956	SPBc2 prophage-derived uncharacterized protein YonB	yonB	10	41.4	37.198	23193000	21
O31963	SPBc2 prophage-derived uncharacterized protein YomU	yomU	3	20.8	29.05	170110	9
O31969	SPBc2 prophage-derived uncharacterized protein YomO	yomO	3	23.5	19.204	113690000	23
O31972	Uncharacterized protein YozP	yozP	5	45.9	12.361	555620000	57
O31974	SPBc2 prophage-derived uncharacterized protein YomK	yomK	11	68.2	16.843	5645000000	425
O31975	SPBc2 prophage-derived uncharacterized membrane protein YomJ	yomJ	6	46.7	25.235	942050000	370
O31982	N-acetylmuramoyl-L-alanine amidase BlyA	blyA	7	19.9	39.628	36226000	9
O31986	SPBc2 prophage-derived glycosyltransferase SunS	sunS	26	56.9	49.764	2291000000	733
O31989	SPBc2 prophage-derived uncharacterized protein YolF	yolF	9	63.8	12.254	22785000000	1391
O31992	SPBc2 prophage-derived uncharacterized protein YolC;Prophage-derived-like uncharacterized protein YozM	yolC;yozM	2	16.2	12.792	5121000	2
O31993	SPBc2 prophage-derived uncharacterized protein YolB	yolB	8	57.6	13.295	143690000	69
O31994	SPBc2 prophage-derived uncharacterized protein YolA	yolA	7	45.2	17.229	3028900000	661
O31995	SPBc2 prophage-derived uncharacterized N-acetyltransferase YokL	yokL	10	67.8	20.854	797470000	205
O31996	SPBc2 prophage-derived uncharacterized protein YokK	yokK	9	74.5	22.052	178980000	125
O31997	SPBc2 prophage-derived uncharacterized protein YokJ	yokJ	14	61.8	18.907	4249800000	607
O31998	SPBc2 prophage-derived UPF0720 protein YokI	yokI	48	78.8	64.26	4423700000	1192
O31999	SPBc2 prophage-derived uncharacterized protein YokH	yokH	5	22.2	21.534	3255600000	434
O32000	SPBc2 prophage-derived pesticidal crystal protein-like YokG	yokG	28	71.1	40.742	134710000000	7067
O32001	SPBc2 prophage-derived endonuclease YokF	yokF	24	79.4	33.002	2645300000	870
O32002	SPBc2 prophage-derived uncharacterized protein YokE	yokE	12	75	18.251	3022700000	508
O32003	SPBc2 prophage-derived aminoglycoside N(3)-acetyltransferase-like protein YokD	yokD	16	64	30.914	6227800000	878
O32005	SPBc2 prophage-derived uncharacterized lipoprotein YokB	yokB	16	62.3	27.337	382040000	126
O32006	Resolvase homolog YokA	yokA	31	64.4	63.137	2866200000	1073
O32007	Uncharacterized protein YpzA	ypzA	10	98.9	10.062	9012800000	145
O32019	Uncharacterized protein YqzG	yqzG	3	42.6	12.59	3486300	4
O32020	Uncharacterized protein YqzE	yqzE	5	78	7.4146	22187000	15
O32022	Uncharacterized protein YqzD	yqzD	5	59	13.323	3402200000	1119
O32023	Uncharacterized protein YqzC	yqzC	9	56.5	17.027	14954000000	1919
O32028	5-methylthioadenosine/S-adenosylhomocysteine nucleosidase	mtnN	17	95.2	25.264	36488000000	3359
O32029	Uncharacterized methyltransferase YrrT	yrrT	9	63.4	24.196	205400000	68
O32030	Uncharacterized protein YrzA	yrzA	11	100	7.6357	1940200000	615
O32031	Uncharacterized membrane protein YrrS	yrrS	16	65.7	25.333	8270600000	3173
O32033	Uridine kinase	udk	15	81	24.487	3183500000	788
O32034	Uncharacterized protease YrrO	yrrO	23	56.4	47.629	7477800000	1187
O32035	Uncharacterized protease YrrN	yrrN	24	63.4	35.078	16274000000	1463
O32036	Putative O-methyltransferase YrrM	yrrM	11	52.1	25.062	913720000	364
O32037	Uncharacterized protein YrvM	yrvM	19	65.4	28.083	5432200000	639
O32038	Aspartate--tRNA ligase	aspS	69	75.8	65.974	132280000000	9397
O32039	Histidine--tRNA ligase	hisS	61	89.6	48.131	98344000000	6554
O32041	Putative N-acetylmuramoyl-L-alanine amidase YrvJ	yrvJ	27	61.2	55.5	507340000	454
O32044	Single-stranded-DNA-specific exonuclease RecJ	recJ	45	61.7	88.022	3070600000	1203
O32045	Uncharacterized protein YrvD	yrvD	5	42.1	12.234	1423200000	259
O32046	Uncharacterized protein YrvC	yrvC	8	61.8	18.344	80442000	61
O32047	Protein translocase subunit SecDF	secDF	31	38.7	81.653	43015000000	8493
O32049	Post-transcriptional regulator ComN	comN	10	91.8	11.586	7593200000	508
O32050	UPF0702 transmembrane protein YrbG	yrbG	5	28	25.23	282750000	36
O32052	UPF0092 membrane protein YrbF	yrbF	12	67.4	9.9035	11626000000	2055
O32053	Queuine tRNA-ribosyltransferase	tgt	35	84	43.71	20639000000	1790
O32054	S-adenosylmethionine:tRNA ribosyltransferase-isomerase	queA	28	76.6	38.511	11247000000	1737
O32055	Holliday junction ATP-dependent DNA helicase RuvB	ruvB	13	49.4	37.467	111330000	99
O32057	Putative serine/threonine-protein kinase YrzF	yrzF	7	37.2	24.719	32173000	10
O32060	Putative sodium/proton-dependent alanine carrier protein YrbD	yrbD	6	14.3	51.509	135570000	41
O32062	SpoIVD-associated factor A	safA	13	29.5	43.229	830700000	215
O32065	Uncharacterized protein YtzB	ytzB	8	75.2	11.666	2315800000	500
O32066	Uncharacterized protein YtzH	ytzH	4	45.7	10.689	1724800000	39
O32067	Uncharacterized HTH-type transcriptional regulator YtzE	ytzE	3	57.5	8.4968	55566000	11
O32068	Uncharacterized RNA pseudouridine synthase YtzG	ytzG	20	82.8	26.789	1988800000	417
O32072	Uncharacterized protein YtwF	ytwF	13	95.1	11.834	6503700000	363
O32073	Uncharacterized protein YtzC	ytzC	4	87.8	10.744	9300900000	77
O32075	Uncharacterized N-acetyltransferase YuaI	yuaI	12	66.5	19.842	2835500000	450
O32076	Uncharacterized protein YuaG	yuaG	82	91.7	55.993	79209000000	11274
O32077	Uncharacterized membrane protein YuaF	yuaF	2	33.3	18.604	132190000	5
O32078	Uncharacterized protein YuaE	yuaE	27	90.7	19.111	45945000000	3378
O32079	Putative metal-sulfur cluster biosynthesis proteins YuaD	yuaD	8	67.2	21.302	1056700000	284
O32080	Ktr system potassium uptake protein A	ktrA	7	30.6	24.881	186250000	101
O32082	Uncharacterized membrane protein YubF	yubF	4	29.9	10.011	1769600000	561
O32083	Exo-glucosaminidase LytG	lytG	12	55	31.901	145580000	69
O32085	Cysteine dioxygenase	cdoA	3	21.1	18.126	23313000	7
O32086	UPF0118 membrane protein YubA	yubA	14	34.3	43.61	1417400000	882
O32087	Uncharacterized membrane protein YuzA	yuzA	2	14.1	8.4659	233660000	52
O32089	Uncharacterized protein YuzC	yuzC	4	23	14.199	207830000	20
O32090	Nicotinate phosphoribosyltransferase	pncB	54	86.5	56.179	63662000000	5002
O32091	Uncharacterized isochorismatase family protein PncA	pncA	18	100	20.523	12502000000	1588
O32092	Uncharacterized protein YueI	yueI	6	43.9	15.191	3643700	11
O32093	Uncharacterized protein YueH	yueH	6	93.9	9.5739	498740000	103
O32095	UPF0118 membrane protein YueF	yueF	7	20.9	40.896	2054300000	339
O32098	Putative phosphohydrolase YueE	yueE	11	61.9	20.022	1577200000	247
O32099	Benzil reductase ((S)-benzoin forming)	yueD	28	82.3	27.108	27223000000	1315
O32100	Uncharacterized protein YueC	yueC	4	35.8	16.915	188110000	91
O32101	Bacteriophage SPP1 adsorption protein YueB	yueB	67	61.2	119.98	28077000000	8022
O32102	Ferri-bacillibactin esterase BesA	besA	14	73.4	32.438	1155200000	284
O32103	Uncharacterized oxidoreductase YuiH	yuiH	3	22.2	23.036	21691000	24
O32104	Putative biotin transporter BioYB	bioYB	3	16.5	21.538	10398000	18
O32105	Putative amino acid transporter YuiF	yuiF	7	17.4	45.937	1758000000	799
O32106	Probable cytosol aminopeptidase	pepA	36	58.4	53.657	23773000000	1902
O32107	Uncharacterized membrane protein YuiD	yuiD	5	22.2	17.182	2179700000	479
O32110	Uncharacterized protein YuiA	yuiA	3	95.7	4.8744	31821000	8
O32113	Uncharacterized protein YutM	yutM	8	96.7	12.751	10261000000	1082
O32114	Diaminopimelate epimerase	dapF	16	75	30.871	15025000000	1758
O32115	Uncharacterized transporter YutK	yutK	7	17.3	42.284	126550000	157
O32117	NADH dehydrogenase-like protein YutJ	yutJ	29	76.9	39.604	12726000000	1427
O32118	Putative disulfide oxidoreductase YuzD	yuzD	7	69.4	12.659	865840000	143
O32119	Putative nitrogen fixation protein YutI	yutI	9	99.1	12.424	10880000000	663
O32124	Uncharacterized protein YutG	yutG	12	58.4	18.664	1105600000	231
O32125	Uncharacterized hydrolase YutF	yutF	19	66.4	27.956	13315000000	939
O32126	UPF0331 protein YutE	yutE	14	58.3	16.65	15830000000	1292
O32127	Uncharacterized protein YutD	yutD	6	64.8	10.922	8100500000	1054
O32128	Uncharacterized lipoprotein YutC	yutC	11	44.3	23.644	581040000	77
O32129	Lipoyl synthase	lipA	33	78.2	33.921	35695000000	3171
O32131	Sporulation protein YunB	yunB	7	51.6	27.914	17502000	19
O32132	Uncharacterized protein YunC	yunC	2	30.7	10.875	13239000	9
O32133	Uncharacterized metallophosphoesterase YunD	yunD	27	72.9	51.87	4802200000	515
O32135	UPF0759 protein YunF	yunF	20	86.5	32.957	3824200000	1111
O32137	Allantoinase	allB	10	37	48.331	152050000	37
O32138	Purine catabolism regulatory protein	pucR	14	34.1	60.513	193630000	38
O32146	Purine catabolism protein PucB	pucB	3	16.6	22.092	39356000	7
O32148	Purine catabolism protein PucG	pucG	15	43.8	45.742	148340000	72
O32150	Extracellular ribonuclease	bsn	22	68.8	32.094	3177800000	334
O32151	Uncharacterized ABC transporter ATP-binding protein YurJ	yurJ	18	66.5	41.351	1127600000	288
O32152	Uncharacterized HTH-type transcriptional regulator YurK	yurK	19	67.8	27.509	9480600000	1352
O32153	Fructosamine kinase FrlD	frlD	19	77.8	30.985	19482000000	1522
O32154	Probable ABC transporter permease protein YurM	yurM	3	9	34.154	438710000	96
O32155	Probable ABC transporter permease protein YurN	yurN	4	24.3	32.831	364390000	248
O32156	Uncharacterized ABC transporter extracellular-binding protein YurO	yurO	32	76.5	48.026	35375000000	4003
O32157	Fructosamine deglycase FrlB	frlB	32	61.3	36.875	131720000000	10713
O32158	Uncharacterized protein YurQ	yurQ	15	85.5	14.81	12011000000	1022
O32159	Uncharacterized oxidoreductase YurR	yurR	34	75	39.449	2429400000	741
O32160	Uncharacterized protein YurS	yurS	4	69.2	10.433	43668000	14
O32161	Uncharacterized protein YurT	yurT	13	91.3	14.437	15259000000	1032
O32162	FeS cluster assembly protein SufB	sufB	57	84.9	52.729	317900000000	14272
O32163	NifU-like protein	nifU	14	96.6	16.166	18362000000	1229
O32164	Probable cysteine desulfurase	csd	43	97.3	44.921	112380000000	6293
O32165	FeS cluster assembly protein SufD	sufD	51	77.8	48.293	408090000000	13141
O32166	Uncharacterized protein YurZ	yurZ	4	28.8	13.678	629910000	50
O32167	Methionine-binding lipoprotein MetQ	metQ	43	96.4	30.355	333370000000	11433
O32168	Methionine import system permease protein MetP	metP	6	26.1	23.756	2316700000	518
O32169	Methionine import ATP-binding protein MetN	metN	33	77.1	37.885	22095000000	3461
O32171	Thioredoxin-like protein YusE	yusE	6	59.4	12.245	859100000	291
O32172	Uncharacterized protein YusF	yusF	14	83.6	16.888	1937600000	94
O32173	Uncharacterized protein YusG	yusG	6	75.6	9.0578	1759400000	59
O32174	Glycine cleavage system H protein	gcvH	15	100	14.254	80462000000	4718
O32175	Uncharacterized protein YusI	yusI	22	97.5	13.909	25123000000	1783
O32176	Probable acyl-CoA dehydrogenase	fadE	46	68	65.335	13015000000	1359
O32177	3-ketoacyl-CoA thiolase	fadA	12	49.1	41.123	551810000	81
O32178	Probable 3-hydroxyacyl-CoA dehydrogenase	fadN	45	61.3	87.084	4621800000	595
O32180	Uncharacterized protein YusN	yusN	6	61.8	13.138	10321000000	200
O32181	Uncharacterized HTH-type transcriptional regulator YusO	yusO	13	80	17.4	888060000	356
O32182	Uncharacterized MFS-type transporter YusP	yusP	8	29.8	57.946	766270000	106
O32186	Uncharacterized HTH-type transcriptional regulator YusT	yusT	4	26.1	32.229	7498900	7
O32187	Uncharacterized protein YusU	yusU	10	81.1	11.282	2893400000	271
O32188	Probable siderophore transport system ATP-binding protein YusV	yusV	17	65.1	30.494	2939700000	384
O32192	Transcriptional regulatory protein CssR	cssR	16	79.1	26.212	2252100000	424
O32193	Sensor histidine kinase CssS	cssS	24	61	52.097	1499500000	485
O32197	Transcriptional regulatory protein LiaR	liaR	12	63.5	23.124	939350000	415
O32198	Sensor histidine kinase LiaS	liaS	11	31.4	40.704	264060000	180
O32199	Protein LiaF	liaF	9	43.2	27.024	121510000	151
O32200	Protein LiaG	liaG	13	59	30.262	3319700000	192
O32201	Protein LiaH	liaH	46	98.2	25.698	109310000000	5515
O32202	Protein LiaI	liaI	1	26.2	13.381	1285600000	92
O32203	Uncharacterized MFS-type transporter YvqJ	yvqJ	5	12.1	45.896	37262000	54
O32204	Putative arginine/ornithine antiporter	yvsH	3	6.4	50.258	32535000	39
O32206	Lipoteichoic acid synthase-like YvgJ;Uncharacterized protein YvgJ;Processed uncharacterized protein YvgJ	yvgJ	12	22.4	70.745	219100000	48
O32207	Uncharacterized protein YvgK	yvgK	16	59.1	34.16	1691300000	502
O32208	Putative ABC transporter substrate-binding lipoprotein YvgL	yvgL	21	75.8	28.355	35361000000	3483
O32210	Glyoxal reductase	yvgN	49	98.6	31.663	184870000000	9633
O32211	Stress response protein YvgO	yvgO	2	14.3	17.602	59628000	52
O32212	Sodium, potassium, lithium and rubidium/H(+) antiporter	nhaK	18	27.2	75.227	387040000	105
O32213	Sulfite reductase [NADPH] hemoprotein beta-component	cysI	85	92.6	64.809	151680000000	9263
O32214	Sulfite reductase [NADPH] flavoprotein alpha-component	cysJ	58	95.9	67.258	161300000000	10713
O32215	Helicase IV	helD	50	55.7	89.924	2641600000	579
O32218	Disulfide bond formation protein D	bdbD	27	80.6	24.905	53207000000	8393
O32219	Cadmium, zinc and cobalt-transporting ATPase	cadA	23	36.3	75.404	552200000	418
O32220	Copper-exporting P-type ATPase A	copA	25	45.6	85.911	2175700000	825
O32221	Copper chaperone CopZ	copZ	6	94.2	7.3381	22709000000	1356
O32222	Copper-sensing transcriptional repressor CsoR	csoR	7	61.4	11.475	3672900000	553
O32223	Uncharacterized oxidoreductase YvaA	yvaA	44	83.2	40.112	17900000000	1870
O32224	FMN-dependent NADH-azoreductase 2	azoR2	26	86.3	23.272	192040000000	5517
O32228	Uncharacterized HTH-type transcriptional regulator YvaF	yvaF	10	72.1	21.993	673770000	228
O32229	Uncharacterized oxidoreductase YvaG	yvaG	13	58.3	29.009	2665100000	376
O32230	SsrA-binding protein	smpB	9	53.8	18.091	5462600000	110
O32231	Ribonuclease R	rnr	93	79.3	88.749	36654000000	4000
O32232	Carboxylesterase	est	18	77.6	28.193	25553000000	2248
O32233	Probable protein-export membrane protein SecG	secG	1	23.7	7.9957	1061100000	320
O32236	HTH-type transcriptional repressor RghR	rghR	9	74.1	15.445	1022300000	218
O32238	Uncharacterized HTH-type transcriptional regulator YvaP	yvaP	11	78.7	12.271	3088300000	403
O32239	Putative sensory transducer protein YvaQ	yvaQ	25	59.2	62.83	2421400000	1154
O32241	Immunity protein SdpI	sdpI	4	13	23.293	695500	8
O32242	Transcriptional repressor SdpR	sdpR	6	58.9	10.243	3143000000	370
O32243	Glycine betaine/carnitine/choline-binding protein OpuCC	opuCC	18	71.6	33.956	18169000000	1970
O32244	UPF0056 membrane protein YvbG	yvbG	1	6.2	22.589	25211000	8
O32245	Uncharacterized protein YvbH	yvbH	18	89.7	23.802	19031000000	1796
O32246	Uncharacterized protein YvbI	yvbI	6	32.3	25.753	3805300000	1022
O32247	Uncharacterized membrane protein YvbJ	yvbJ	51	74.9	67.274	34521000000	8600
O32248	Uncharacterized N-acetyltransferase YvbK	yvbK	12	77.4	17.745	26933000000	1432
O32253	Central glycolytic genes regulator	cggR	26	77.6	37.382	6597000000	1494
O32254	Uncharacterized protein YvbT	yvbT	12	41.4	37.1	185760000	74
O32255	Uncharacterized HTH-type transcriptional regulator YvbU	yvbU	8	41.4	32.513	562810000	25
O32257	Uncharacterized amino acid permease YvbW	yvbW	3	6.3	49.177	28464000	29
O32258	Uncharacterized glycosylase YvbX	yvbX	11	36.6	38.95	1105500000	409
O32259	Lactate utilization protein C	lutC	32	84.2	26.276	144390000000	5376
O32263	Uncharacterized protein YvdC	yvdC	8	81.1	12.343	302260000	74
O32264	Probable 2-ketogluconate reductase	yvcT	34	77.2	36.618	48493000000	3843
O32265	Uncharacterized protein YvzA	yvzA	5	54.6	13.804	681520000	234
O32267	Putative teichuronic acid biosynthesis glycosyltransferase TuaH	tuaH	21	65	45.591	2466900000	267
O32268	Putative teichuronic acid biosynthesis glycosyltransferase TuaG	tuaG	16	64.7	29.344	1834600000	283
O32269	Teichuronic acid biosynthesis protein TuaF	tuaF	17	76.1	25.134	4145800000	1820
O32270	Teichuronic acid biosynthesis protein TuaE	tuaE	4	8.8	55.536	1418900	6
O32271	UDP-glucose 6-dehydrogenase TuaD	tuaD	33	79.2	49.815	14924000000	3115
O32272	Putative teichuronic acid biosynthesis glycosyltransferase TuaC	tuaC	20	54.8	43.275	1309600000	306
O32280	UPF0741 protein YwzC	ywzC	7	82.4	8.3266	224860000	44
O32283	Uncharacterized protein YxzF	yxzF	3	36.5	5.9152	104110000	16
O32286	Uncharacterized protein YxzC	yxzC	1	14.8	14.247	335790000	85
O32291	Uncharacterized oxidoreductase YxnA	yxnA	11	51.1	39.357	320750000	50
O32293	Uncharacterized N-acetyltransferase YycN	yycN	12	61.5	18.165	248750000	95
O32294	Response regulator aspartate phosphatase G	rapG	21	66.6	42.842	6578100000	1145
O32436	Transcriptional activator protein med	med	14	65.3	35.31	552050000	257
O32437	ComG operon repressor	comZ	2	31.7	7.2142	1818700000	82
O34303	Type-2 restriction enzyme BsuMI component YdjA	ydjA	23	51.8	54.335	599400000	322
O34305	Uncharacterized protein YtoQ	ytoQ	17	91.9	16.791	28234000000	2084
O34306	Uncharacterized protein YflH	yflH	4	40.4	12.023	459270000	66
O34307	Uncharacterized MFS-type transporter YvmA	yvmA	2	4.7	43.261	63655000	91
O34308	Putative oxidoreductase YtkK	ytkK	13	52.5	27.974	359380000	133
O34309	Putative phosphoenolpyruvate synthase	pps	54	67.7	97.191	3660200000	1867
O34310	Pectate lyase C	pelC	3	19.9	24.281	3709100	10
O34313	Trifunctional nucleotide phosphoesterase protein YfkN;2,3-cyclic-nucleotide 2-phosphodiesterase/3-nucleotidase;5-nucleotidase	yfkN	121	79.3	159.7	110110000000	22564
O34314	Uncharacterized ABC transporter ATP-binding protein YtlC	ytlC	4	23.5	29.302	29454000	5
O34317	Probable coenzyme A transferase subunit alpha	yodS	7	38.4	24.411	206620000	24
O34318	Uncharacterized protein YloU	yloU	10	99.2	13.19	12967000000	1432
O34320	Uncharacterized protein FadG	fadG	25	60.2	64.006	439150000	524
O34321	Uncharacterized protein YocM	yocM	7	54.4	18.483	34792000	21
O34324	Dihydrolipoyl dehydrogenase	acoL	11	33.2	48.852	75135000	31
O34325	Uncharacterized protein YtrP	ytrP	29	64.6	65.476	1035300000	635
O34327	Response regulator aspartate phosphatase J	rapJ	23	53.9	44.414	4906700000	1739
O34328	Guanylate kinase	gmk	22	89.2	23.218	23648000000	2109
O34330	UPF0720 protein YobL	yobL	45	71.5	67.769	1205600000	374
O34331	Putative rRNA methyltransferase YlbH	ylbH	7	54.9	20.471	537080000	57
O34334	Uncharacterized protein YjoA	yjoA	24	99.4	17.793	41687000000	2256
O34335	Putative binding protein MsmE	msmE	15	48.4	48.237	489830000	134
O34336	SPBc2 prophage-derived probable integrase/recombinase YopP	yopP	10	44.1	41.596	47987000	22
O34338	Manganese transport system ATP-binding protein MntB	mntB	12	46.8	27.881	669690000	93
O34340	3-oxoacyl-[acyl-carrier-protein] synthase 2	fabF	43	86.2	44.004	131990000000	6594
O34341	Uncharacterized protein YebC	yebC	9	37.5	30.618	318180000	63
O34344	Killing factor SdpC	sdpC	12	44.8	22.22	5756200000	1101
O34345	Uncharacterized protein YflJ	yflJ	5	66.7	5.3131	251090000	44
O34346	Mannonate dehydratase	uxuA	11	41.5	41.023	121330000	40
O34347	Argininosuccinate synthase	argG	43	88.8	44.817	217630000000	13039
O34348	Fe(3+)-citrate-binding protein YfmC	yfmC	30	81	35.02	61126000000	4133
O34351	Uncharacterized protein YvmC	yvmC	8	48.4	28.506	21649000	25
O34352	Uncharacterized protein YeeC	yeeC	7	23.6	43.851	60453000	23
O34353	Uncharacterized protein YdjN	ydjN	21	67	39.71	1594000000	907
O34355	Putative amidohydrolase YtcJ	ytcJ	38	87.3	58.476	14938000000	2246
O34357	Thioredoxin-like protein YtpP	ytpP	12	37.4	12.747	19228000000	1623
O34358	Serine protease Do-like HtrA	htrA	30	64.8	47.714	17499000000	2408
O34360	Peptidoglycan L-alanyl-D-glutamate endopeptidase CwlK	cwlK	4	27.5	19.113	14819000	37
O34362	Putative HMP/thiamine import ATP-binding protein YkoD	ykoD	33	60.5	61.145	17385000000	2370
O34363	Putative L-amino-acid oxidase YobN	yobN	2	5.9	54.054	0	1
O34364	Probable oligo-1,6-glucosidase 2	ycdG	37	76.8	65.815	2902800000	723
O34365	Uncharacterized protein YtmB	ytmB	18	100	9.2666	19812000000	1102
O34366	Putative flagellin YvzB	yvzB	11	58.1	17.315	3753500000	40
O34374	Putative cytochrome P450 YjiB	yjiB	15	48.2	44.99	564020000	238
O34375	Cell division topological determinant MinJ	minJ	9	28.5	43.666	1527800000	632
O34376	Uncharacterized N-acetyltransferase YobR	yobR	9	41.3	28.214	201000000	55
O34377	Uncharacterized protein YobM	yobM	4	22.2	21.655	676120000	230
O34380	Uncharacterized protein YbcI	ybcI	16	90.3	13.863	9514200000	1283
O34381	HTH-type transcriptional regulator PksA	pksA	7	47.3	23.74	720080000	36
O34383	Uncharacterized sodium-dependent transporter YocR	yocR	2	3.4	48.333	737050000	247
O34384	Uncharacterized protein YceE	yceE	18	61.5	20.948	32224000000	1211
O34385	Manganese-binding lipoprotein MntA	mntA	25	72.9	33.418	40932000000	615
O34389	Probable NAD-dependent malic enzyme 3	malS	39	68.4	62.148	27011000000	986
O34391	N-acetylmuramoyl-L-alanine amidase XlyB	xlyB	18	67.5	33.863	454640000	365
O34392	ABC transporter ATP-binding protein YtrE	ytrE	14	70.1	25.46	5769000000	847
O34394	Uncharacterized protein YjjA	yjjA	30	71.5	29.836	11994000000	1800
O34398	Probable ATP-dependent DNA ligase YkoU	ykoU	7	15.2	70.204	179240000	46
O34399	Glutamate synthase [NADPH] small chain	gltB	70	91.1	54.862	208990000000	12097
O34400	Putative protein YfkA	yfkA	13	33.5	43.257	1032400000	177
O34402	Uncharacterized protein YrrD	yrrD	2	13.8	19.729	107910000	8
O34403	Formamidopyrimidine-DNA glycosylase	mutM	15	58.7	31.001	933910000	290
O34409	Uncharacterized protein YflN	yflN	9	39.8	28.829	2884000000	87
O34411	Histidinol-phosphatase	hisK	15	60.4	30.476	6530800000	809
O34412	Regulatory protein YlbF	ylbF	9	71.1	16.914	610160000	122
O34418	Uncharacterized protein YfkI	yfkI	7	67	12.051	880290000	72
O34421	Probable acyl-CoA dehydrogenase YngJ	yngJ	13	63.9	40.918	368900000	76
O34424	Uncharacterized membrane protein YteJ	yteJ	7	30.5	19.119	1579000000	527
O34425	Glyceraldehyde-3-phosphate dehydrogenase 2	gapB	27	77.1	37.476	15850000000	349
O34426	S-adenosylmethionine decarboxylase proenzyme;S-adenosylmethionine decarboxylase beta chain;S-adenosylmethionine decarboxylase alpha chain	speH	7	50	13.873	5262400000	286
O34427	Sensor protein CitS	citS	8	18.8	59.89	7169200	11
O34431	Calcium-transporting ATPase	yloB	25	36.9	97.292	278360000	163
O34433	Putative phage-related protein YobO	yobO	29	40.7	87.738	1356400000	264
O34434	Uncharacterized protein YdjG	ydjG	15	49.6	38.323	1732700000	346
O34436	Probable low-affinity inorganic phosphate transporter	pit	2	9.6	35.23	7391800	9
O34437	Putative ribonuclease-like protein YfkH	yfkH	3	8.4	30.469	54598000	40
O34440	Uncharacterized MFS-type transporter YfmI	yfmI	4	9.1	45.606	109460000	80
O34441	UPF0701 protein YloC	yloC	32	89.3	33.63	5867900000	967
O34442	Magnesium transporter MgtE	mgtE	19	46.8	50.844	785920000	678
O34443	Adenine phosphoribosyltransferase	apt	26	83.5	18.875	27778000000	2110
O34445	Uncharacterized protein YlbN	ylbN	16	95.3	19.993	5059000000	538
O34446	Uncharacterized protein YjpA	yjpA	3	38.8	9.6419	140290000	13
O34447	Uncharacterized membrane protein YceF	yceF	8	23.7	29.167	257290000	172
O34448	SPBc2 prophage-derived uncharacterized protein YopQ	yopQ	44	80.2	53.503	16512000000	2775
O34450	N-acetylglucosamine-6-phosphate deacetylase	nagA	26	64.9	42.622	9527400000	1681
O34452	TPR repeat-containing protein YrrB	yrrB	11	53.9	23.092	827150000	209
O34453	Nitric oxide synthase oxygenase	nos	35	89.5	41.903	2933000000	665
O34454	UPF0111 protein YkaA	ykaA	24	77.6	23.844	64147000000	3688
O34457	Molybdenum cofactor biosynthesis protein B	moaB	14	77.6	18.457	1078300000	294
O34459	ATP phosphoribosyltransferase regulatory subunit	hisZ	42	72.1	43.504	44151000000	4374
O34464	Uncharacterized HTH-type transcriptional regulator YceK	yceK	8	69	11.493	193250000	87
O34466	Probable coenzyme A transferase subunit beta	yodR	11	70.5	23.333	386340000	120
O34468	Uncharacterized N-acetyltransferase YlbP	ylbP	18	73.1	19.039	4672400000	457
O34469	Putative ATP-dependent helicase YeeB	yeeB	39	71.5	68.129	6149700000	1555
O34470	Uncharacterized protein YlbL	ylbL	24	75.1	37.651	10896000000	698
O34471	Uncharacterized protein YtlQ	ytlQ	24	70.7	36.068	1323400000	375
O34474	Probable multidrug resistance protein YoeA	yoeA	9	9.7	51.305	201060000	529
O34475	Putative NAD(P)H nitroreductase YfkO	yfkO	33	70.6	25.628	41033000000	2401
O34476	Probable cysteine synthase	ytkP	26	94.9	33.066	9021600000	1212
O34478	Uncharacterized protein YccF	yccF	25	81.6	40.037	3043600000	470
O34481	Uncharacterized protein YrrC	yrrC	35	55.6	89.183	863810000	750
O34482	L-asparaginase 2	ansZ	10	41.9	40.103	141930000	50
O34483	HPr kinase/phosphorylase	hprK	30	82.6	34.702	17267000000	2268
O34484	Methionine aminopeptidase 2	mapB	29	84.7	27.211	43715000000	3694
O34493	Uncharacterized peptidase YtmA	ytmA	8	44	29.676	294200000	102
O34495	Uncharacterized protein YkoP	ykoP	5	28.4	21.488	23041000	20
O34496	UPF0354 protein YtpQ	ytpQ	26	69.1	31.043	10056000000	1204
O34497	Uncharacterized protein YkgA	ykgA	24	72	32.216	2588000000	414
O34498	SPBc2 prophage-derived uncharacterized protein YopT	yopT	4	65.3	8.0781	34823000	78
O34499	6-phosphogluconolactonase	pgl	29	84.5	38.41	126720000000	5808
O34503	Uncharacterized protein YtzD	ytzD	1	29.5	5.1775	303480000	17
O34504	Uncharacterized protein YceB	yceB	13	60.4	36.884	1137600000	78
O34505	Putative cytochrome bd menaquinol oxidase subunit II	ythB	3	8.7	38.845	395560000	22
O34506	UPF0713 protein YngL	yngL	6	43.1	14.67	22578000	11
O34507	Serine/threonine-protein kinase PrkC	prkC	39	64.4	71.866	5040900000	2447
O34508	L-Ala-D/L-Glu epimerase	ykfB	23	58.5	39.472	3531600000	552
O34510	Fe(3+)-citrate import ATP-binding protein YfmF	yfmF	12	53.4	29.458	437740000	117
O34512	Uncharacterized ABC transporter ATP-binding protein YfmM	yfmM	39	76.6	59.21	7184700000	1423
O34513	UPF0348 protein YlbM	ylbM	15	60.7	46.988	538940000	260
O34514	o-succinylbenzoate synthase	menC	27	80.9	41.628	2328800000	314
O34516	Uncharacterized protein YocB	yocB	17	75	30.187	2660600000	95
O34520	ATP phosphoribosyltransferase	hisG	35	100	23.621	34155000000	2284
O34521	PTS system N-acetylglucosamine-specific EIICB component;N-acetylglucosamine permease IIC component;N-acetylglucosamine-specific phosphotransferase enzyme IIB component	nagP	9	32.7	48.58	3355600000	526
O34522	tRNA (guanine-N(7)-)-methyltransferase	trmB	20	79.8	24.503	13718000000	1601
O34525	Putative signal peptide peptidase SppA	sppA	22	66.6	36.673	25006000000	3834
O34526	Alanine--tRNA ligase	alaS	95	87.2	97.279	140240000000	12598
O34527	HTH-type transcriptional regulator CymR	cymR	8	84.1	15.255	1306600000	156
O34528	Uncharacterized AAA domain-containing protein YrvN	yrvN	17	51.5	46.514	246900000	141
O34529	6-phosphofructokinase	pfkA	39	95.9	34.254	119830000000	7078
O34530	Putative ribosome biogenesis GTPase RsgA	rsgA	17	60.7	33.797	3920800000	969
O34533	Uncharacterized HTH-type transcriptional regulator YtcD	ytcD	9	88.9	14.495	89614000	39
O34534	Transcriptional regulatory protein CitT	citT	10	49.1	25.41	322310000	80
O34536	Uncharacterized N-acetyltransferase YfmK	yfmK	9	68.9	17.312	156750000	63
O34538	Uncharacterized lipoprotein YcdA	ycdA	39	79.9	39.179	236140000000	16377
O34539	Uncharacterized UDP-glucosyltransferase YjiC	yjiC	21	75.3	43.987	1867800000	671
O34541	Uncharacterized protein YoaW	yoaW	4	30.8	16.609	38988000	30
O34542	Uncharacterized protein YflK	yflK	19	67.9	24.834	1317700000	290
O34543	Putative ring-cleaving dioxygenase MhqE	mhqE	21	63.7	33.851	1109300000	308
O34544	Biotin carboxylase 2	accC2	16	50.2	49.087	142580000	92
O34545	Branched-chain amino acid transport system carrier protein BraB	braB	4	8.8	46.608	165760000	81
O34549	Uncharacterized protein YlbO	ylbO	13	68.9	22.366	772150000	119
O34553	Protein YtsP	ytsP	15	73.6	18.068	66414000000	2128
O34555	Uncharacterized protein YoeD	yoeD	5	85.5	8.9899	12920000	13
O34557	Ribulose-phosphate 3-epimerase	rpe	15	71.9	23.334	25856000000	1461
O34558	SPBc2 prophage-derived uncharacterized protein YopR	yopR	21	76.9	37.499	4262400000	869
O34559	Unsaturated rhamnogalacturonyl hydrolase YteR	yteR	4	11.5	42.968	36847000	8
O34563	ABC transporter glutamine-binding protein GlnH	glnH	27	74	29.756	7085200000	460
O34564	Thioredoxin-like protein YkuU	ykuU	16	66.7	20.447	10626000000	820
O34565	Imidazole glycerol phosphate synthase subunit HisH	hisH	14	77.8	23.303	19610000000	2002
O34569	Uncharacterized N-acetyltransferase YoaA	yoaA	13	77.4	20.383	3003600000	248
O34570	UPF0097 protein YtlP	ytlP	14	78.7	21.146	2295400000	272
O34572	Putative HMP/thiamine permease protein YkoC	ykoC	11	42.9	28.041	3338900000	1060
O34577	Probable adenylyl-sulfate kinase	cysC	23	86.8	22.544	97739000000	3006
O34579	Uncharacterized protein YfkD	yfkD	9	42	29.587	2291000000	114
O34580	ATP-dependent DNA helicase PcrA	pcrA	60	74.7	83.554	7411300000	2222
O34585	Uncharacterized protein YjzC	yjzC	4	79.7	6.7375	226290000	82
O34586	Uncharacterized membrane protein YlbC	ylbC	24	80.1	39.631	2371500000	1123
O34588	Uncharacterized protein YkuJ	ykuJ	8	69.6	9.2444	13388000000	514
O34589	Probable flavodoxin-2	ykuP	10	63.6	16.642	8030100000	892
O34591	Acetoin:2,6-dichlorophenolindophenol oxidoreductase subunit beta	acoB	28	83.9	36.845	21782000000	280
O34592	AB hydrolase superfamily protein YdjP	ydjP	5	26.9	30.509	1228000000	234
O34593	Uncharacterized protein YjqA	yjqA	14	94.4	13.824	7226300000	1075
O34594	Cytochrome c-551	cccB	8	67.9	11.928	15838000000	1627
O34595	Probable tRNA sulfurtransferase	thiI	20	61.6	45.465	445150000	210
O34596	Uncharacterized protein YobK	yobK	6	58.6	17.715	1432900000	397
O34597	Uncharacterized MFS-type transporter YfkL	yfkL	5	15.4	42.168	62013000	127
O34598	Guanine deaminase	guaD	11	77.6	17.156	50045000	48
O34599	Putative cysteine desulfurase IscS 1	iscS1	25	72.3	41.191	10564000000	1551
O34600	Bifunctional oligoribonuclease and PAP phosphatase NrnA	nrnA	24	71.9	35.084	7967300000	706
O34607	Probable L-serine dehydratase, alpha chain	sdaAA	21	74	30.935	11295000000	1237
O34614	Putative rRNA methylase YtqB	ytqB	11	66.5	21.283	2119600000	710
O34616	Sporulation-delaying protein SdpB	sdpB	5	13.6	37.45	224250000	170
O34617	Probable dual-specificity RNA methyltransferase RlmN	rlmN	26	56.7	41.569	4469800000	783
O34618	Uncharacterized amino acid permease YtnA	ytnA	5	12.3	50.327	560910000	294
O34619	HTH-type transcriptional regulator LmrA	lmrA	6	45.7	20.662	33717000	35
O34621	Uncharacterized protein YcdB	ycdB	21	55.3	53.864	420050000	209
O34623	DNA polymerase III subunit alpha	dnaE	40	43	125.35	581700000	498
O34624	UPF0316 protein YebE	yebE	5	25.5	20.666	96675000	57
O34626	Uncharacterized protein YfmB	yfmB	2	33.6	14.034	18471000	19
O34627	Blue-light photoreceptor	pfyP	17	73.2	29.194	3255300000	634
O34628	Uncharacterized protein YvlB	yvlB	38	91.8	41.081	118390000000	6555
O34629	Uncharacterized lipoprotein YerH	yerH	25	64.6	44.517	13830000000	2290
O34631	Uncharacterized ABC transporter ATP-binding protein YvrA	yvrA	9	27.8	48.631	453910000	64
O34632	Sirohydrochlorin ferrochelatase	sirB	25	88.5	28.835	17591000000	1928
O34633	Uncharacterized protein YjlC	yjlC	20	99.3	15.582	140190000000	4092
O34634	Putative Holliday junction resolvase	yrrK	13	94.9	15.21	3829000000	770
O34635	Probable L-serine dehydratase, beta chain	sdaAB	15	83.6	23.819	5672200000	773
O34638	Sensor histidine kinase YkoH	ykoH	12	40.7	50.65	71213000	24
O34640	Uncharacterized protein YerI	yerI	16	53.3	39.337	4901600000	440
O34641	ABC transporter ATP-binding protein YtrB	ytrB	15	53.1	33.819	380160000	133
O34642	SPBc2 prophage-derived uncharacterized protein YotB	yotB	3	15.6	32.246	13123000	6
O34643	Uncharacterized HTH-type transcriptional regulator YvkB	yvkB	6	38.1	21.534	144510000	78
O34645	Alpha-galactosidase	melA	35	78	49.263	6060900000	583
O34649	Uncharacterized ABC transporter permease protein YtlD	ytlD	1	5.9	30.305	8546200	12
O34651	Histidinol dehydrogenase	hisD	37	66.7	46.256	43695000000	3942
O34653	Fatty acid desaturase	des	9	31.8	40.708	224740000	59
O34654	Uncharacterized protein YodI	yodI	2	24.1	9.1935	210770000	9
O34656	Spore coat protein I	cotI	12	41.7	41.245	332570000	55
O34658	UPF0298 protein YlbG	ylbG	6	63.3	10.825	162060000	72
O34659	YbbR-like domain-containing protein YbbR	ybbR	35	76.2	52.906	11640000000	3783
O34660	Putative aldehyde dehydrogenase DhaS	dhaS	59	89.1	53.882	232350000000	8233
O34661	Probable 2-dehydropantoate 2-reductase	panE	16	83.2	33.287	781930000	329
O34662	Uncharacterized aminotransferase YodT	yodT	12	41	48.413	256760000	67
O34664	Thiamine pyrophosphokinase	thiN	7	41.6	24.098	341790000	129
O34666	Carboxy-terminal processing protease CtpA	ctpA	34	63.9	51.148	16947000000	3264
O34667	S-ribosylhomocysteine lyase	luxS	20	74.5	17.714	80483000000	3912
O34669	Cell wall-binding protein YocH	yocH	14	67.6	30.181	308490000	236
O34671	Probable glutamine ABC transporter permease protein GlnM	glnM	1	6.9	23.701	835260	2
O34673	Altronate dehydratase	uxaA	8	21.9	54.872	67825000	33
O34674	Probable cell division protein YtgP	ytgP	3	7.4	59.471	32475000	19
O34676	L-lysine 2,3-aminomutase	kamA	16	40.3	54.073	1050500000	105
O34677	Glutamine transport ATP-binding protein GlnQ	glnQ	14	73.6	27.168	384930000	78
O34678	Uncharacterized oxidoreductase YtbE	ytbE	14	58.9	31.768	489130000	131
O34680	Probable BsuMI modification methylase subunit YdiP	ydiP	14	57.8	43.284	764930000	168
O34681	Uncharacterized protein YjgD	yjgD	15	61.3	21.271	4885900000	535
O34682	Uncharacterized protein YlbB	ylbB	7	52.7	16.183	2107600000	86
O34683	Imidazoleglycerol-phosphate dehydratase	hisB	12	79.4	21.548	90818000000	3922
O34685	HTH-type transcriptional regulator YofA	yofA	7	29.8	32.05	71906000	36
O34687	50S ribosomal protein L32	rpmF	8	96.6	6.7289	14072000000	304
O34688	UPF0753 protein YbcC	ybcC	26	35	98.766	2737700000	300
O34689	Putative ring-cleaving dioxygenase MhqA	mhqA	29	83.9	35.386	9559500000	978
O34691	Putative niacin/nicotinamide transporter NaiP	naiP	4	8.8	43.708	180030000	69
O34693	Uncharacterized protein YloA	yloA	42	70.8	65.473	4733800000	1430
O34696	Uncharacterized transferase YtoA	ytoA	7	40.9	18.782	286870000	117
O34697	Bacitracin export ATP-binding protein BceA	bceA	25	91.7	28.234	3439600000	502
O34703	Uncharacterized ATPase YjoB	yjoB	24	51.8	48.775	3052100000	745
O34704	Uncharacterized protein YxnB	yxnB	11	58.1	19.038	8630000000	747
O34705	Phospholipase YtpA	ytpA	19	78.8	29.566	1971300000	427
O34707	Tetraprenyl-beta-curcumene synthase	ytpB	10	41.7	42.842	1321100000	196
O34708	Uncharacterized transporter YflA	yflA	5	13.6	50.64	100460000	42
O34709	Putative HTH-type transcriptional regulator YvbF	yvbF	10	65.9	21.751	1389900000	282
O34712	HTH-type transcriptional repressor YtrA	ytrA	6	73.8	14.694	217940000	132
O34714	Oxalate decarboxylase OxdC	oxdC	48	74.8	43.566	101450000000	5893
O34717	Probable 2,4-dienoyl-CoA reductase	fadH	16	63.4	27.126	2035300000	562
O34720	Probable oxidoreductase YjgC	yjgC	59	70.7	109.79	18272000000	2634
O34722	Uncharacterized protein YfmG	yfmG	45	85.8	56.542	87974000000	8794
O34723	Transcriptional regulatory protein DesR	desR	12	72.9	22.176	1347000000	327
O34725	Uncharacterized lipoprotein YjhA	yjhA	25	66.2	23.978	35560000000	3342
O34726	Putative malate transporter YflS	yflS	7	23.6	51.431	471120000	132
O34727	Imidazole glycerol phosphate synthase subunit HisF	hisF	26	85.3	27.294	47669000000	3617
O34734	Sulfate permease CysP	cysP	4	18.1	36.836	123190000	129
O34735	Uncharacterized protein YvpB	yvpB	8	40.4	27.511	79476000	135
O34736	Uncharacterized oxidoreductase YjmC	yjmC	9	29.4	36.47	52527000	23
O34737	Probable flavodoxin-1	ykuN	6	46.2	17.793	2639700000	557
O34738	Putative HMP/thiamine permease protein YkoE	ykoE	4	14.1	21.223	8422300	4
O34741	Bacitracin export permease protein BceB	bceB	20	33.3	72.186	626710000	228
O34742	Glycine betaine/carnitine/choline transport system permease protein OpuCD	opuCD	3	11.4	24.55	764940000	286
O34743	Uncharacterized protein YlbA	ylbA	11	94.2	13.493	21908000000	1553
O34744	Uroporphyrinogen-III C-methyltransferase	sumT	18	70.4	28.515	1863800000	509
O34745	Uncharacterized symporter YodF	yodF	12	18.5	53.764	15763000000	2038
O34746	3-oxoacyl-[acyl-carrier-protein] synthase 3 protein 1	fabHA	35	76	33.731	56406000000	3247
O34748	Probable ATP-dependent DNA helicase RecQ	recQ	24	47.9	67.352	1416900000	252
O34750	Putative ATP-dependent RNA helicase YfmL	yfmL	23	60.9	42.189	3410100000	599
O34751	Uncharacterized protein YloV	yloV	39	79.7	59.497	20622000000	2949
O34752	Prolipoprotein diacylglyceryl transferase	lgt	3	16.4	30.619	306280000	22
O34753	Probable undecaprenyl-phosphate N-acetylglucosaminyl 1-phosphate transferase	tagO	2	3.1	39.362	8211600	39
O34756	Putative ABC transporter ATP-binding protein YjkB	yjkB	10	51.2	27.821	13578000	35
O34757	Sensor histidine kinase DesK	desK	12	32.4	42.672	381220000	171
O34758	UPF0755 protein YrrL	yrrL	23	65.3	40.501	3889400000	1344
O34759	Uncharacterized protein YdjO	ydjO	6	75.4	7.8467	746190000	175
O34760	Uncharacterized protein YtnP	ytnP	14	56.9	31.801	8396800000	904
O34762	Organic hydroperoxide resistance protein OhrA	ohrA	17	97.2	14.868	20355000000	1394
O34763	Stress response protein YkoL	ykoL	6	81.7	7.4124	631200000	16
O34764	Sulfate adenylyltransferase	sat	57	99.7	42.883	252610000000	6161
O34766	SPBc2 prophage-derived uncharacterized HTH-type transcriptional regulator YopS	yopS	12	98.6	8.579	5298100000	640
O34767	Oxalate decarboxylase OxdD	oxdD	8	24.5	43.554	110470000	19
O34768	Uncharacterized sugar kinase YdjE	ydjE	29	74.7	34.256	64016000000	4147
O34769	Probable polyketide biosynthesis zinc-dependent hydrolase PksB	pksB	10	58.7	25.908	849350000	245
O34772	Uncharacterized protein YcdC	ycdC	6	19.9	52.203	137600000	22
O34774	Uncharacterized protein YobJ	yobJ	15	54.6	33.749	13659000000	2252
O34775	SPBc2 prophage-derived putative transcriptional regulator YosT	yosT	5	45.6	17.015	155720000	106
O34776	Uncharacterized protein YkuK	ykuK	7	56.4	19.486	2006300000	66
O34777	Organic hydroperoxide resistance transcriptional regulator	ohrR	8	63.3	17.003	1316400000	424
O34779	Protein phosphatase PrpC	prpC	20	79.9	27.674	8152800000	1419
O34780	Uncharacterized protein YobF	yobF	4	17.3	35.348	41275000	6
O34782	Uncharacterized oxidoreductase YvrD	yvrD	18	70	28.222	13363000000	1406
O34783	UPF0180 protein YkuS	ykuS	4	32.1	8.4936	21537000000	180
O34784	Uncharacterized membrane protein YobI	yobI	63	54	140.62	6067400000	3225
O34787	Polyketide biosynthesis protein PksE;Malonyl CoA-acyl carrier protein transacylase	pksE	34	59.8	85.742	987540000	414
O34788	(R,R)-butanediol dehydrogenase	bdhA	38	82.9	37.34	985950000000	17228
O34789	Uncharacterized protein YdjI	ydjI	19	63.8	36.081	18294000000	1860
O34790	Heptaprenylglyceryl phosphate synthase	pcrB	7	32.9	25.087	3628100000	637
O34791	SPBc2 prophage-derived uncharacterized HTH-type transcriptional regulator YopO	yopO	3	50	7.9472	82351000	18
O34795	Uncharacterized protein YbcH	ybcH	5	63.5	11.359	499430000	157
O34796	Uncharacterized phosphotransferase YvkC	yvkC	24	41.5	94.447	737880000	604
O34797	Phosphopantetheine adenylyltransferase	coaD	12	80.7	18.179	3856000000	509
O34798	Uncharacterized protein YjeA	yjeA	34	65.1	53.838	3410700000	1690
O34799	Putative lipid kinase YtlR	ytlR	8	46.9	35.607	58110000	20
O34803	Uncharacterized protein YeaA	yeaA	19	72.6	37.731	1298600000	406
O34805	Uncharacterized ABC transporter substrate-binding lipoprotein YvrC	yvrC	22	82.8	34.239	6891700000	1478
O34806	Uncharacterized spore protein YtfJ	ytfJ	14	98	16.346	28576000000	841
O34808	Uronate isomerase	uxaC	15	45	54.612	265890000	43
O34809	Uncharacterized protein YceG	yceG	32	68.7	62.773	8536800000	2160
O34812	Putative NADP-dependent oxidoreductase YfmJ	yfmJ	27	71.7	36.662	21837000000	1804
O34813	Precorrin-2 dehydrogenase	sirC	12	91.4	18.004	2258300000	546
O34814	Cell division ATP-binding protein FtsE	ftsE	18	71.1	25.619	6834200000	1003
O34815	Putative 2-hydroxyacid dehydrogenase YoaD	yoaD	22	65.4	38.63	32384000000	2718
O34816	Putative L,D-transpeptidase YkuD	ykuD	9	62.2	17.643	145820000	46
O34817	HTH-type transcriptional repressor YvoA	yvoA	11	71.6	27.507	66733000	42
O34823	Putative carbonic anhydrase-like protein YbcF	ybcF	9	46.9	19.503	1874900000	522
O34824	Phosphoglucosamine mutase	glmM	62	83.9	48.432	129260000000	7233
O34825	Polyketide biosynthesis malonyl CoA-acyl carrier protein transacylase PksC	pksC	31	100	32.464	25650000000	2982
O34827	Uncharacterized HTH-type transcriptional regulator YkuM	ykuM	21	84	33.912	7511900000	1587
O34828	UPF0473 protein YrzB	yrzB	2	40.9	10.822	15452000000	366
O34829	Uncharacterized HTH-type transcriptional regulator MsmR	msmR	6	22.7	38.398	292410000	37
O34833	Uncharacterized protein YceH	yceH	48	82.4	41.672	65382000000	6185
O34835	Transcription factor FapR	fapR	12	43.6	21.4	2580000000	238
O34840	Putative cation exchanger YfkE	yfkE	2	6	37.521	9090000	4
O34841	Uncharacterized protein YoeB	yoeB	17	79.6	20.138	13472000000	1915
O34842	Putative hydrolase MhqD	mhqD	15	69	22.432	1713700000	323
O34843	RNA polymerase sigma factor SigO	sigO	5	21	20.756	56328000	34
O34844	HTH-type transcriptional regulator YodB	yodB	10	66.1	12.846	5761100000	576
O34846	Uncharacterized protein YtmO	ytmO	13	54.5	36.943	297300000	82
O34847	Acetyl-coenzyme A carboxylase carboxyl transferase subunit alpha	accA	40	69.5	36.333	59858000000	4779
O34849	Glutamate synthase large subunit-like protein YerD	yerD	21	50.7	58.751	585630000	140
O34851	Probable murein peptide carboxypeptidase	ykfA	17	63.3	34.595	4746200000	442
O34852	L-cystine-binding protein TcyK	tcyK	5	25.6	30.24	303060000	54
O34853	Stage II sporulation protein SA	spoIISA	7	47.2	29.061	705820000	39
O34855	Uncharacterized protein YocN	yocN	4	94.8	8.2601	217480000	8
O34857	Repressor rok	rok	23	85.3	21.84	5935700000	833
O34858	Argininosuccinate lyase	argH	36	67.2	51.929	96469000000	7361
O34859	Probable DNA repair protein YkoV	ykoV	20	58.5	35.064	2291800000	158
O34860	RsbT co-antagonist protein RsbRB	rsbRB	18	57.4	32.387	11140000000	1409
O34861	Putative sugar kinase YoaC	yoaC	24	59.8	54.109	17193000000	3083
O34862	Putative UDP-glucose 6-dehydrogenase YtcA	ytcA	5	18.2	46.832	75600000	11
O34863	UvrABC system protein A	uvrA	74	72.6	106.03	7754300000	2313
O34864	Putative transporter YoaB	yoaB	7	14.3	45.376	2187300000	738
O34866	Putative carboxypeptidase YodJ	yodJ	19	78	30.853	6217600000	1139
O34872	Putative carbonic anhydrase YtiB	ytiB	20	85.6	21.111	56189000000	3082
O34874	Putative cysteine desulfurase IscS 2	iscS2	24	75.1	41.487	902170000	321
O34876	Cell division protein FtsX	ftsX	12	35.1	33.099	11977000000	2591
O34877	Polyketide biosynthesis acyltransferase homolog PksD	pksD	12	44.8	36.813	808400000	321
O34878	Glycine betaine/carnitine/choline transport system permease protein OpuCB	opuCB	4	25.3	23.149	35914000	41
O34885	Type-2 restriction enzyme BsuMI component YdiS	ydiS	22	71.4	40.032	7473700000	1345
O34886	Uncharacterized UDP-glucose epimerase YtcB	ytcB	8	38.3	34.912	136240000	30
O34887	Uncharacterized protein YflB	yflB	4	38.5	14.925	41141000	8
O34889	Sporulation-delaying protein SdpA	sdpA	13	80.4	18.65	9062600000	2570
O34892	Uncharacterized HTH-type transcriptional regulator YobS	yobS	6	38.2	21.016	26211000	16
O34893	Putative enoyl-CoA hydratase/isomerase YngF	yngF	6	29.2	27.872	21299000	10
O34894	Septation ring formation regulator EzrA	ezrA	69	74	64.995	63551000000	7855
O34895	N-acetyltransferase YodP	yodP	10	49.1	31.22	47053000	27
O34897	Uncharacterized MscS family protein YkuT	ykuT	6	15.7	29.956	131760000	68
O34899	Cob(I)yrinic acid a,c-diamide adenosyltransferase	yvqK	13	50.8	21.504	181550000	126
O34903	Uncharacterized transcriptional regulatory protein YkoG	ykoG	13	52.6	26.011	191750000	89
O34904	Uncharacterized protein YebD	yebD	2	63.6	6.5806	5879500	5
O34906	UPF0361 protein YoaM	yoaM	11	68.3	26.233	125260000	26
O34908	Uncharacterized membrane protein YkoX	ykoX	3	19.9	24.94	101950000	40
O34909	Putative adenine deaminase YerA	yerA	43	72.4	66.645	7061200000	621
O34910	Uncharacterized protein YobT	yobT	8	47.2	25.397	224160000	123
O34911	Putative HMP/thiamine-binding protein YkoF	ykoF	15	80	22.024	16800000000	1290
O34912	Histidine biosynthesis bifunctional protein HisIE;Phosphoribosyl-AMP cyclohydrolase;Phosphoribosyl-ATP pyrophosphatase	hisI	29	92.8	23.901	28940000000	2555
O34916	N-acetyldiaminopimelate deacetylase	ykuR	25	66.6	41.557	13882000000	1360
O34917	Uncharacterized protein YtfI	ytfI	6	19	25.376	182930000	35
O34919	SPBc2 prophage-derived deoxyuridine 5-triphosphate nucleotidohydrolase YosS	yosS	10	64.1	16.148	71371000	62
O34921	Uncharacterized protein YtoI	ytoI	27	57.2	49.037	2005800000	685
O34922	Uncharacterized membrane protein YtpI	ytpI	5	36	10.953	49387000	62
O34924	Putative aminopeptidase YtoP	ytoP	30	83.2	39.237	10899000000	1228
O34925	Purine nucleoside phosphorylase DeoD-type	deoD	21	94	25.378	39378000000	2196
O34926	Putative cytochrome P450 CypX	cypX	32	90.1	45.472	2915700000	627
O34928	Probable polysaccharide deacetylase PdaA	pdaA	6	26.2	30.069	98064000	15
O34930	Response regulator aspartate phosphatase K	rapK	29	86.3	43.843	38317000000	5429
O34932	Dephospho-CoA kinase	coaE	24	89.8	22.013	4564700000	801
O34933	Fe(3+)-citrate import system permease protein YfmD	yfmD	1	2.7	35.098	46253000	14
O34934	Probable inorganic polyphosphate/ATP-NAD kinase 2	ppnK2	25	85	30.253	15885000000	1457
O34939	Probable BsuMI modification methylase subunit YdiO	ydiO	17	56.9	48.909	2183600000	357
O34940	Putative sugar lactone lactonase YvrE	yvrE	28	78.4	33.204	9877100000	1006
O34942	ATP-dependent DNA helicase RecG	recG	31	58.9	78.14	218080000	235
O34943	Putative tRNA-binding protein YtpR	ytpR	18	78.6	21.696	56386000000	2484
O34944	Putative dipeptidase YtjP	ytjP	65	80.3	51.052	63849000000	5831
O34946	Probable zinc transport system ATP-binding protein AdcC	adcC	22	90.5	26.319	11839000000	1419
O34947	Uncharacterized protease YoaZ	yoaZ	12	77.6	23.42	1398600000	396
O34948	Uncharacterized oxidoreductase YkwC	ykwC	28	95.8	30.711	99991000000	6027
O34949	Uncharacterized HTH-type transcriptional regulator YkoM	ykoM	12	74.7	17.858	453190000	142
O34951	Sensory transduction protein BceR	bceR	10	50.2	26.866	747390000	223
O34952	Lipoteichoic acid synthase 2;Glycerol phosphate lipoteichoic acid synthase 2;Processed glycerol phosphate lipoteichoic acid synthase 2	ltaS2	23	45.3	74.233	1240600000	700
O34953	Probable ABC transporter permease YtrD	ytrD	3	12.9	36.434	8095100	10
O34960	Uncharacterized protein YjgB	yjgB	5	52.9	20.807	642820000	54
O34962	Probable NAD-dependent malic enzyme 4	ytsJ	60	96.3	43.667	279040000000	13328
O34966	Probable zinc transport system zinc-binding lipoprotein AdcA	adcA	34	86.5	35.66	376370000000	12738
O34967	50S ribosomal protein L31 type B	rpmE2	18	100	9.5305	3971800000	535
O34968	Putative lipoprotein YerB	yerB	15	53.8	36.968	2212600000	102
O34969	Uncharacterized oxidoreductase YfjR	yfjR	23	67.8	30.474	9568300000	1361
O34970	Probable HTH-type transcriptional regulator YttP	yttP	11	64.3	24.388	195530000	63
O34973	Putative hydrolase YtaP	ytaP	5	17.4	33.776	89098000	14
O34974	Putative monooxygenase MoxC	moxC	9	23.3	49.411	44177000	25
O34977	Uncharacterized ABC transporter ATP-binding protein YthP	ythP	14	58.9	26.506	2252600000	540
O34978	Guanine/hypoxanthine permease PbuO	pbuO	1	2.5	45.419	87235000	44
O34979	Uncharacterized ABC transporter ATP-binding protein YvrO	yvrO	15	67.7	25.477	3022700000	248
O34981	2,3,4,5-tetrahydropyridine-2,6-dicarboxylate N-acetyltransferase	dapH	28	81.8	24.96	152630000000	7322
O34983	Uncharacterized N-acetyltransferase YoaP	yoaP	6	31.5	28.855	38878000	23
O34984	Uncharacterized metallohydrolase YodQ	yodQ	19	61.7	48.555	1304000000	157
O34987	Guanine/hypoxanthine permease PbuG	pbuG	2	5.2	46.191	226950000	157
O34989	Sensor histidine kinase YvrG	yvrG	27	55.2	67.798	581970000	442
O34990	Formyltetrahydrofolate deformylase	purU	31	66	34.477	11370000000	1352
O34992	Glycine betaine/carnitine/choline transport ATP-binding protein OpuCA	opuCA	45	84.2	43.247	33436000000	2635
O34993	Putative acetyltransferase YvoF	yvoF	4	37.8	19.343	102380000	66
O34994	Transcriptional repressor CcpN	ccpN	13	53.8	23.87	4056600000	817
O34996	DNA polymerase I	polA	81	83.3	99.091	33118000000	6257
O35000	Glucosamine-6-phosphate deaminase 1	nagB	19	81	26.991	858740000	253
O35002	Carboxy-terminal processing protease CtpB	ctpB	17	34	52.798	222560000	37
O35004	UPF0603 protein YdjH	ydjH	13	41.3	28.162	588310000	245
O35005	ABC transporter permease YtrF	ytrF	23	42.7	48.421	4271100000	1539
O35006	1-(5-phosphoribosyl)-5-[(5-phosphoribosylamino)methylideneamino] imidazole-4-carboxamide isomerase	hisA	33	96.7	26.529	87833000000	4638
O35007	Putative efflux system protein YvrP	yvrP	19	61.5	43.492	22405000000	3963
O35008	Putative protein YtqA	ytqA	19	54.3	36.764	1997900000	503
O35009	Probable integrase/recombinase YoeC	yoeC	6	28.7	21.371	17835000	8
O35010	Gamma-D-glutamyl-L-lysine endopeptidase	ykfC	21	60.5	33.025	2456100000	837
O35011	DNA-directed RNA polymerase subunit omega	rpoZ	10	100	7.7538	18453000000	1057
O35013	Putative 8-oxo-dGTP diphosphatase YtkD	ytkD	15	78.5	18.512	2626700000	579
O35014	Uncharacterized EAL-domain containing protein YkuI	ykuI	19	44.5	47.957	31672000000	1888
O35016	Low molecular weight protein-tyrosine-phosphatase YfkJ	yfkJ	5	33.3	17.268	296510000	71
O35017	Uncharacterized zinc-type alcohol dehydrogenase-like protein YogA	yogA	15	53.2	35.811	347900000	155
O35019	UPF0435 protein YfkK	yfkK	10	100	8.1353	4620400000	226
O35020	tRNA-specific 2-thiouridylase MnmA	mnmA	33	77.9	41.918	9882100000	1204
O35022	FMN-dependent NADH-azoreductase 1	azoR1	29	100	22.977	106920000000	5558
O35023	Probable superoxide dismutase [Fe]	sodF	16	57.7	33.476	3122500000	154
O35024	Manganese transport system membrane protein MntC	mntC	5	19.3	47.944	117560000	11
O35025	Type-2 restriction enzyme BsuMI component YdiR	ydiR	15	62.3	35.311	6094600000	1050
O35031	Acylphosphatase	acyP	12	93.4	10.318	895860000	106
O35033	Probable coenzyme A biosynthesis bifunctional protein CoaBC;Phosphopantothenoylcysteine decarboxylase;Phosphopantothenate--cysteine ligase	coaBC	24	63.5	43.977	2567600000	604
O35038	HTH-type transcriptional regulator YtlI	ytlI	8	36.4	35.232	133740000	28
O35040	Uncharacterized metallophosphoesterase YkoQ	ykoQ	6	29.6	30.876	233280000	22
O35041	Uncharacterized protein YfjT	yfjT	4	83.6	7.2691	992690000	86
O35042	Uncharacterized protein YocC	yocC	8	55.2	19.16	387720000	52
O35043	Uncharacterized MscS family protein YfkC	yfkC	11	45	32.206	572680000	40
O35044	Sensor protein BceS	bceS	10	39.5	38.765	2808400000	63
O35045	Uncharacterized zinc-type alcohol dehydrogenase-like protein YjmD	yjmD	5	32.4	36.762	43252000	10
O35046	Putative carboxypeptidase YocD	yocD	21	59.1	36.41	11758000000	1210
O54408	GTP pyrophosphokinase	relA	74	76.8	84.823	14065000000	3898
O68260	Uncharacterized protein YoyC	yoyC	10	90.2	10.75	484610000	131
P00497	Amidophosphoribosyltransferase	purF	27	67.9	51.691	60081000000	3890
P00691	Alpha-amylase	amyE	19	39.8	72.377	200500000	86
P02394	50S ribosomal protein L7/L12	rplL	25	100	12.75	616910000000	9883
P02958	Small, acid-soluble spore protein C	sspC	4	73.6	7.7576	1722000000	189
P02968	Flagellin	hag	58	100	32.626	880390000000	32103
P03947	Anthranilate phosphoribosyltransferase	trpD	8	51.8	36.022	183690000	61
P03963	Anthranilate synthase component 1	trpE	17	48.7	58.116	65601000	103
P03964	Indole-3-glycerol phosphate synthase	trpC	8	37.8	27.741	72764000	26
P04189	Subtilisin E	aprE	5	18.1	39.479	33607000	16
P04831	Small, acid-soluble spore protein A	sspA	8	100	7.0707	59886000000	1155
P04832	Small, acid-soluble spore protein B	sspB	8	98.5	6.9797	9486600000	245
P04833	Small, acid-soluble spore protein D	sspD	5	90.6	6.8036	7171300000	186
P04948	Homoserine kinase	thrB	23	77.7	33.324	49731000000	4201
P04969	30S ribosomal protein S11	rpsK	9	67.9	13.925	13209000000	1048
P04990	Threonine synthase	thrC	57	100	37.463	673670000000	17988
P05096	DNA primase	dnaG	28	63.2	68.735	611330000	265
P05306	PTS system sucrose-specific EIIBC component;Sucrose-specific phosphotransferase enzyme IIB component;Sucrose permease IIC component	sacP	9	18	49.396	799560000	224
P05645	3-isopropylmalate dehydrogenase	leuB	48	79.5	39.844	430930000000	10207
P05647	50S ribosomal protein L34	rpmH	6	77.3	5.2532	9538300000	295
P05648	Chromosomal replication initiator protein DnaA	dnaA	35	74.7	50.858	22494000000	2628
P05649	DNA polymerase III subunit beta	dnaN	46	99.5	42.103	43236000000	3251
P05650	Uncharacterized protein YaaA	yaaA	6	100	7.9259	2717400000	176
P05651	DNA replication and repair protein RecF	recF	17	64.3	42.304	368010000	156
P05652	DNA gyrase subunit B	gyrB	68	76	71.503	30569000000	4831
P05653	DNA gyrase subunit A	gyrA	80	74.1	92.098	51187000000	6609
P05654	Aspartate carbamoyltransferase	pyrB	24	64.5	34.223	15333000000	1256
P05655	Levansucrase	sacB	19	62.4	52.97	122520000	105
P05657	50S ribosomal protein L27	rpmA	20	86.2	10.372	61700000000	1345
P06222	RNA polymerase sigma-E factor	sigE	12	45.6	27.652	213600000	101
P06224	RNA polymerase sigma factor SigA	sigA	48	80.9	42.948	23796000000	2174
P06533	HTH-type transcriptional regulator SinR	sinR	18	89.2	12.988	15322000000	1018
P06534	Stage 0 sporulation protein A	spo0A	22	64.8	29.691	12545000000	1555
P06535	Sporulation initiation phosphotransferase B	spo0B	12	72.4	22.542	1653200000	205
P06567	Primosomal protein DnaI	dnaI	19	67.8	36.114	3625000000	788
P06569	Uncharacterized protein YtxC	ytxC	6	37.7	33.318	22236000	14
P06574	RNA polymerase sigma-B factor	sigB	22	69.8	29.901	6818300000	945
P06628	Sporulation initiation phosphotransferase F	spo0F	22	99.2	14.228	72114000000	2995
P06629	Uncharacterized protein YwjG	ywjG	10	53.8	19.065	2108200000	451
P07343	Fumarate hydratase class II	fumC	69	92.9	50.531	277490000000	12313
P07600	Tryptophan synthase beta chain	trpB	17	52.5	43.579	705930000	386
P07601	Tryptophan synthase alpha chain	trpA	11	53.2	29.45	937610000	337
P07784	Small, acid-soluble spore protein gamma-type	sspE	14	98.8	9.2676	31802000000	2790
P07788	Spore coat protein A	cotA	19	43.5	58.498	4769900000	189
P07789	Spore coat protein B	cotB	30	65.3	42.971	218400000	129
P07790	Spore coat protein C	cotC	9	81.8	8.8167	233240000	34
P07791	Spore coat protein D	cotD	1	34.7	8.8399	11833000	2
P07819	Sucrose-6-phosphate hydrolase	sacA	16	41.8	54.814	417660000	144
P07860	RNA polymerase sigma-F factor	sigF	19	63.5	29.372	1069400000	249
P07868	Spore germination protein A1	gerAA	14	36.9	53.809	134390000	49
P07870	Spore germination protein A3	gerAC	11	46.6	42.392	1050200000	51
P07908	Replication initiation and membrane attachment protein	dnaB	23	47	54.889	1025300000	337
P08064	Succinate dehydrogenase cytochrome b558 subunit	sdhC	3	13.4	22.931	128360000	20
P08065	Succinate dehydrogenase flavoprotein subunit	sdhA	66	86.9	65.151	132020000000	10273
P08066	Succinate dehydrogenase iron-sulfur subunit	sdhB	28	96.4	28.418	16818000000	1374
P08164	NH(3)-dependent NAD(+) synthetase	nadE	38	96.3	30.395	93716000000	3954
P08495	Aspartokinase 2	lysC	30	80.4	43.807	18246000000	2310
P08750	D-alanyl-D-alanine carboxypeptidase DacA	dacA	39	81.3	48.636	59081000000	7227
P08821	DNA-binding protein HU 1	hupA	20	100	9.8842	555240000000	6067
P08838	Phosphoenolpyruvate-protein phosphotransferase	ptsI	78	83.2	63.078	396420000000	18157
P08874	Transition state regulatory protein AbrB	abrB	17	95.8	10.772	11023000000	1291
P08877	Phosphocarrier protein HPr	ptsH	14	98.9	9.1893	33029000000	4091
P09122	DNA polymerase III subunit gamma/tau	dnaX	32	73.9	62.762	6437900000	1244
P09124	Glyceraldehyde-3-phosphate dehydrogenase 1	gapA	55	98.5	35.832	591440000000	32573
P09339	Aconitate hydratase	citB	115	90.3	99.333	772530000000	36445
P0C8M5	Transcriptional regulator SlrA	slrA	1	61.5	6.126	7692600	1
P0CI73	Glutamine--fructose-6-phosphate aminotransferase [isomerizing]	glmS	50	85.2	65.337	52049000000	7414
P0CI74	Cell cycle protein GpsB	gpsB	20	100	11.592	21622000000	1203
P0CI75	Bifunctional protein BirA;Biotin operon repressor;Biotin--[acetyl-CoA-carboxylase] synthetase	birA	18	69.8	36.182	2134400000	712
P0CI76	Replication termination protein	rtp	14	68.9	14.519	5936500000	646
P0CI77	Pyrroline-5-carboxylate reductase 1	proH	12	58.6	32.031	537810000	108
P0CI78	50S ribosomal protein L24	rplX	23	96.1	11.142	87409000000	3644
P0CI79	Thymidylate synthase 1	thyA1	23	84.2	32.807	9466200000	1223
P0CI80	Xylose isomerase	xylA	27	69	50.281	3480200000	731
P10475	Endoglucanase	eglS	5	17.2	55.286	96657000	22
P10585	Gluconate operon transcriptional repressor	gntR	6	30.5	28.279	366370000	68
P10725	Alanine racemase 1	alr1	35	73.3	43.265	8486400000	1730
P10726	RNA polymerase sigma-D factor	sigD	19	72	29.468	1025200000	254
P10727	Anti-sigma F factor antagonist	spoIIAA	20	100	12.99	10987000000	1286
P10728	Anti-sigma F factor	spoIIAB	8	80.8	16.355	1320100000	188
P10943	Hut operon positive regulatory protein	hutP	5	30.4	16.195	255990000	108
P10944	Histidine ammonia-lyase	hutH	15	44.7	55.674	715750000	53
P11018	Major intracellular serine protease	isp	24	94	33.849	15376000000	1878
P11044	Thymidylate synthase 2	thyA2	12	46.2	30.537	3493200000	452
P11045	Dihydrofolate reductase	dfrA	12	73.8	19.175	7615100000	571
P11065	HTH-type transcriptional regulator Hpr	hpr	14	57.6	23.713	22907000000	2121
P11469	Uncharacterized protein YsmA	ysmA	15	100	17.073	12401000000	847
P11470	Spore germination protein GerE	gerE	5	67.6	8.5879	92886000	49
P11742	Methylated-DNA--protein-cysteine methyltransferase, constitutive	ogt	13	89.1	18.752	1026600000	292
P11998	6,7-dimethyl-8-ribityllumazine synthase	ribH	19	96.8	16.286	71301000000	2676
P12011	Gluconokinase	gntK	31	71.7	57.169	3184400000	704
P12012	Gluconate permease	gntP	6	19.9	46.655	147470000	213
P12013	6-phosphogluconate dehydrogenase, NAD(+)-dependent, decarboxylating	gntZ	36	78.4	51.983	16960000000	2583
P12039	Phosphoribosylamine--glycine ligase	purD	47	88.2	45.28	136230000000	7840
P12040	Phosphoribosylglycinamide formyltransferase	purN	23	99	21.606	14743000000	1288
P12041	Phosphoribosylformylglycinamidine synthase 1	purQ	14	80.6	24.784	34793000000	2268
P12042	Phosphoribosylformylglycinamidine synthase 2	purL	64	66.6	80.324	210010000000	13503
P12043	Phosphoribosylformylglycinamidine cyclo-ligase	purM	26	63	37.052	62088000000	2982
P12044	N5-carboxyaminoimidazole ribonucleotide mutase	purE	17	100	17.174	73162000000	2982
P12045	N5-carboxyaminoimidazole ribonucleotide synthase	purK	35	87.1	42.319	69144000000	5294
P12046	Phosphoribosylaminoimidazole-succinocarboxamide synthase	purC	34	88	27.46	99789000000	3799
P12047	Adenylosuccinate lyase	purB	78	93.7	49.484	473320000000	18476
P12048	Bifunctional purine biosynthesis protein PurH;Phosphoribosylaminoimidazolecarboxamide formyltransferase;IMP cyclohydrolase	purH	75	93	55.753	580970000000	23711
P12049	UPF0062 protein YexA	yexA	13	96.4	9.7551	68378000000	2032
P12254	RNA polymerase sigma-K factor	sigK	15	59.9	33.606	739570000	110
P12310	Glucose 1-dehydrogenase	gdh	19	78.9	28.09	70765000000	782
P12425	Glutamine synthetase	glnA	65	93	50.278	1113800000000	27409
P12464	DNA-directed RNA polymerase subunit delta	rpoE	11	54.9	20.399	13922000000	607
P12667	DNA-entry nuclease	nucA	8	73.5	16.259	1540700000	93
P12669	DNA-entry nuclease inhibitor	nin	13	75.8	14.997	26276000000	3634
P12873	50S ribosomal protein L29	rpmC	15	90.9	7.7129	66666000000	2026
P12874	30S ribosomal protein S17	rpsQ	16	95.4	10.199	43904000000	2184
P12875	50S ribosomal protein L14	rplN	24	100	13.154	40911000000	2757
P12877	50S ribosomal protein L5	rplE	32	96.1	20.147	343360000000	10070
P12878	30S ribosomal protein S14	rpsN1	6	82	7.2457	386360000	35
P12879	30S ribosomal protein S8	rpsH	34	100	14.877	134550000000	3470
P12946	Heme A synthase	ctaA	3	10.1	34.084	758490	13
P13242	CTP synthase	pyrG	58	81.9	59.717	70718000000	6496
P13243	Probable fructose-bisphosphate aldolase	fbaA	46	100	30.4	458760000000	18953
P13267	DNA polymerase III PolC-type	polC	74	53	162.66	5844300000	2715
P13484	Probable poly(glycerol-phosphate) alpha-glucosyltransferase	tagE	74	78.9	78.303	37269000000	5921
P13485	CDP-glycerol:poly(glycerophosphate) glycerophosphotransferase	tagF	65	65.8	88.062	15069000000	3316
P13714	L-lactate dehydrogenase	ldh	34	83.4	34.801	259470000000	9196
P13792	Alkaline phosphatase synthesis transcriptional regulatory protein PhoP	phoP	27	96.2	27.598	9793500000	2165
P13799	Signal transduction histidine-protein kinase/phosphatase DegS	degS	39	80	44.957	6374600000	1793
P13800	Transcriptional regulatory protein DegU	degU	28	84.3	25.866	94669000000	5521
P13801	Sporulation sigma-E factor-processing peptidase	spoIIGA	1	4.5	34.857	219900	20
P14016	Spore coat protein E	cotE	22	78.5	20.977	19762000000	1606
P14192	Bifunctional protein GlmU;UDP-N-acetylglucosamine pyrophosphorylase;Glucosamine-1-phosphate N-acetyltransferase	glmU	37	88.8	49.61	58741000000	3484
P14193	Ribose-phosphate pyrophosphokinase	prs	32	75.1	34.868	150730000000	6151
P14194	General stress protein CTC	ctc	13	63.7	22.055	59544000000	3078
P14203	Uncharacterized protein YuxH	yuxH	13	48.2	47.927	683850000	158
P14204	Transcriptional regulatory protein ComA	comA	15	95.8	24.128	15349000000	1515
P14205	Putative esterase ComA2	yuxO	7	55.6	13.681	18842000	43
P14577	50S ribosomal protein L16	rplP	12	57.6	16.19	51090000000	890
P14802	Uncharacterized oxidoreductase YoxD	yoxD	29	88.2	25.299	35328000000	3808
P14949	Thioredoxin	trxA	12	95.2	11.393	306380000000	9184
P14951	UvrABC system protein C	uvrC	27	55.6	68.471	871120000	197
P15281	Stage III sporulation protein D	spoIIID	7	63.4	10.802	998940000	160
P15401	Levansucrase and sucrase synthesis operon antiterminator	sacY	7	34.6	32.465	19564000	26
P15874	Protein GrpE	grpE	24	67.9	21.683	20049000000	934
P16263	Dihydrolipoyllysine-residue succinyltransferase component of 2-oxoglutarate dehydrogenase complex	odhB	60	97.1	46.003	256960000000	13069
P16304	Adenylate kinase	adk	30	100	24.119	134490000000	6144
P16336	Protein translocase subunit SecY	secY	13	20.9	47.242	2584300000	806
P16396	Minor extracellular protease epr	epr	27	51.9	69.695	2062100000	741
P16397	Bacillopeptidase F	bpr	80	68.5	154.58	14463000000	4472
P16440	Riboflavin synthase	ribE	18	75.3	23.481	7854300000	1022
P16450	Spore germination protein GerD	gerD	20	83.8	21.117	11847000000	408
P16497	Sporulation kinase A	kinA	29	55.1	69.171	1238100000	887
P16524	Putative N-acetyl-LL-diaminopimelate aminotransferase	patA	36	68.4	43.535	61248000000	4708
P16616	Porphobilinogen deaminase	hemC	35	78.3	34.838	20312000000	2347
P16618	Glutamyl-tRNA reductase	hemA	19	48.1	50.843	384420000	166
P16655	Cell division protein DivIB	divIB	14	54	30.166	1915600000	1026
P16971	Protein RecA	recA	31	76.1	38.059	32620000000	2941
P17585	Aminoglycoside 6-adenylyltransferase	aadK	19	57	33.907	3185200000	663
P17616	Uncharacterized protein YpuD	ypuD	5	48.2	12.754	260870000	226
P17617	Uncharacterized protein YpuF	ypuF	4	28.7	21.021	326450000	19
P17618	Riboflavin biosynthesis protein RibD;Diaminohydroxyphosphoribosylaminopyrimidine deaminase;5-amino-6-(5-phosphoribosylamino)uracil reductase	ribD	34	89.8	39.305	8293800000	1518
P17620	Riboflavin biosynthesis protein RibBA;3,4-dihydroxy-2-butanone 4-phosphate synthase;GTP cyclohydrolase-2	ribBA	29	73.6	44.121	7880300000	1293
P17622	Protein RibT	ribT	17	89.5	14.573	9662000000	870
P17631	Chaperone protein DnaJ	dnaJ	33	62.9	41.044	10671000000	1536
P17731	Histidinol-phosphate aminotransferase	hisC	25	64.2	40.036	47682000000	3854
P17820	Chaperone protein DnaK	dnaK	114	93.8	66.001	820570000000	31893
P17865	Cell division protein FtsZ	ftsZ	34	79.6	40.394	123910000000	5575
P17867	Putative DNA recombinase	cisA	13	38	57.454	147660000	27
P17868	UPF0178 protein YqxD	yqxD	4	29.3	18.935	65503000	29
P17869	RNA polymerase sigma-H factor	sigH	23	89	25.447	9293400000	1392
P17889	Translation initiation factor IF-2	infB	77	81.4	78.621	224020000000	15482
P17893	Arginine repressor	argR	10	61.1	16.832	4032500000	652
P17894	DNA repair protein RecN	recN	45	67.4	64.508	6634000000	1442
P17896	SpoIVB peptidase;SpoIVB peptidase 45 kDa isoform;SpoIVB peptidase 43 kDa isoform;SpoIVB peptidase 42 kDa isoform	spoIVB	10	28.9	46.075	80421000	30
P17903	Anti-sigma-B factor antagonist	rsbV	16	97.2	11.939	44830000000	1240
P17904	Serine-protein kinase RsbW	rsbW	17	78.8	17.993	18160000000	1255
P17906	Phosphoserine phosphatase RsbX	rsbX	17	78.9	22.144	1730300000	456
P17921	Phenylalanine--tRNA ligase alpha subunit	pheS	49	88.1	38.675	102560000000	4898
P17922	Phenylalanine--tRNA ligase beta subunit	pheT	76	80	87.944	285630000000	21475
P18156	Glycerol uptake facilitator protein	glpF	3	17.2	28.735	79085000	4
P18157	Glycerol kinase	glpK	35	65.1	55.08	16939000000	1911
P18158	Aerobic glycerol-3-phosphate dehydrogenase	glpD	62	81.3	62.567	15855000000	1206
P18159	Phosphoglucomutase	pgcA	66	88.3	64.662	131520000000	12465
P18185	Carbamoyl-phosphate synthase arginine-specific large chain	carB	52	52.1	112.8	70762000000	7907
P18186	Ornithine carbamoyltransferase	argF	33	95	34.663	244900000000	8968
P18255	Threonine--tRNA ligase 1	thrS	88	91.8	73.514	337130000000	15632
P18256	Threonine--tRNA ligase 2	thrZ	73	85.3	73.387	75008000000	6374
P18429	Endo-1,4-beta-xylanase A	xynA	5	27.7	23.344	5452500	15
P18579	UDP-N-acetylenolpyruvoylglucosamine reductase	murB	27	93.1	32.807	31085000000	3605
P19079	Cytidine deaminase	cdd	15	76.5	14.854	6993000000	802
P19080	Chorismate mutase AroH	aroH	14	100	14.517	20577000000	752
P19220	Methylated-DNA--protein-cysteine methyltransferase, inducible	adaB	6	31.8	20.124	405920000	27
P19405	Alkaline phosphatase 3	phoB	65	89	50.493	94058000000	9307
P19406	Alkaline phosphatase 4	phoA	36	79.4	50.274	13378000000	3487
P19465	GTP cyclohydrolase 1	folE	30	80	21.219	32673000000	2293
P19466	Transcription attenuation protein MtrB	mtrB	15	100	8.3284	29161000000	1437
P19582	Homoserine dehydrogenase	hom	56	85.9	47.494	646080000000	21915
P19638	Undecaprenol kinase	dgkA	1	8.9	13.639	150860000	6
P19669	Transaldolase	tal	35	100	22.971	356200000000	6813
P19670	UDP-N-acetylglucosamine 1-carboxyvinyltransferase 2	murAB	45	85.5	46	51624000000	4355
P19672	Putative rRNA methyltransferase YqxC	yqxC	19	67.6	31.274	1627500000	454
P19940	RNA polymerase sigma-G factor	sigG	5	26.9	30.073	216060000	21
P19946	50S ribosomal protein L15	rplO	25	100	15.382	83732000000	2688
P19947	50S ribosomal protein L30	rpmD	13	98.3	6.6377	19326000000	885
P19994	Methionine aminopeptidase 1	map	33	100	27.409	26412000000	2092
P20166	PTS system glucose-specific EIICBA component;Glucose permease IIC component;Glucose-specific phosphotransferase enzyme IIB component;Glucose-specific phosphotransferase enzyme IIA component	ptsG	45	45.4	75.524	189580000000	11588
P20167	N-(5-phosphoribosyl)anthranilate isomerase	trpF	12	80	24.04	159790000	82
P20277	50S ribosomal protein L17	rplQ	26	95.8	13.751	185050000000	2600
P20278	50S ribosomal protein L36	rpmJ	5	97.3	4.3053	5958700000	972
P20282	30S ribosomal protein S13	rpsM	28	79.3	13.787	54938000000	1667
P20429	DNA-directed RNA polymerase subunit alpha	rpoA	56	86.3	34.799	176170000000	7294
P20458	Translation initiation factor IF-1	infA	10	98.6	8.2135	10442000000	592
P20487	Flagellar FliJ protein	fliJ	6	36.1	17.908	70963000	17
P20668	HTH-type transcriptional regulator GltC	gltC	22	79	34.047	4927500000	828
P20691	3-phosphoshikimate 1-carboxyvinyltransferase	aroE	40	85.7	45.24	152310000000	9552
P20692	Prephenate dehydrogenase	tyrA	33	57.7	41.434	27708000000	1849
P20964	GTPase ObgE	obg	45	85.3	47.688	25111000000	2822
P21203	Prephenate dehydratase	pheA	18	65.3	31.901	2233800000	735
P21204	UPF0735 ACT domain-containing protein YszB	yszB	11	49.7	16.659	1967200000	402
P21248	Uroporphyrinogen-III synthase	hemD	14	47.3	29.114	321480000	216
P21335	tRNA-specific adenosine deaminase	tadA	5	21.7	17.751	74176000	62
P21340	Protease synthase and sporulation negative regulatory protein PAI 1	paiA	12	72.1	20.015	1778300000	479
P21341	Protease synthase and sporulation protein PAI 2	paiB	13	67.1	24.283	5690800000	498
P21458	DNA translocase SpoIIIE	spoIIIE	33	46.9	87.18	1046900000	621
P21464	30S ribosomal protein S2	rpsB	58	99.2	27.967	201880000000	6412
P21465	30S ribosomal protein S3	rpsC	42	97.7	24.323	188280000000	4509
P21466	30S ribosomal protein S4	rpsD	41	96.5	22.835	101130000000	4234
P21467	30S ribosomal protein S5	rpsE	33	98.2	17.622	165220000000	4167
P21468	30S ribosomal protein S6	rpsF	24	100	11.124	113420000000	2756
P21469	30S ribosomal protein S7	rpsG	30	96.2	17.883	161270000000	4459
P21470	30S ribosomal protein S9	rpsI	11	53.8	14.308	8447000000	392
P21471	30S ribosomal protein S10	rpsJ	20	97.1	11.665	78189000000	2064
P21472	30S ribosomal protein S12	rpsL	20	87	15.215	26152000000	1259
P21473	30S ribosomal protein S15	rpsO	15	93.3	10.573	208640000000	2686
P21474	30S ribosomal protein S16	rpsP	19	95.6	10.135	64450000000	1683
P21475	30S ribosomal protein S18	rpsR	16	96.2	8.9694	3156800000	762
P21476	30S ribosomal protein S19	rpsS	19	92.4	10.583	102130000000	2767
P21477	30S ribosomal protein S20	rpsT	14	86.4	9.599	14899000000	1298
P21478	30S ribosomal protein S21	rpsU	8	64.9	6.8299	531230000	27
P21656	Tryptophan--tRNA ligase	trpS	34	76.7	37.196	25895000000	2298
P21879	Inosine-5-monophosphate dehydrogenase	guaB	83	100	52.99	430390000000	17727
P21880	Dihydrolipoyl dehydrogenase	pdhD	53	83	49.732	617450000000	23714
P21881	Pyruvate dehydrogenase E1 component subunit alpha	pdhA	60	95.7	41.548	265260000000	10513
P21882	Pyruvate dehydrogenase E1 component subunit beta	pdhB	46	91.1	35.474	288520000000	9664
P21883	Dihydrolipoyllysine-residue acetyltransferase component of pyruvate dehydrogenase complex	pdhC	77	100	47.538	470880000000	16985
P21884	Uncharacterized lipoprotein YkyA	ykyA	8	38.1	25.869	261610000	106
P21885	Arginine decarboxylase	speA	23	46.9	53.583	6114100000	987
P22250	Glutamate--tRNA ligase	gltX	59	91.9	55.722	256260000000	15751
P22322	Germination protease	gpr	22	59.2	40.282	9577600000	224
P22326	Tyrosine--tRNA ligase 1	tyrS1	55	88.4	47.736	98023000000	5810
P23129	2-oxoglutarate dehydrogenase E1 component	odhA	125	83.6	106.28	371620000000	21372
P23261	Spore coat protein F;5 kDa coat protein;8 kDa coat protein	cotF	12	83.1	18.725	8291600000	87
P23308	Protein SinI	sinI	6	91.2	6.6014	23060000	33
P23445	Flagellum-specific ATP synthase	fliI	17	63	47.337	737790000	157
P23446	Flagellar basal-body rod protein FlgG	flgG	20	95.8	27.455	32022000000	3551
P23447	Flagellar M-ring protein	fliF	33	66.2	59.3	27071000000	3790
P23448	Flagellar motor switch protein FliG	fliG	25	61.5	38.191	5602900000	768
P23449	Probable flagellar assembly protein FliH	fliH	16	85.6	23.773	2445800000	351
P23451	Probable flagellar hook-length control protein	fliK	20	55.2	53.532	153060000	124
P23452	Flagellar protein FliL	fliL	10	62.1	15.594	5049600000	1464
P23453	Flagellar motor switch protein FliM	fliM	16	50.3	37.529	2720600000	561
P23454	FlaA locus 22.9 kDa protein	ylxF	12	47.5	22.097	942890000	331
P23477	ATP-dependent helicase/deoxyribonuclease subunit B	addB	64	56	134.64	4323200000	2861
P23478	ATP-dependent helicase/nuclease subunit A	addA	69	55.8	141.09	6255200000	2360
P23479	Nuclease SbcCD subunit D	sbcD	18	44.8	43.491	1801700000	330
P23545	Alkaline phosphatase synthesis sensor protein PhoR	phoR	48	80.1	65.121	4033500000	2140
P23630	Diaminopimelate decarboxylase	lysA	16	48.1	48.573	1458000000	110
P23715	N-acetyl-gamma-glutamyl-phosphate reductase	argC	24	60.6	37.96	24638000000	1815
P23789	HTH-type transcriptional regulator Xre	xre	11	85.8	13.258	3473600000	177
P23914	Transcriptional regulatory protein LevR;Putative phosphotransferase EIIA component	levR	42	53.8	105.83	2152100000	1020
P23966	1,4-Dihydroxy-2-naphthoyl-CoA synthase	menB	34	73.4	29.899	62203000000	3286
P23970	2-succinyl-5-enolpyruvyl-6-hydroxy-3-cyclohexene-1-carboxylate synthase	menD	37	61.2	64.091	2006900000	720
P23971	2-succinylbenzoate--CoA ligase	menE	20	48.6	54.19	618350000	139
P23973	Menaquinone-specific isochorismate synthase	menF	32	73.9	52.811	3108300000	952
P23974	Putative esterase YtxM	ytxM	11	46	30.703	1227900000	28
P24009	Protoheme IX farnesyltransferase 2	ctaB2	3	13.4	33.945	247620000	273
P24010	Cytochrome c oxidase subunit 1	ctaD	15	14.5	69.027	4232500000	458
P24011	Cytochrome c oxidase subunit 2	ctaC	22	48.3	40.094	18293000000	2398
P24012	Cytochrome c oxidase subunit 3	ctaE	2	10.6	23.266	1286600000	420
P24013	Cytochrome c oxidase subunit 4B	ctaF	4	18.2	12.62	2071300000	266
P24072	Chemotaxis protein CheY	cheY	16	95	13.309	34983000000	2127
P24073	Flagellar motor switch phosphatase FliY	fliY	18	54.5	41.052	10439000000	1031
P24136	Oligopeptide transport ATP-binding protein OppD	oppD	30	62.3	39.764	13533000000	2090
P24137	Oligopeptide transport ATP-binding protein OppF	oppF	25	73.8	34.748	8104200000	1044
P24138	Oligopeptide transport system permease protein OppB	oppB	4	17.4	34.074	3508600000	821
P24139	Oligopeptide transport system permease protein OppC	oppC	7	22.6	33.621	2200200000	859
P24141	Oligopeptide-binding protein OppA	oppA	68	84	61.524	269340000000	17090
P24219	RNA polymerase sigma-54 factor	sigL	19	50.7	49.7	1671000000	240
P24277	Recombination protein RecR	recR	12	63.6	21.974	994630000	221
P24281	Nucleoid-associated protein YaaK	yaaK	13	88.8	11.781	53178000000	3303
P24327	Foldase protein PrsA	prsA	60	90.4	32.509	307430000000	14254
P24469	Cytochrome c-550	cccA	8	69.2	12.766	6325600000	1186
P24500	Flagellar basal body rod protein FlgB	flgB	6	91.5	14.443	93059000	75
P24501	Flagellar basal-body rod protein FlgC	flgC	5	72.7	16.258	11569000	18
P24502	Flagellar hook-basal body complex protein FliE	fliE	4	74.5	11.577	143230000	69
P24808	N-acetylmuramoyl-L-alanine amidase CwlA	cwlA	9	39.3	29.957	79267000	29
P24809	Uncharacterized protein YqxJ	yqxJ	22	97.5	14.341	47903000000	2390
P24812	Uncharacterized protein YqxI	yqxI	9	63.5	17.009	5333800000	449
P25052	Thiaminase-2	tenA	24	87.7	27.416	111140000000	3266
P25053	Regulatory protein TenI	tenI	22	97.1	22.928	3376000000	423
P25144	Catabolite control protein A	ccpA	25	74	36.94	31132000000	2057
P25148	General stress protein A	gspA	21	81.8	33.522	8982700000	577
P25150	Uncharacterized HTH-type transcriptional regulator YwaE	ywaE	8	50.9	19.639	46005000	29
P25151	Tyrosine--tRNA ligase 2	tyrS2	16	50.6	47.1	411130000	147
P25152	Aminopeptidase YwaD	ywaD	11	36.7	49.45	82264000	83
P25499	Heat-inducible transcription repressor HrcA	hrcA	17	57.4	39.027	1472900000	300
P25503	Urocanate hydratase	hutU	28	54.7	60.599	1461000000	206
P25811	tRNA modification GTPase MnmE	mnmE	31	50.1	50.974	5103900000	712
P25812	tRNA uridine 5-carboxymethylaminomethyl modification enzyme MnmG	mnmG	75	90.6	69.752	27105000000	4438
P25813	Ribosomal RNA small subunit methyltransferase G	rsmG	22	66.1	26.954	14225000000	1780
P25814	Ribonuclease P protein component	rnpA	9	75.9	13.8	108610000	47
P25953	ComG operon protein 1	comGA	18	65.7	40.458	12827000000	1109
P25954	ComG operon protein 2	comGB	7	31.9	37.056	631160000	27
P25955	ComG operon protein 3	comGC	6	59.2	10.85	989670000	481
P25958	ComG operon protein 6	comGF	3	30.7	14.281	168430000	33
P25971	Orotidine 5-phosphate decarboxylase	pyrF	32	97.9	25.992	48190000000	4317
P25972	Orotate phosphoribosyltransferase	pyrE	12	55.6	23.522	11754000000	1718
P25983	Dihydroorotate dehydrogenase B (NAD(+)), electron transfer subunit	pyrK	16	82.8	28.099	25231000000	2165
P25993	Carbamoyl-phosphate synthase pyrimidine-specific small chain	pyrAA	32	76.6	40.119	74340000000	5113
P25994	Carbamoyl-phosphate synthase pyrimidine-specific large chain	pyrAB	94	76.5	117.65	241390000000	17831
P25995	Dihydroorotase	pyrC	49	98.6	46.532	113680000000	6454
P25996	Dihydroorotate dehydrogenase B (NAD(+)), catalytic subunit	pyrD	14	43.1	33.091	16042000000	1452
P26212	SacPA operon antiterminator	sacT	8	41.7	32.074	229430000	100
P26379	Fructose-specific phosphotransferase enzyme IIA component	levD	7	68.5	16.256	986490000	288
P26380	Fructose-specific phosphotransferase enzyme IIB component	levE	14	70.6	18.215	11426000000	341
P26382	Fructose permease IID component	levG	2	9.8	30.087	34973000	13
P26497	Stage 0 sporulation protein J	spo0J	19	69.9	32.21	4604000000	627
P26899	Aspartate ammonia-lyase	ansB	38	77.9	52.504	7421800000	963
P26900	L-asparaginase 1	ansA	18	65	36.454	4938500000	683
P26901	Vegetative catalase	katA	64	91.7	54.791	175720000000	6794
P26902	D-aminopeptidase	dppA	21	77.4	30.158	24844000000	1840
P26903	Dipeptide transport system permease protein DppB	dppB	4	15.3	34.055	37524000	39
P26904	Dipeptide transport system permease protein DppC	dppC	7	21.2	35.803	104950000	62
P26905	Dipeptide transport ATP-binding protein DppD	dppD	8	34.9	36.681	433040000	204
P26906	Dipeptide-binding protein DppE	dppE	39	55.2	61.818	66392000000	6489
P26907	Glucose starvation-inducible protein B	gsiB	21	89.4	13.797	29013000000	640
P26908	50S ribosomal protein L21	rplU	15	88.2	11.275	94382000000	4418
P26935	Inositol 2-dehydrogenase/D-chiro-inositol 3-dehydrogenase	iolG	23	63.7	38.35	628130000	143
P26936	Stage IV sporulation protein FA	spoIVFA	18	72.3	29.606	591760000	242
P26937	Stage IV sporulation protein FB	spoIVFB	6	17.7	33.64	26760000	18
P26942	Uncharacterized protein YsxB	ysxB	5	37.5	12.36	154740000	144
P27206	Surfactin synthase subunit 1	srfAA	375	86.8	402.14	811550000000	61437
P27620	Putative N-acetylmannosaminyltransferase	tagA	11	50	29.499	847200000	128
P27621	Putative CDP-glycerol:glycerophosphate glycerophosphotransferase	tagB	20	66.7	44.554	176930000	115
P27622	Putative major teichoic acid biosynthesis protein C	tagC	25	85.1	50.825	2197800000	746
P27623	Glycerol-3-phosphate cytidylyltransferase	tagD	16	91.5	15.271	15133000000	1208
P27643	Stage V sporulation protein K	spoVK	13	45.3	36.574	311950000	54
P27876	Triosephosphate isomerase	tpiA	46	100	27.029	447750000000	16237
P28015	Putative septation protein SpoVG	spoVG	14	90.7	10.893	37643000000	755
P28264	Cell division protein FtsA	ftsA	33	80.5	48.191	11786000000	1374
P28366	Protein translocase subunit SecA	secA	100	88.8	95.53	148690000000	12963
P28367	Peptide chain release factor 2	prfB	47	85.8	42.073	54503000000	4227
P28368	Putative sigma-54 modulation protein	yvyD	24	95.2	21.979	28211000000	1807
P28598	60 kDa chaperonin	groL	93	99.8	57.424	1321900000000	40829
P28599	10 kDa chaperonin	groS	27	100	10.176	133520000000	4463
P28611	Motility protein A	motA	9	28.9	29.339	2343900000	1153
P28612	Motility protein B	motB	16	53.6	29.482	2647600000	780
P28618	Pyrrolidone-carboxylate peptidase	pcp	19	76.7	23.774	3169400000	318
P28619	Ribonuclease PH	rph	18	73.9	26.681	20149000000	1207
P28628	Signal peptidase I S	sipS	18	71.7	21.047	5892600000	1238
P28670	Uncharacterized protein YoxC	yoxC	11	65.3	11.392	1502000000	369
P28671	Uncharacterized protein YoxB	yoxB	5	20.3	28.451	39849000	14
P28819	Para-aminobenzoate/anthranilate synthase glutamine amidotransferase component II;Para-aminobenzoate synthase glutamine amidotransferase component II;Anthranilate synthase component II	pabA	10	77.3	21.685	1009300000	191
P28820	Para-aminobenzoate synthase component 1	pabB	28	61.5	53.251	3663900000	707
P28821	Aminodeoxychorismate lyase	pabC	20	60.1	33.515	438580000	249
P28822	Dihydropteroate synthase	sul	18	64.9	31.001	7411600000	1053
P28823	Dihydroneopterin aldolase	folB	14	91.7	13.516	29670000000	2351
P29072	Chemotaxis protein CheA	cheA	41	56	74.811	22349000000	3729
P29141	Minor extracellular protease vpr	vpr	48	59.6	85.607	53779000000	5679
P29252	2-amino-4-hydroxy-6-hydroxymethyldihydropteridine pyrophosphokinase	folK	9	70.1	19.058	439750000	222
P29726	Adenylosuccinate synthetase	purA	67	87.9	47.91	325310000000	13007
P29727	GMP synthase [glutamine-hydrolyzing]	guaA	52	91.8	57.848	142090000000	9400
P30300	Glycerol uptake operon antiterminator regulatory protein	glpP	15	76.6	21.609	1075900000	308
P30949	Glutamate-1-semialdehyde 2,1-aminomutase	hemL	39	79.1	46.448	108490000000	5276
P30950	Delta-aminolevulinic acid dehydratase	hemB	37	99.7	36.209	61625000000	4374
P31080	LexA repressor	lexA	13	78.5	22.849	6042100000	989
P31102	3-dehydroquinate synthase	aroB	44	73.8	40.817	49592000000	4940
P31103	Nucleoside diphosphate kinase	ndk	27	100	16.958	56317000000	2661
P31104	Chorismate synthase	aroF	60	77.9	42.805	199860000000	7841
P31105	Chemotaxis protein methyltransferase	cheR	26	82.8	29.952	11554000000	1646
P31112	Heptaprenyl diphosphate synthase component 1	hepS	21	81.3	29.122	2771100000	668
P31113	Demethylmenaquinone methyltransferase	ubiE	12	54.9	26.576	2697800000	679
P31114	Heptaprenyl diphosphate synthase component 2	hepT	14	49.7	39.515	535190000	244
P31845	Stage V sporulation protein AF	spoVAF	11	24.9	55.472	1059100000	105
P31847	Uncharacterized protein YpuA	ypuA	18	70.7	31.294	5874900000	1164
P32081	Cold shock protein CspB	cspB	8	100	7.3651	143320000000	11383
P32393	ComE operon protein 2	comEB	12	74.1	20.969	4251500000	715
P32395	Uroporphyrinogen decarboxylase	hemE	35	76.8	39.646	38366000000	3287
P32396	Ferrochelatase	hemH	27	83.9	35.347	36949000000	1732
P32397	Protoporphyrinogen oxidase	hemY	33	73.2	51.202	4757200000	851
P32398	Uncharacterized HTH-type transcriptional regulator YhgD	yhgD	13	52.4	21.793	725860000	250
P32399	Uncharacterized protein YhgE	yhgE	37	53.2	84.093	10183000000	3886
P32436	Protein DegV	degV	24	69.4	31.58	8121800000	1258
P32437	IMPACT family member YvyE	yvyE	21	85.3	24.838	5065900000	707
P32726	Ribosome maturation factor RimP	rimP	19	95.5	17.624	30120000000	1310
P32727	Transcription termination/antitermination protein NusA	nusA	56	90.6	41.725	88299000000	5163
P32728	Uncharacterized protein YlxR	ylxR	11	56	10.409	554550000	136
P32729	Probable ribosomal protein YlxQ	rplGA	11	84	11.054	577740000	120
P32730	Uncharacterized protein YlxP	ylxP	7	91.3	10.652	30557000	20
P32731	Ribosome-binding factor A	rbfA	14	80.3	13.387	8833600000	333
P32732	tRNA pseudouridine synthase B	truB	19	52.4	34.204	4184400000	698
P32959	Penicillin-binding protein 4*	pbpE	27	71	51.436	9044900000	1684
P32960	Probable amino-acid racemase	racX	10	39.2	25.286	3500600000	797
P33166	Elongation factor Tu	tuf	68	99.7	43.593	1713400000000	35717
P33189	Uncharacterized aminotransferase YhxA	yhxA	36	77.8	49.876	24933000000	2043
P33690	Competence regulatory protein ComQ	comQ	12	48.2	34.218	1249300000	492
P33911	Carbon storage regulator homolog	csrA	9	100	8.1363	1167300000	118
P34956	Quinol oxidase subunit 1	qoxB	16	19.4	73.837	23048000000	2741
P34957	Quinol oxidase subunit 2	qoxA	25	65.4	36.281	126500000000	10767
P34958	Quinol oxidase subunit 3	qoxC	4	15.7	22.671	12734000	74
P34959	Quinol oxidase subunit 4	qoxD	1	8.1	13.687	858820000	166
P35136	D-3-phosphoglycerate dehydrogenase	serA	68	90.7	57.129	678390000000	25730
P35137	Peptidyl-prolyl cis-trans isomerase B	ppiB	14	97.9	15.256	186170000000	4636
P35146	3-dehydroquinate dehydratase	aroC	21	85.5	28.131	3405000000	729
P35149	Stage IV sporulation protein A	spoIVA	37	64.6	55.174	14794000000	1048
P35150	D-alanyl-D-alanine carboxypeptidase DacB	dacB	18	66.5	43.08	263360000	81
P35154	Segregation and condensation protein A	scpA	6	29.5	29.612	144080000	37
P35155	Segregation and condensation protein B	scpB	11	57.9	22.038	1694600000	518
P35156	Uncharacterized protein YpuI	ypuI	9	48.6	20.351	83859000	34
P35159	Ribosomal large subunit pseudouridine synthase B	rluB	36	83.2	27.738	14555000000	1419
P35160	Thiol-disulfide oxidoreductase ResA	resA	10	61.5	20.008	1648800000	796
P35161	Cytochrome c biogenesis protein ResB	resB	22	45.6	61.76	1779300000	754
P35162	Cytochrome c biogenesis protein ResC	resC	6	17.9	43.69	73211000	29
P35163	Transcriptional regulatory protein ResD	resD	32	85.4	27.515	30244000000	1958
P35164	Sensor histidine kinase ResE	resE	32	57.6	66.77	4696000000	937
P35165	RNA polymerase sigma factor SigX	sigX	4	26.3	23.223	407480000	17
P35166	Sigma-X negative effector	rsiX	17	66	41.294	782210000	258
P35528	Flagellar biosynthetic protein FliP	fliP	5	30.3	24.856	97381000	90
P35536	Flagellar biosynthetic protein FliZ	fliZ	5	36.5	24.87	181050000	49
P35538	Flagellar biosynthetic protein FlhB	flhB	7	20	41.096	44861000	22
P35620	Flagellar biosynthesis protein FlhA	flhA	18	38.1	73.976	1024200000	314
P36430	Leucine--tRNA ligase	leuS	87	90	91.541	269150000000	15296
P36838	Carbamoyl-phosphate synthase arginine-specific small chain	carA	20	67.7	39.083	13650000000	1973
P36839	Acetylornithine aminotransferase	argD	30	67.3	40.977	72150000000	3958
P36843	Arginine biosynthesis bifunctional protein ArgJ;Glutamate N-acetyltransferase;Amino-acid acetyltransferase;Arginine biosynthesis bifunctional protein ArgJ alpha chain;Arginine biosynthesis bifunctional protein ArgJ beta chain	argJ	26	68	43.277	45954000000	3407
P36945	Ribokinase	rbsK	21	99.7	31.138	28829000000	842
P36946	D-ribose pyranase	rbsD	11	89.3	14.227	18765000000	321
P36947	Ribose import ATP-binding protein RbsA	rbsA	30	54.8	54.531	3047500000	186
P36948	Ribose transport system permease protein RbsC	rbsC	8	13.7	33.787	204590000	36
P36949	D-ribose-binding protein	rbsB	19	52.8	32.226	8113200000	389
P37104	UPF0122 protein YlxM	ylxM	8	58.2	13.165	2711200000	367
P37105	Signal recognition particle protein	ffh	50	91.7	49.54	18861000000	2094
P37251	Acetolactate synthase large subunit	ilvB	57	78.4	62.588	293520000000	15196
P37252	Acetolactate synthase small subunit	ilvH	21	94.8	18.925	50518000000	1959
P37253	Ketol-acid reductoisomerase	ilvC	63	100	37.457	714070000000	21884
P37437	50S ribosomal protein L9	rplI	32	96	16.352	169960000000	4731
P37454	Exodeoxyribonuclease	exoA	10	51.2	29.252	288960000	160
P37455	Single-stranded DNA-binding protein ssb	ssb	24	100	18.742	3263400000	438
P37464	Serine--tRNA ligase	serS	69	84	48.841	87704000000	3765
P37465	Methionine--tRNA ligase	metG	97	86	76.187	208510000000	15512
P37466	Protein Veg	veg	3	47.7	9.5496	36006000	45
P37467	Protein XpaC	xpaC	4	19.6	23.959	214260000	70
P37468	Ribosomal RNA small subunit methyltransferase A	rsmA	19	74.3	32.721	10545000000	1360
P37469	Replicative DNA helicase	dnaC	22	56.8	50.576	1286300000	354
P37470	Peptidyl-tRNA hydrolase	spoVC	17	71.8	20.872	17025000000	1595
P37472	Hypoxanthine-guanine phosphoribosyltransferase	hprT	21	91.7	20.239	85284000000	2648
P37474	Transcription-repair-coupling factor	mfd	87	72.4	133.81	17990000000	4191
P37475	Stage II sporulation protein E	spoIIE	22	34.3	91.967	206420000	133
P37476	ATP-dependent zinc metalloprotease FtsH	ftsH	78	73.9	70.936	201850000000	12857
P37477	Lysine--tRNA ligase	lysS	73	94.6	57.538	192070000000	9724
P37478	Transcriptional regulatory protein YycF	yycF	30	80.9	27.226	17492000000	1783
P37481	Uncharacterized protein YycC	yycC	3	78.3	5.2552	238110000	24
P37483	Putative mannosyltransferase YycA	yycA	5	12.6	73.592	10349000	15
P37484	Uncharacterized protein YybT	yybT	23	41.4	74.324	1698200000	766
P37486	Uncharacterized HTH-type transcriptional regulator YybR	yybR	6	64	14.731	80496000	28
P37487	Manganese-dependent inorganic pyrophosphatase	ppaC	48	100	33.988	259740000000	11986
P37488	Uncharacterized lipoprotein YybP	yybP	8	70.9	15.968	50883000	17
P37489	Uncharacterized transporter YybO	yybO	5	16.1	48.247	122650000	37
P37490	Uncharacterized protein YybN	yybN	4	37.2	16.16	1796100000	500
P37491	Uncharacterized protein YybM	yybM	3	8.4	29.12	501610000	261
P37492	Uncharacterized protein YybL	yybL	2	9.7	27.864	16213000	2
P37493	Uncharacterized protein YybK	yybK	4	24.3	29.013	67450000	8
P37494	Uncharacterized ABC transporter ATP-binding protein YybJ	yybJ	22	86.7	24.272	17041000000	1868
P37495	Uncharacterized protein YybI	yybI	5	27.1	30.149	319230000	34
P37496	Uncharacterized protein YybH	yybH	5	60.5	14.57	158260000	72
P37497	Uncharacterized protein YybG	yybG	9	39.1	31.26	107700000	106
P37500	UPF0039 protein YybD	yybD	5	46.9	16.564	43499000	60
P37502	Uncharacterized protein YybB	yybB	17	76.4	25.266	2897900000	841
P37503	Uncharacterized HTH-type transcriptional regulator YybA	yybA	11	86.7	17.584	117760000	59
P37504	Uncharacterized protein YyaT	yyaT	8	54.7	17.003	305500000	159
P37506	Uncharacterized protein YyaR	yyaR	10	67.6	20.393	50694000	82
P37507	Uncharacterized protein YyaQ	yyaQ	9	87.3	13.91	880020000	271
P37508	Uncharacterized protein YyaP	yyaP	6	43.1	21.737	972530000	227
P37512	Uncharacterized protein YyaL	yyaL	41	61.1	78.754	5647900000	1265
P37513	Uncharacterized protein YyaK	yyaK	5	13.7	34.007	51902000	18
P37515	Probable maltose O-acetyltransferase	maa	10	65.8	20.21	2060900000	233
P37517	Catabolite control protein B	ccpB	12	42.4	34.846	435310000	174
P37518	Ribosome-binding ATPase YchF	ychF	43	92.3	40.068	56747000000	5510
P37519	Probable oxidoreductase YyaE	yyaE	26	50.1	73.935	2265100000	1193
P37522	Sporulation initiation inhibitor protein Soj	soj	15	43.9	27.543	7423900000	871
P37523	Uncharacterized protein YyaB	yyaB	2	13	16.894	132670000	93
P37524	Nucleoid occlusion protein	noc	25	81.6	32.794	4150400000	548
P37525	Uncharacterized protein YaaB	yaaB	7	77.8	9.2116	335160000	135
P37527	Pyridoxal biosynthesis lyase PdxS	pdxS	41	100	31.611	315180000000	8354
P37528	Glutamine amidotransferase subunit PdxT	pdxT	19	96.4	21.446	4612000000	528
P37529	Deoxyadenosine/deoxycytidine kinase	dck	11	57.1	25.444	1469300000	278
P37530	Deoxyguanosine kinase	dgk	20	86	24.145	2782300000	1017
P37531	Spore germination protein YaaH	yaaH	31	78.7	48.636	11013000000	336
P37532	Uncharacterized isochorismatase family protein YaaI	yaaI	7	55.2	20.809	2035900000	188
P37533	Uncharacterized protein YaaL	yaaL	5	60.8	9.2267	82009000	49
P37535	Uncharacterized protein YaaN	yaaN	34	88.3	43.83	5456200000	1334
P37536	Uncharacterized protein YaaO	yaaO	21	53.1	53.163	1177000000	269
P37537	Thymidylate kinase	tmk	15	57.1	23.866	3268100000	458
P37538	Uncharacterized protein YaaQ	yaaQ	13	60.6	11.967	43022000000	1381
P37539	Uncharacterized protein YaaR	yaaR	9	69.2	16.718	457150000	114
P37540	DNA polymerase III subunit delta	holB	24	81.5	37.621	1382000000	379
P37541	Stage 0 sporulation protein YaaT	yaaT	24	81.5	31.219	5604500000	1558
P37542	Initiation-control protein YabA	yabA	5	47.1	14.099	633220000	192
P37543	Uncharacterized protein YabB	yabB	15	69.2	28.281	1331000000	405
P37544	Ribosomal RNA small subunit methyltransferase I	rsmI	21	67.5	33.042	2357900000	556
P37545	Uncharacterized deoxyribonuclease YabD	yabD	21	75.7	29.232	13233000000	1357
P37546	Uncharacterized protein YabE	yabE	16	43	47.71	815910000	237
P37547	Ribonuclease M5	rnmV	10	59.1	20.674	187260000	92
P37549	Protein SspF	sspF	7	86.9	7.0218	9011600000	449
P37550	4-diphosphocytidyl-2-C-methyl-D-erythritol kinase	ispE	18	72.3	31.719	4706400000	680
P37551	Pur operon repressor	purR	19	74	31.229	13333000000	1474
P37552	Enamine/imine deaminase	yabJ	11	99.2	13.653	15381000000	1991
P37553	Uncharacterized protein YabK	yabK	2	40.8	8.8477	34513000	4
P37554	Stage V sporulation protein T	spoVT	19	89.9	19.742	17416000000	396
P37556	Uncharacterized protein YabN	yabN	33	57.3	56.106	10362000000	1907
P37557	Uncharacterized protein YabO	yabO	12	79.1	9.7191	8889800000	842
P37558	Spore protein YabP	yabP	7	65	11.403	89487000	76
P37560	Uncharacterized protein YabR	yabR	20	94.5	14.195	24086000000	1020
P37561	Uncharacterized protein YabS	yabS	9	54.3	26.776	129090000	75
P37563	tRNA(Ile)-lysidine synthase	tilS	8	21.8	53.463	261370000	54
P37564	Type III pantothenate kinase	coaX	10	62.8	28.576	1905600000	460
P37565	33 kDa chaperonin	hslO	25	68	31.811	18134000000	1985
P37566	Putative peptidyl-prolyl cis-trans isomerase YacD	yacD	25	70.4	34.096	9296500000	2256
P37567	Probable tRNA-dihydrouridine synthase 1	dus1	25	67.9	37.066	1300000000	377
P37568	Transcriptional regulator CtsR	ctsR	13	74	17.744	557970000	184
P37569	Uncharacterized protein YacH	yacH	12	68.1	21.023	1366500000	168
P37570	Putative ATP:guanido phosphotransferase YacI	yacI	22	59.5	41.123	4976200000	647
P37571	Negative regulator of genetic competence ClpC/MecB	clpC	134	95.1	90.118	259670000000	15239
P37572	DNA repair protein RadA homolog	radA	19	36.9	49.482	2034800000	371
P37573	DNA integrity scanning protein DisA	disA	20	70.6	40.734	7883100000	2091
P37574	Uncharacterized protein YacP	yacP	6	53.5	19.672	538110000	149
P37575	Stage II sporulation protein B	spoIIB	17	58.7	35.923	2778200000	682
P37580	Iron(3+)-hydroxamate-binding protein FhuD	fhuD	32	89.5	34.426	32923000000	3797
P37582	HTH-type transcriptional regulator GlnR	glnR	11	66.7	15.832	2576000000	286
P37584	Protein CsaA	csaA	11	97.3	11.907	4043100000	424
P37585	UDP-N-acetylglucosamine--N-acetylmuramyl-(pentapeptide) pyrophosphoryl-undecaprenol N-acetylglucosamine transferase	murG	37	84	39.936	9677000000	1336
P37599	Chemotaxis protein CheV	cheV	30	98.7	34.633	15945000000	1467
P37807	50S ribosomal protein L28	rpmB	11	77.4	6.809	3434600000	488
P37808	ATP synthase subunit alpha	atpA	55	70.5	54.598	384360000000	14284
P37809	ATP synthase subunit beta	atpD	56	93.9	51.42	318050000000	8276
P37810	ATP synthase gamma chain	atpG	43	97.9	31.655	87777000000	3915
P37811	ATP synthase subunit delta	atpH	19	80.1	19.982	29000000000	2538
P37812	ATP synthase epsilon chain	atpC	16	94.7	14.209	2226200000	263
P37813	ATP synthase subunit a	atpB	4	25.4	27.054	5931200000	855
P37814	ATP synthase subunit b	atpF	30	81.2	19.208	108210000000	5509
P37815	ATP synthase subunit c	atpE	3	22.9	7.0935	305180000	42
P37817	Stage V sporulation protein M	spoVM	4	61.5	3.0177	54356000	14
P37869	Enolase	eno	53	98.6	46.581	752920000000	18592
P37870	DNA-directed RNA polymerase subunit beta	rpoB	173	89.9	133.68	395220000000	22835
P37871	DNA-directed RNA polymerase subunit beta	rpoC	195	96.8	134.25	459690000000	29011
P37872	Uncharacterized protein YbxB	ybxB	21	92.5	22.513	6081500000	1033
P37873	Stage II sporulation protein M	spoIIM	4	26.6	24.296	13855000	7
P37874	Uncharacterized protein YgxB	ygxB	14	23.4	59.969	8090900000	810
P37875	Stage V sporulation protein R	spoVR	24	44.2	55.627	1134400000	279
P37876	Uncharacterized protein YtxK	ytxK	21	78.4	37.351	12826000000	1622
P37877	Acetate kinase	ackA	46	86.8	43.137	404820000000	12431
P37887	Cysteine synthase	cysK	40	97.1	32.819	346540000000	10974
P37940	2-oxoisovalerate dehydrogenase subunit alpha	bfmBAA	25	80.6	36.334	32523000000	2122
P37941	2-oxoisovalerate dehydrogenase subunit beta	bfmBAB	31	95.1	35.856	59436000000	3417
P37942	Lipoamide acyltransferase component of branched-chain alpha-keto acid dehydrogenase complex	bfmBB	41	75.7	45.837	29917000000	3570
P37944	Shikimate kinase	aroK	18	80.1	21.923	15777000000	1163
P37945	Lon protease 1	lon1	69	66.4	86.605	34633000000	4068
P37946	L-threonine dehydratase biosynthetic IlvA	ilvA	47	79.6	46.701	62286000000	5048
P37947	HTH-type transcriptional regulator DegA	degA	10	51.3	36.663	339920000	51
P37948	Glycerol-3-phosphate transporter	glpT	6	21.6	49.801	131840000	28
P37949	Elongation factor 4	lepA	42	66.5	68.586	31085000000	5543
P37954	UvrABC system protein B	uvrB	58	60.7	76.326	14661000000	2031
P37955	Transcriptional regulator SplA	splA	3	44.3	9.212	93421000	10
P37956	Spore photoproduct lyase	splB	18	51.5	39.942	2081800000	137
P37957	Lipase EstA	estA	12	51.9	22.791	6998800000	1238
P37958	Adapter protein MecA 1	mecA	17	56.9	25.763	4728100000	896
P37959	Uncharacterized oxidoreductase YusZ	yusZ	9	49.6	30.789	477960000	99
P37960	Metalloregulation DNA-binding stress protein	mrgA	9	90.8	17.332	16743000000	1127
P37963	Stage VI sporulation protein D	spoVID	19	37	64.976	2121100000	487
P37964	Uncharacterized protein YsxE	ysxE	8	29.9	40.563	75364000	14
P37965	Glycerophosphoryl diester phosphodiesterase	glpQ	35	85	32.959	22347000000	3679
P37966	Lipoprotein LipO	lipO	11	25.5	56.223	49127000	16
P37967	Para-nitrobenzyl esterase	pnbA	32	68.7	53.985	36487000000	3915
P38021	Ornithine aminotransferase	rocD	41	79.6	43.762	68687000000	3246
P38022	Arginine utilization regulatory protein RocR	rocR	25	62.5	52.177	1717800000	345
P38032	L-aspartate oxidase	nadB	33	63.8	58.239	2535800000	873
P38033	Putative cysteine desulfurase NifS	nifS	20	44.8	43.785	10859000000	1352
P38049	Heme-degrading monooxygenase HmoB	hmoB	12	48.2	18.828	34286000000	1173
P38050	Penicillin-binding protein 1F	pbpF	43	67.9	79.264	1398600000	633
P38422	D-alanyl-D-alanine carboxypeptidase DacF	dacF	21	55.3	43.297	1273700000	119
P38423	Uncharacterized protein YqxK	yqxK	13	41.1	42.402	789760000	251
P38424	Probable GTP-binding protein EngB	engB	19	76.9	22.026	4522800000	625
P38490	Sporulation protein YpeB	ypeB	38	72.2	51.184	14483000000	456
P38491	Uncharacterized protein YpfA	ypfA	10	64.1	25.132	196110000	41
P38493	Cytidylate kinase	cmk	33	93.3	25.096	80350000000	3889
P38494	30S ribosomal protein S1 homolog	ypfD	72	99.5	42.401	711550000000	20868
P39062	Acetyl-coenzyme A synthetase	acsA	54	80.8	64.891	21331000000	3166
P39063	Uncharacterized protein YtxD	ytxD	7	34.6	30.143	121420000	28
P39065	Acetoin utilization protein AcuA	acuA	7	42.4	24.332	182290000	72
P39066	Acetoin utilization protein AcuB	acuB	19	75.2	24.351	2231600000	814
P39067	Acetoin utilization protein AcuC	acuC	7	30.7	42.99	95541000	38
P39070	ATP-dependent protease subunit ClpQ	clpQ	11	51.4	19.478	7120100000	436
P39071	2,3-dihydro-2,3-dihydroxybenzoate dehydrogenase	dhbA	25	70.9	27.454	10769000000	432
P39072	Spore germination protein GerM	gerM	21	76.5	39.572	2256100000	652
P39074	Putative lipid kinase BmrU	bmrU	12	45.8	32.441	1928300000	136
P39075	Multidrug-efflux transporter 1 regulator	bmrR	8	31.7	32.582	60223000	28
P39115	Nucleotide-binding protein ExpZ	expZ	25	57.8	62.738	891760000	324
P39116	Pectate lyase	pel	20	56.7	45.497	16291000000	1728
P39118	1,4-alpha-glucan branching enzyme GlgB	glgB	16	33.5	73.664	219450000	95
P39119	Citrate synthase 1	citA	21	68.6	40.951	1413300000	283
P39120	Citrate synthase 2	citZ	54	86	41.728	84735000000	4931
P39121	Deoxyribose-phosphate aldolase	deoC	32	98.2	23.26	74335000000	4967
P39122	Glucose-1-phosphate adenylyltransferase	glgC	10	30.5	42.602	155640000	82
P39123	Glycogen phosphorylase	glgP	22	34.1	91.754	1048100000	185
P39124	Glycogen biosynthesis protein GlgD	glgD	17	53.6	39.23	564490000	131
P39125	Glycogen synthase	glgA	7	19	55.857	87358000	27
P39126	Isocitrate dehydrogenase [NADP]	icd	73	85.6	46.417	801310000000	15692
P39127	HTH-type transcriptional regulator CitR	citR	10	45.4	33.667	430180000	170
P39130	Alpha-galacturonidase	lplD	4	8.7	49.486	1772800	4
P39131	UDP-N-acetylglucosamine 2-epimerase	mnaA	32	82.4	42.634	6597100000	874
P39132	Uncharacterized protein YhbE	yhbE	10	46.8	24.723	1518100000	427
P39133	Uncharacterized protein YhbF	yhbF	13	76.2	25.069	455060000	237
P39134	Protein PrkA	prkA	58	86.4	72.887	20226000000	1861
P39137	Amino-acid permease RocE	rocE	5	10.3	51.634	92279000	64
P39138	Arginase	rocF	33	56.4	32.153	65375000000	2086
P39139	Uncharacterized protein YxxB	yxxB	3	8.7	30.189	2832000	6
P39140	Deoxyribonucleoside regulator	deoR	9	42.5	35.253	60600000	28
P39141	Pyrimidine nucleoside transport protein	nupC	6	19.8	42.495	240460000	57
P39142	Pyrimidine-nucleoside phosphorylase	pdp	50	81.5	46.207	42395000000	4957
P39143	Transcription activator GutR	gutR	13	22.4	95.075	123320000	129
P39145	ComF operon protein 1	comFA	13	42.5	52.565	830400000	71
P39146	ComF operon protein 2	comFB	2	11.2	10.976	94879000	8
P39147	ComF operon protein 3	comFC	4	28.4	26.413	349280000	17
P39148	Serine hydroxymethyltransferase	glyA	66	74	45.489	752000000000	19261
P39149	Uracil phosphoribosyltransferase	upp	32	98.1	23.036	97561000000	4755
P39152	Uncharacterized protein YwlB	ywlB	7	46.3	16.499	103450000	64
P39153	Probable tRNA threonylcarbamoyladenosine biosynthesis protein YwlC	ywlC	18	61.6	37.007	894480000	235
P39155	Low molecular weight protein-tyrosine-phosphatase YwlE	ywlE	13	92	16.785	3256000000	565
P39156	Putative sugar phosphate isomerase YwlF	ywlF	20	75.8	16.21	26612000000	1968
P39157	UPF0340 protein YwlG	ywlG	14	83.3	19.377	5135800000	761
P39158	Cold shock protein CspC	cspC	9	100	7.2548	13150000000	1070
P39209	Methyl-accepting chemotaxis protein TlpC	tlpC	19	46.6	61.783	360860000	416
P39211	Xylulose kinase	xylB	17	32.5	55.417	122750000	130
P39214	Methyl-accepting chemotaxis protein McpA	mcpA	36	55.5	72.313	14357000000	4200
P39215	Methyl-accepting chemotaxis protein McpB	mcpB	40	69.9	71.9	20393000000	6697
P39216	Methyl-accepting chemotaxis protein TlpA	tlpA	28	52.1	72.277	3902200000	1622
P39217	Methyl-accepting chemotaxis protein TlpB	tlpB	33	48.6	71.535	2718000000	2058
P39456	L-cystine import ATP-binding protein TcyC	tcyC	11	55.9	27.748	1074400000	190
P39569	Spore germination protein B1	gerBA	8	18.2	53.961	87740000	18
P39571	Spore germination protein B3	gerBC	14	43.9	42.468	223240000	37
P39574	Galactokinase	galK	36	63.1	43.521	8849500000	1460
P39575	Galactose-1-phosphate uridylyltransferase	galT	40	71.3	58.591	6839300000	1316
P39576	Branched-chain-amino-acid aminotransferase 2	ilvK	37	99.2	40.292	261130000000	11010
P39577	Uncharacterized oxidoreductase DltE	dltE	15	57.1	28.273	2872200000	331
P39578	Protein DltD	dltD	20	65.1	44.808	3826500000	741
P39579	D-alanine--poly(phosphoribitol) ligase subunit 2	dltC	3	59	9.0091	532210000	81
P39580	Protein DltB	dltB	7	26.3	46.735	251680000	66
P39581	D-alanine--poly(phosphoribitol) ligase subunit 1	dltA	28	59.8	55.808	20219000000	2153
P39582	Probable 1,4-dihydroxy-2-naphthoate octaprenyltransferase	menA	6	27.3	33.838	62752000	56
P39583	GTP pyrophosphokinase YwaC	ywaC	15	70	24.599	890360000	225
P39585	Uncharacterized protein YwbB	ywbB	5	18.7	25.862	79947000	14
P39586	Uncharacterized protein YwbC	ywbC	12	65.9	14.433	18176000000	731
P39587	Putative ribosomal RNA large subunit methyltransferase YwbD	ywbD	32	80.1	44.443	5045100000	1058
P39592	Uncharacterized HTH-type transcriptional regulator YwbI	ywbI	8	43.5	34.677	66613000	33
P39593	Hydroxyethylthiazole kinase	thiM	16	66.5	28.213	6174900000	828
P39594	Thiamine-phosphate synthase	thiE	21	76.6	23.681	14115000000	2443
P39595	Ferrous iron permease EfeU	efeU	7	20.8	52.387	1439900000	758
P39596	Probable iron uptake system component EfeM	efeM	39	87.8	42.795	56827000000	4398
P39597	Probable deferrochelatase/peroxidase EfeN	efeN	24	74	45.692	15043000000	1027
P39598	Uncharacterized protein YwbO	ywbO	13	92	22.634	2780900000	513
P39599	Uncharacterized symporter YwcA	ywcA	4	10.3	54.243	104490000	18
P39600	Uncharacterized protein YwcB	ywcB	1	12.7	11.715	8038800	3
P39601	Uncharacterized HTH-type transcriptional regulator YwcC	ywcC	10	50.7	26.131	78045000	48
P39602	Uncharacterized membrane protein YwcD	ywcD	3	25.2	14.349	24210000	29
P39604	Rod shape-determining protein RodA	rodA	7	16.8	43.274	586670000	187
P39605	FMN reductase (NADPH)	nfrA1	29	78.7	28.32	11078000000	1016
P39606	Uncharacterized protein YwcH	ywcH	16	41.4	36.557	425700000	132
P39610	Pyridoxine kinase	pdxK	18	64.9	29.017	79703000000	3674
P39614	Uncharacterized glycosyltransferase YwdF	ywdF	16	76.5	30.616	3708900000	767
P39615	Uracil-DNA glycosylase	ung	13	75.1	26.046	777860000	328
P39616	Probable aldehyde dehydrogenase YwdH	ywdH	10	31.1	50.678	33053000	30
P39617	Uncharacterized protein YwdI	ywdI	8	69.5	11.823	229820000	136
P39618	Putative purine permease YwdJ	ywdJ	4	5.7	47.374	2051000000	124
P39620	Spore coat protein GerQ	gerQ	8	22.7	20.276	2813100000	255
P39621	Spore coat polysaccharide biosynthesis protein SpsA	spsA	8	39.1	30.184	45469000	20
P39622	Spore coat polysaccharide biosynthesis protein SpsB	spsB	14	44.5	54.507	164510000	42
P39623	Spore coat polysaccharide biosynthesis protein SpsC	spsC	8	28.5	43.189	15026000	20
P39625	Spore coat polysaccharide biosynthesis protein SpsE	spsE	6	24.9	40.889	138420000	17
P39629	Glucose-1-phosphate thymidylyltransferase	rmlA	6	30.9	27.773	91988000	53
P39630	dTDP-glucose 4,6-dehydratase	rfbB	11	43.2	35.539	374680000	56
P39632	Uncharacterized protein YweA	yweA	9	71.4	16.687	2089000000	377
P39633	Catabolic NAD-specific glutamate dehydrogenase RocG	rocG	29	70	46.553	5229100000	650
P39634	1-pyrroline-5-carboxylate dehydrogenase	rocA	41	79.6	56.319	36501000000	2561
P39635	Protein RocB	rocB	16	41.5	64.909	433920000	315
P39638	Bacilysin biosynthesis protein BacA	bacA	10	44.1	23.325	59243000	36
P39639	Bacilysin biosynthesis protein BacB	bacB	19	76.2	26.839	4997400000	1038
P39640	Bacilysin biosynthesis oxidoreductase BacC	bacC	12	43.5	27.08	8444400000	1163
P39641	Alanine-anticapsin ligase BacD	bacD	25	62.9	52.267	27689000000	2625
P39643	Probable aspartate aminotransferase	ywfG	20	65.4	44.702	1989900000	562
P39644	Bacilysin biosynthesis oxidoreductase YwfH	ywfH	27	94.2	28.022	37620000000	2385
P39645	UPF0447 protein YwfI	ywfI	28	75.6	29.505	52933000000	2203
P39646	Phosphate acetyltransferase	pta	43	87.6	34.79	305590000000	8746
P39647	HTH-type transcriptional regulator CysL	cysL	19	56.9	34.19	309220000	144
P39648	Octanoyl-[GcvH]:protein N-octanoyltransferase	lipL	17	81.5	31.424	1384700000	323
P39650	Prespore-specific transcriptional regulator RsfA	rsfA	15	54.3	29.728	231790000	78
P39651	Uncharacterized protein YwfO	ywfO	20	49.7	50.973	3797000000	427
P39666	Probable nicotinate-nucleotide pyrophosphorylase [carboxylating]	nadC	35	99.3	31.393	138240000000	5463
P39667	Transcription repressor NadR	nadR	14	66.7	19.928	6182000000	533
P39668	Uncharacterized serine protease YyxA	yyxA	15	60	42.788	5512500000	243
P39694	ComE operon protein 1	comEA	8	62	21.769	1045700000	548
P39695	ComE operon protein 3	comEC	8	15.5	86.7	45058000	17
P39696	ComE operon protein 4	comER	16	71.4	30.239	729710000	283
P39737	Uncharacterized protein YvyC	yvyC	8	99.1	13.025	1719900000	364
P39738	Flagellar hook-associated protein 2	fliD	29	82.5	54.505	7461000000	1563
P39739	Flagellar protein FliS	fliS	7	65.4	15.131	127300000	54
P39740	Flagellar protein FliT	fliT	9	88.5	13.536	895430000	238
P39751	MreB-like protein	mbl	32	82.9	35.86	46785000000	3481
P39752	Flagellar hook-basal body complex protein FlhO	flhO	11	73.7	29.43	830290000	265
P39753	Flagellar hook-basal body complex protein FlhP	flhP	6	34.2	29.502	247620000	90
P39755	Probable NADH-quinone oxidoreductase subunit 5	ndhF	1	2	55.467	25288000	59
P39756	Protein FdhD homolog	fdhD	8	44.7	29.289	232200000	86
P39757	Cyclic pyranopterin monophosphate synthase	moaA	18	44.9	38.549	551320000	201
P39758	Putative transition state regulator Abh	abh	11	87	10.256	2485800000	453
P39759	Putative gamma-glutamylcyclotransferase YkqA	ykqA	34	88.4	31.658	6570500000	1389
P39760	Ktr system potassium uptake protein C	ktrC	14	55.2	24.348	13619000000	1181
P39761	Adenine deaminase	adeC	33	64.6	62.891	20042000000	2875
P39762	Aminopeptidase AmpS	ampS	43	84.4	45.798	75848000000	6082
P39763	Protein MreBH	mreBH	7	34	35.687	31899000	12
P39764	Sporulation kinase C	kinC	19	56.8	48.846	939590000	665
P39765	Bifunctional protein PyrR;Pyrimidine operon regulatory protein;Uracil phosphoribosyltransferase	pyrR	28	100	20.263	19733000000	1757
P39766	Uracil permease	pyrP	5	15.4	45.452	2363800000	478
P39771	Phosphoribosylglycinamide formyltransferase 2	purT	37	89.3	42.093	88483000000	3272
P39772	Asparagine--tRNA ligase	asnS	52	90	49.083	196370000000	10564
P39773	2,3-bisphosphoglycerate-independent phosphoglycerate mutase	gpmI	62	98	56.308	300340000000	11789
P39776	Tyrosine recombinase XerC	xerC	3	12.2	35.341	64503000	39
P39778	ATP-dependent protease ATPase subunit ClpY	clpY	53	81.6	52.586	33269000000	3218
P39779	GTP-sensing transcriptional pleiotropic repressor CodY	codY	33	83.8	29.013	93370000000	3639
P39782	Phage-like element PBSX protein XkdC	xkdC	8	36.1	30.562	25887000	28
P39787	DNA replication protein DnaD	dnaD	7	37.9	27.638	458530000	174
P39788	Endonuclease III	nth	10	55.3	25	162660000	89
P39789	Uncharacterized protein YpoC	ypoC	10	77.4	19.346	567760000	202
P39790	Extracellular metalloprotease	mpr	14	42.8	33.842	868830000	143
P39791	Uncharacterized protein YppC	yppC	10	37.5	38.537	100880000	23
P39792	Holliday junction resolvase RecU	recU	5	27.7	23.959	74440000	90
P39793	Penicillin-binding protein 1A/1B;Penicillin-insensitive transglycosylase;Penicillin-sensitive transpeptidase	ponA	91	84.4	99.561	52627000000	13014
P39794	PTS system trehalose-specific EIIBC component;Trehalose-specific phosphotransferase enzyme IIB component;Trehalose permease IIC component	treP	8	16	49.999	142280000	24
P39795	Trehalose-6-phosphate hydrolase	treA	39	72.5	65.183	2837400000	293
P39796	Trehalose operon transcriptional repressor	treR	14	56.7	27.841	287560000	108
P39797	Phage-like element PBSX protein XepA	xepA	10	45.9	30.345	397500000	162
[truncated: 1,160 more rows]

## Sheet: Phosphorylation Events
Protein IDs	Protein Name	Gene Name	Localization Probability	PEP	Score	Position	Amino Acid	Modified Peptide Sequence	Intensity
C0H3Q1	Uncharacterized membrane protein YtzI	ytzI	0.993	0.000130656	77.633	53	S	HTIDPPQENHS(p)DSHNQ	2485000
C0H3R1	Uncharacterized protein YuzM	yuzM	0.999	1.25959e-30	137.39	77	S	HLQPGQQQS(p)GYIQ	17313000
C0H3R1	Uncharacterized protein YuzM	yuzM	0.997	2.39121e-05	103.97	79	Y	HLQPGQQQSGY(p)IQ	460330
C0H3R5	Uncharacterized protein YvrJ	yvrJ	0.995	0.00641242	50.358	8	S	MTVKDFDS(p)PSNRLPTK	0
C0H3R5	Uncharacterized protein YvrJ	yvrJ	0.971	0.00641242	50.358	10	S	MTVKDFDSPS(p)NRLPTK	0
C0H3R7	Uncharacterized lipoprotein YvzJ	yvzJ	0.997	0.000677508	42.639	11	T	MKKIMLFLAMT(p)SILSACQPNYTGK	2535200
C0H3R7	Uncharacterized lipoprotein YvzJ	yvzJ	0.99	0.000677508	42.639	12	S	MKKIMLFLAMTS(p)ILSACQPNYTGK	2535200
C0H3R7	Uncharacterized lipoprotein YvzJ	yvzJ	0.983	0.000677508	42.639	15	S	MKKIMLFLAMTSILS(p)ACQPNYTGK	2535200
C0H3T6	Uncharacterized protein YxzL	yxzL	0.999	0.00204899	65.219	11	T	MAVSQLMQNLT(p)K	8389600
C0H3U7	Uncharacterized protein YczL	yczL	0.963	0.00382922	46.318	52	Y	SCSTPLY(p)IRRSIQFKS	0
C0H3U7	Uncharacterized protein YczL	yczL	0.997	0.00382922	46.318	61	S	SCSTPLYIRRSIQFKS(p)	0
C0H3U7	Uncharacterized protein YczL	yczL	0.445	0.00531578	44.968	48	S	SCS(p)TPLYIRRSIQFKS	0
C0H3U7	Uncharacterized protein YczL	yczL	0.793	0.00382922	46.318	49	T	SCST(p)PLYIRRSIQFKS	0
C0H3U7	Uncharacterized protein YczL	yczL	0.512	0.00382922	46.318	56	S	SCSTPLYIRRS(p)IQFKS	0
C0H3X8	Spore coat protein F-like protein YgzC	ygzC	0.348	0.0114445	41.088	8	S	YRSKKQS(p)QILSYQELLK	0
C0H3X8	Spore coat protein F-like protein YgzC	ygzC	0.471	0.0014653	56.872	4	S	YRS(p)KKQSQILSYQELLK	0
C0H3Y4	Putative DNA-binding protein YizB	yizB	1	0.00301208	63.426	86	T	MT(p)QKGEEMLKERLEK	0
C0H419	Biotin/lipoyl attachment protein	yngHB	0.738	0.00342941	69.345	2	T	T(p)VSIQMAGNLWK	6912100
C0H423	Uncharacterized membrane protein YozV	yozV	0.999	2.99611e-72	193.28	72	Y	YNFYY(p)FQQQSK	431380
C0H423	Uncharacterized membrane protein YozV	yozV	1	2.32531e-13	138.21	77	S	YNFYYFQQQS(p)K	6337600
C0H429	Uncharacterized protein YoyB	yoyB	0.999	0.00234815	56.205	9	S	MLPTNINIS(p)HLK	0
C0H440	SPBc2 prophage-derived uncharacterized protein YouA	youA	0.79	0.00094381	44.31	82	Y	TQVQKSY(p)SEFVVTDADTVATGATK	9388600
C0H440	SPBc2 prophage-derived uncharacterized protein YouA	youA	0.841	0.00094381	44.31	98	T	TQVQKSYSEFVVTDADTVATGAT(p)K	9388600
C0H440	SPBc2 prophage-derived uncharacterized protein YouA	youA	0.902	0.00094381	44.31	83	S	TQVQKSYS(p)EFVVTDADTVATGATK	9388600
C0H445	Uncharacterized protein YpzH	ypzH	0.998	0.00377245	49.592	6	T	MSESLT(p)KVILSVITTNR	8352500
C0H445	Uncharacterized protein YpzH	ypzH	0.998	0.00377245	49.592	2	S	MS(p)ESLTKVILSVITTNR	8352500
C0H445	Uncharacterized protein YpzH	ypzH	0.998	0.00377245	49.592	4	S	MSES(p)LTKVILSVITTNR	8352500
C0H447	Uncharacterized protein YpzJ	ypzJ	0.93	0.00476233	89.992	27	S	EIATTGTGLS(p)K	280160
C0H465	Uncharacterized membrane protein YszA	yszA	0.814	0.0109952	51.092	6	S	RFS(p)SYSLPPWVR	867110
C0H465	Uncharacterized membrane protein YszA	yszA	0.593	0.0109952	51.092	7	S	RFSS(p)YSLPPWVR	867110
C0SP85	Uncharacterized protein YukE	yukE	0.686	4.55019e-10	69.052	83	T	MSDLLQDVNQQLDQTANT(p)LESTDQDIANQIRG	0
C0SP85	Uncharacterized protein YukE	yukE	1	5.5099e-16	102.72	42	S	S(p)MWEGASSEAFADQYEQLKPSFIK	1296200
C0SP85	Uncharacterized protein YukE	yukE	0.846	2.78024e-05	76.492	48	S	SMWEGAS(p)SEAFADQYEQLKPSFIK	2553300
C0SP93	Acetyl-coenzyme A carboxylase carboxyl transferase subunit beta	accD	1	0.000749483	77.662	12	Y	Y(p)ASVPSDQAK	1115400
C0SP93	Acetyl-coenzyme A carboxylase carboxyl transferase subunit beta	accD	0.999	0.00137592	101.89	17	S	YASVPS(p)DQAK	9605200
O05248	Putative membrane protease YugP	yugP	1	0.00532265	41.672	7	T	MLFIFLT(p)IAALGLSFWAQFK	0
O05248	Putative membrane protease YugP	yugP	1	0.00532265	41.672	14	S	MLFIFLTIAALGLS(p)FWAQFK	0
O05251	Transcriptional regulatory protein MalR	malR	0.907	1.52025e-05	55.291	96	Y	TLRY(p)GAVDYLIK	242390
O05253	Uncharacterized ABC transporter ATP-binding protein YufO	yufO	1	0.000886265	53.768	361	Y	HGLVLDFPIGENILLQSY(p)YKK	3597900
O05253	Uncharacterized ABC transporter ATP-binding protein YufO	yufO	1	0.000886265	53.768	362	Y	HGLVLDFPIGENILLQSYY(p)KK	3597900
O05253	Uncharacterized ABC transporter ATP-binding protein YufO	yufO	1	0.000886265	53.768	360	S	HGLVLDFPIGENILLQS(p)YYKK	3597900
O05268	Ferredoxin--NADP reductase 2	yumC	0.455	0.00183022	58.024	326	T	ARVQPLHST(p)SLFENK	0
O05268	Ferredoxin--NADP reductase 2	yumC	0.926	0.00183022	85.176	327	S	ARVQPLHSTS(p)LFENK	3173500
O05272	Asparagine synthetase [glutamine-hydrolyzing] 3	asnO	1	0.00232777	60.064	5	T	CGIT(p)GWVDFKK	0
O05407	Uncharacterized transporter YraO	yraO	0.982	0.00828946	50.858	8	S	LTILGFS(p)MVTVFTILIMTKK	0
O05519	Uncharacterized ABC transporter ATP-binding protein YdiF	ydiF	0.999	0.00413678	54.412	240	Y	KY(p)HGNYSAYLDQKAAQYEK	131120
O05519	Uncharacterized ABC transporter ATP-binding protein YdiF	ydiF	0.55	0.00413678	54.412	245	S	KYHGNYS(p)AYLDQKAAQYEK	131120
O06484	Uncharacterized protein YfnF	yfnF	0.872	0.00533131	46.318	7	T	MTSAYCT(p)VLSK	0
O06484	Uncharacterized protein YfnF	yfnF	0.999	0.00533131	46.318	10	S	MTSAYCTVLS(p)K	0
O06484	Uncharacterized protein YfnF	yfnF	0.914	0.00907992	43.548	5	Y	MTSAY(p)CTVLSK	0
O06484	Uncharacterized protein YfnF	yfnF	0.972	0.00533131	46.318	2	T	MT(p)SAYCTVLSK	0
O06484	Uncharacterized protein YfnF	yfnF	0.928	0.00543629	46.318	3	S	MTS(p)AYCTVLSK	0
O06486	Probable glucose-1-phosphate cytidylyltransferase	yfnH	0.918	0.00352428	40.197	151	T	GAAATVT(p)GIDKVSQFGTLTVEDGMAK	127220
O06486	Probable glucose-1-phosphate cytidylyltransferase	yfnH	0.764	0.00352428	40.197	163	T	GAAATVTGIDKVSQFGTLT(p)VEDGMAK	127220
O06493	Osmoregulated proline transporter	opuE	0.432	0.00861615	89.886	119	S	RFQHS(p)SSLLK	0
O06493	Osmoregulated proline transporter	opuE	0.432	0.00861615	89.886	120	S	RFQHSS(p)SLLK	0
O06714	Nuclease SbcCD subunit C	sbcC	0.994	0.00908985	42.639	781	Y	SVIADYEHELGDY(p)AKGDSIQIK	574530
O06714	Nuclease SbcCD subunit C	sbcC	0.999	0.00908985	42.639	786	S	SVIADYEHELGDYAKGDS(p)IQIK	574530
O06736	Probable sulfate adenylyltransferase	yitA	1	0.00664157	77.726	385	S	GLHQQPVAIKQNS(p)GELQ	0
O06980	Uncharacterized ABC transporter ATP-binding protein YvcR	yvcR	0.996	0.00708758	50.874	15	S	MNVLQTTNLSKTYYS(p)NK	3710900
O06980	Uncharacterized ABC transporter ATP-binding protein YvcR	yvcR	0.474	0.00708758	50.874	13	Y	MNVLQTTNLSKTY(p)YSNK	0
O06980	Uncharacterized ABC transporter ATP-binding protein YvcR	yvcR	0.473	0.00708758	50.874	14	Y	MNVLQTTNLSKTYY(p)SNK	0
O06986	LOG family protein YvdD	yvdD	0.999	0.000669451	44.278	179	Y	LIHSSSRPDELIEQMQNY(p)SYPILEK	0
O06986	LOG family protein YvdD	yvdD	0.999	0.000669451	44.278	181	Y	LIHSSSRPDELIEQMQNYSY(p)PILEK	0
O06986	LOG family protein YvdD	yvdD	0.999	0.000669451	44.278	180	S	LIHSSSRPDELIEQMQNYS(p)YPILEK	0
O06986	LOG family protein YvdD	yvdD	0.7	0.000669451	44.278	167	S	LIHSSS(p)RPDELIEQMQNYSYPILEK	0
O06986	LOG family protein YvdD	yvdD	0.649	0.000669451	44.278	165	S	LIHS(p)SSRPDELIEQMQNYSYPILEK	0
O06986	LOG family protein YvdD	yvdD	0.649	0.000669451	44.278	166	S	LIHSS(p)SRPDELIEQMQNYSYPILEK	0
O06997	Uncharacterized FAD-linked oxidoreductase YvdP	yvdP	0.881	4.08126e-05	76.759	4	T	GST(p)QLTGRVIFK	437050
O07012	Beta-galactosidase GanA	ganA	0.996	0.00574992	50.944	655	S	DIMTGDILS(p)GDLTMEK	436850
O07086	Uncharacterized transporter YrdR	yrdR	0.998	0.00594477	42.149	142	S	YTMISILIAFLGAS(p)MVITK	1889900
O07516	Uncharacterized membrane protein YhaH	yhaH	0.966	0.000730383	111.81	83	S	DVGGELQTS(p)IK	1845700
O07532	Peptidoglycan endopeptidase LytF	lytF	0.516	0.0028044	49.188	138	T	LKVSGT(p)VSSSSSSSKK	551610
O07532	Peptidoglycan endopeptidase LytF	lytF	0.622	0.0028044	49.188	144	S	LKVSGTVSSSSS(p)SSKK	551610
O07532	Peptidoglycan endopeptidase LytF	lytF	0.516	0.0028044	49.188	136	S	LKVS(p)GTVSSSSSSSKK	551610
O07532	Peptidoglycan endopeptidase LytF	lytF	0.991	0.00683982	47.904	151	S	VSGTVSSSSSSSKKSNS(p)NK	750020
O07532	Peptidoglycan endopeptidase LytF	lytF	0.693	0.0028044	49.188	142	S	VSGTVSSS(p)SSSSKKSNSNK	1301600
O07536	K(+)/H(+) antiporter YhaU	yhaU	0.995	0.00340564	50.77	335	T	AGLSHKASSNIGLT(p)IVSR	1661900
O07536	K(+)/H(+) antiporter YhaU	yhaU	0.883	0.00340564	50.77	329	S	AGLSHKAS(p)SNIGLTIVSR	1661900
O07536	K(+)/H(+) antiporter YhaU	yhaU	0.992	0.00340564	50.77	338	S	AGLSHKASSNIGLTIVS(p)R	1661900
O07542	UPF0342 protein YheA	yheA	1	3.70241e-26	162.82	37	S	NLYDEVNADES(p)AK	2847500
O07566	NTD biosynthesis operon protein NtdA	ntdA	0.999	0.0103354	103.88	99	S	FTS(p)GPYLEQFEK	1645700
O07576	Uncharacterized amino acid permease YhdG	yhdG	0.971	2.18985e-36	118.71	19	S	SIQDLIAATS(p)GEK	14659000
O07585	UPF0053 protein YhdP	yhdP	1	0.0101352	55.335	135	S	TVAIQKAEAVS(p)MLFAK	15973000
O07589	UPF0053 protein YhdT	yhdT	0.999	0.00611853	81.525	412	Y	IGSY(p)TIKVLK	6501000
O07597	D-alanine aminotransferase	dat	1	8.30648e-78	177.16	13	S	S(p)EASIDLEDR	8204100
O07603	Putative aminopeptidase YhfE	yhfE	0.741	0.00849533	53.3	3	S	MTS(p)VRKTMELIK	1563600
O07605	Proton/sodium-glutamate symport protein	gltT	0.988	0.00765033	89.827	115	S	S(p)DISQYVETEK	102560
O07607	Uncharacterized protein YhfI	yhfI	0.999	0.00199432	50.271	126	T	GIAYQPDQPLTAGPFT(p)ITFLK	334840
O07607	Uncharacterized protein YhfI	yhfI	0.999	0.00199432	50.271	128	T	GIAYQPDQPLTAGPFTIT(p)FLK	334840
O07617	Uncharacterized phosphatase PhoE	phoE	0.999	5.22161e-15	58.98	85	Y	ERDY(p)GDAEGMPLEERTK	1110600
O07921	Chitosanase	csn	1	0.00200663	55.258	4	S	MKIS(p)MQKADFWK	0
O07940	Uncharacterized transporter YisQ	yisQ	1	0.0036253	91.123	9	T	MKQAVFKST(p)ALK	6654200
O07940	Uncharacterized transporter YisQ	yisQ	1	0.0036253	91.123	8	S	MKQAVFKS(p)TALK	6654200
O08335	HTH-type transcriptional repressor BscR	bscR	0.999	0.00194385	49.216	131	Y	KMIENLTQMLDDY(p)FNK	0
O08394	Probable bifunctional P-450/NADPH-P450 reductase 1;Cytochrome P450 102;NADPH--cytochrome P450 reductase	cypD	1	0.010266	69.998	72	S	S(p)IEGALEK	9095200
O08455	Uncharacterized protein YhaN	yhaN	0.994	0.00376323	50.108	8	S	MTALRIIS(p)LHIYQYGK	5385900
O24817	Uncharacterized membrane protein YdzJ	ydzJ	1	0.00485378	49.448	3	S	MIS(p)NQQQKDLKK	0
O31422	Sporulation-killing factor SkfA	skfA	0.952	0.00155224	78.932	23	S	PGGTS(p)IVK	5600000
O31429	Uncharacterized protein SkfG	skfG	0.924	1.34803e-16	93.551	18	T	LSLSVQNLANT(p)NEITIVQAIGELKK	1386300
O31458	Probable glucosamine-6-phosphate deaminase 2	gamA	0.736	6.66203e-06	102.79	36	T	DAVLGLAT(p)GSTPVGLYK	570530
O31458	Probable glucosamine-6-phosphate deaminase 2	gamA	0.826	1.60774e-36	162.81	38	S	DAVLGLATGS(p)TPVGLYK	1666100
O31491	Uncharacterized protein YddB	yddB	1	0.00489535	61.765	8	S	MLNKEIGS(p)DKK	0
O31509	Probable transcriptional regulatory protein YeeI	yeeI	0.994	0.000802037	105.66	20	S	DANTS(p)RIYAK	1336900
O31516	Sensor histidine kinase YesM	yesM	1	0.00498343	43.216	419	S	MVES(p)LGFLLRNSIHMK	500800
O31516	Sensor histidine kinase YesM	yesM	1	0.00498343	43.216	427	S	MVESLGFLLRNS(p)IHMK	500800
O31518	Putative ABC transporter substrate-binding protein YesO	yesO	0.814	0.00240493	66.784	314	S	PSMLFSIPKS(p)SEHKK	0
O31518	Putative ABC transporter substrate-binding protein YesO	yesO	0.962	0.00240493	66.784	306	S	PS(p)MLFSIPKSSEHKK	0
O31542	Uncharacterized protein YfnD	yfnD	0.89	0.0075696	72.325	271	Y	MIY(p)MPYILNLK	305170
O31569	Probable siderophore transport system permease protein YfhA	yfhA	1	0.00313133	52.821	8	T	MKLRFGVT(p)AAEKK	0
O31580	Uncharacterized protein YfhL	yfhL	0.517	4.01046e-18	88.637	110	S	IMTHSQGGDRSGRS(p)	2699500
O31592	Uncharacterized HTH-type transcriptional regulator YhbI	yhbI	0.939	0.00231363	44.759	22	Y	MTESERALLTFEQLFDTSRAIY(p)K	4012200
O31592	Uncharacterized HTH-type transcriptional regulator YhbI	yhbI	0.527	0.00231363	44.759	17	T	MTESERALLTFEQLFDT(p)SRAIYK	4012200
O31592	Uncharacterized HTH-type transcriptional regulator YhbI	yhbI	0.527	0.00231363	44.759	18	S	MTESERALLTFEQLFDTS(p)RAIYK	4012200
O31606	UPF0413 protein YjbH	yjbH	1	0.00488509	50.102	132	S	NMQES(p)LFVSKK	0
O31606	UPF0413 protein YjbH	yjbH	1	0.00488509	50.102	136	S	NMQESLFVS(p)KK	0
O31618	Thiazole synthase	thiG	0.981	0.00230451	97.2	13	S	SFQS(p)RLLLGTGK	3512700
O31622	Spore coat protein O	cotO	0.672	5.71372e-05	113.61	30	S	SS(p)MQEIVIK	6653600
O31625	Sporulation-specific transcription factor SpoVIF	spoVIF	0.663	0.00494189	93.243	66	T	IVESIT(p)SGKEK	519270
O31625	Sporulation-specific transcription factor SpoVIF	spoVIF	0.991	1.09671e-24	140.63	67	S	IVESITS(p)GK	11271000
O31629	UPF0477 protein YjcG	yjcG	0.901	1.91874e-10	66.413	128	S	LYTGVLAGEQEYNFVPHVTVGQNLSDDEHS(p)DVLGQLK	9147500
O31629	UPF0477 protein YjcG	yjcG	0.499	0.00751165	83.252	73	S	YS(p)SFAPVNNVIYIK	1931000
O31631	Cystathionine gamma-synthase/O-acetylhomoserine (thiol)-lyase	metI	1	0.00710256	94.692	2	S	S(p)QHVETK	925270
O31645	PTS system mannose-specific EIIBCA component;Mannose-specific phosphotransferase enzyme IIB component;Mannose permease IIC component;Mannose-specific phosphotransferase enzyme IIA component	manP	0.854	8.88271e-27	133.98	468	S	DITASPVLS(p)ETAPTSAPSEAAAANEIK	2186700
O31645	PTS system mannose-specific EIIBCA component;Mannose-specific phosphotransferase enzyme IIB component;Mannose permease IIC component;Mannose-specific phosphotransferase enzyme IIA component	manP	0.867	4.22574e-26	126.04	473	T	DITASPVLSETAPT(p)SAPSEAAAANEIK	1256500
O31645	PTS system mannose-specific EIIBCA component;Mannose-specific phosphotransferase enzyme IIB component;Mannose permease IIC component;Mannose-specific phosphotransferase enzyme IIA component	manP	0.999	1.31145e-27	112.64	477	S	DITASPVLSETAPTSAPS(p)EAAAANEIK	1130600
O31645	PTS system mannose-specific EIIBCA component;Mannose-specific phosphotransferase enzyme IIB component;Mannose permease IIC component;Mannose-specific phosphotransferase enzyme IIA component	manP	1	0.00491717	99.669	365	S	FEAS(p)QREMGK	1682200
O31655	Anti-sigma-I factor RsgI	rsgI	0.883	0.00880217	71.879	215	S	KEGVSTGS(p)YIK	9342100
O31655	Anti-sigma-I factor RsgI	rsgI	0.995	0.00880217	68.626	216	Y	KEGVSTGSY(p)IK	9741400
O31655	Anti-sigma-I factor RsgI	rsgI	0.994	0.0102874	44.391	155	S	KS(p)KEILISTVYENTEDNTYK	224650
O31655	Anti-sigma-I factor RsgI	rsgI	0.981	0.0102874	44.391	161	S	KSKEILIS(p)TVYENTEDNTYK	224650
O31666	2,3-diketo-5-methylthiopentyl-1-phosphate enolase	mtnW	0.625	0.000754061	122.94	7	T	SELLAT(p)YLLTEPGADTEK	1267500
O31666	2,3-diketo-5-methylthiopentyl-1-phosphate enolase	mtnW	0.999	3.44341e-19	154.75	2	S	S(p)ELLATYLLTEPGADTEK	11457000
O31668	Methylthioribulose-1-phosphate dehydratase	mtnB	0.993	4.67329e-15	116.58	47	S	VTDEPLTFLVTAS(p)GK	1401500
O31669	Acireductone dioxygenase	mtnD	0.98	4.71128e-06	126.42	85	S	AQDVISLSDS(p)NPK	1042100
O31684	Uncharacterized protein YkvS	ykvS	0.976	0.000341553	94.203	45	S	DLELDS(p)LTVVNHK	612320
O31696	Uncharacterized protein YkuH	ykuH	0.992	0.00897114	41.115	130	Y	SVAGLTTLTFGTY(p)DKK	0
O31696	Uncharacterized protein YkuH	ykuH	0.908	0.00897114	41.115	118	S	S(p)VAGLTTLTFGTYDKK	0
O31725	Uncharacterized protein YlmC	ylmC	1	0.00874242	46.249	3	S	IS(p)ISEFQVKDVVNVSNGKK	3213300
O31725	Uncharacterized protein YlmC	ylmC	1	0.00874242	46.249	5	S	ISIS(p)EFQVKDVVNVSNGKK	3213300
O31725	Uncharacterized protein YlmC	ylmC	1	0.00874242	46.249	16	S	ISISEFQVKDVVNVS(p)NGKK	3213300
O31742	50S ribosomal protein L19	rplS	1	0.000103943	109.01	89	Y	IEVVRY(p)GK	885300
O31749	Uridylate kinase	pyrH	1	6.67868e-23	147.86	14	S	LS(p)GEALAGEQGNGINPTVIQSIAK	8045800
O31760	Ribonuclease J 2	rnjB	0.988	1.41722e-18	75.018	366	S	RVHVS(p)GHGSQEELK	185290
O31760	Ribonuclease J 2	rnjB	0.999	0.00729178	53.388	124	S	TDLREIHS(p)K	521650
O31761	Uncharacterized HTH-type transcriptional regulator YmfC	ymfC	0.796	8.97247e-05	73.294	164	S	IPMNILPNSFSHQQES(p)MFDLLEK	531880
O31768	Uncharacterized protein YmfJ	ymfJ	1	5.709e-06	108.66	2	S	S(p)VLENWDSWK	27113000
O31771	Uncharacterized membrane protein YmfM	ymfM	1	7.76881e-37	171.25	69	S	DIPNTYHDDVS(p)EK	448590
O31782	Polyketide synthase PksN	pksN	0.586	0.0107679	67.56	2704	S	TGVFIGTGNTGYSS(p)LLSK	8747700
O31786	Uncharacterized protein YmzB	ymzB	0.476	0.00439629	43.764	14	S	MAHTNTQLSQWLES(p)K	0
O31788	Serine protease AprX	aprX	0.999	0.00524718	55.815	45	T	PFKWTPCFLHKFFET(p)K	0
O31852	D-gamma-glutamyl-meso-diaminopimelic acid endopeptidase CwlS	cwlS	0.853	0.0109979	40.624	211	S	NGNS(p)GSKKPSNSNPSK	0
O31852	D-gamma-glutamyl-meso-diaminopimelic acid endopeptidase CwlS	cwlS	0.889	0.0109979	40.624	219	S	NGNSGSKKPSNS(p)NPSK	0
O31852	D-gamma-glutamyl-meso-diaminopimelic acid endopeptidase CwlS	cwlS	0.997	0.0109979	40.624	222	S	NGNSGSKKPSNSNPS(p)K	0
O31852	D-gamma-glutamyl-meso-diaminopimelic acid endopeptidase CwlS	cwlS	0.67	0.0109979	40.624	213	S	NGNSGS(p)KKPSNSNPSK	0
O31852	D-gamma-glutamyl-meso-diaminopimelic acid endopeptidase CwlS	cwlS	0.738	0.0105725	41.275	159	Y	NSGSNSSGSSKSTY(p)TVK	0
O31852	D-gamma-glutamyl-meso-diaminopimelic acid endopeptidase CwlS	cwlS	0.714	0.0105725	41.275	149	S	NSGS(p)NSSGSSKSTYTVK	0
O31852	D-gamma-glutamyl-meso-diaminopimelic acid endopeptidase CwlS	cwlS	0.71	0.0105725	41.275	155	S	NSGSNSSGSS(p)KSTYTVK	0
O31852	D-gamma-glutamyl-meso-diaminopimelic acid endopeptidase CwlS	cwlS	0.653	0.0105725	41.275	147	S	NS(p)GSNSSGSSKSTYTVK	0
O31856	RsbT co-antagonist protein RsbRC	rsbRC	0.998	1.52969e-05	54.097	186	T	DMITELSAPVIVLFHSVGLLPLIGDIDT(p)VRAK	8682600
O31886	SPBc2 prophage-derived uncharacterized protein YosC	yosC	0.815	0.0126131	41.218	9	Y	MISRASAVY(p)DKLK	0
O31950	SPBc2 prophage-derived uncharacterized protein YonH	yonH	1	0.00391155	90.709	45	S	LMGLAS(p)KSK	0
O31950	SPBc2 prophage-derived uncharacterized protein YonH	yonH	1	0.00391155	90.709	47	S	LMGLASKS(p)K	0
O31979	SPBc2 prophage-derived uncharacterized protein YomF	yomF	0.993	0.00314526	53.038	8	Y	MADFAKLY(p)NDPILSK	1807000
O31982	N-acetylmuramoyl-L-alanine amidase BlyA	blyA	0.977	0.00816854	54.276	8	Y	SVFTNSY(p)IPVNK	55934
O31982	N-acetylmuramoyl-L-alanine amidase BlyA	blyA	0.886	0.00816854	54.276	7	S	SVFTNS(p)YIPVNK	55934
O31989	SPBc2 prophage-derived uncharacterized protein YolF	yolF	1	1.27031e-84	208.33	57	Y	Y(p)GVADNIDYK	213340000
O31993	SPBc2 prophage-derived uncharacterized protein YolB	yolB	0.994	0.00381967	54.768	117	S	DNMLLRNEAINAYRNS(p)I	0
O31993	SPBc2 prophage-derived uncharacterized protein YolB	yolB	0.95	0.0101566	49.448	7	Y	ISTSNY(p)DVTK	836570
O31996	SPBc2 prophage-derived uncharacterized protein YokK	yokK	0.5	0.00776824	55.314	2	S	MS(p)FTKIEQK	0
O31997	SPBc2 prophage-derived uncharacterized protein YokJ	yokJ	1	0.00368526	60.436	2	S	MS(p)IDMLIKK	1684300
O32038	Aspartate--tRNA ligase	aspS	0.999	0.00011871	67.194	110	T	T(p)PPFAISDQAEEVSEDVRLK	252200
O32049	Post-transcriptional regulator ComN	comN	0.5	7.71099e-229	237.51	81	S	TS(p)NWLGSEEGQEALEELLR	0
O32052	UPF0092 membrane protein YrbF	yrbF	0.716	0.0117155	51.16	59	S	KGDSVVTIGGLHGTVDS(p)IDESK	273830
O32052	UPF0092 membrane protein YrbF	yrbF	0.989	0.0112428	42.416	63	S	KGDSVVTIGGLHGTVDSIDES(p)K	531470
O32057	Putative serine/threonine-protein kinase YrzF	yrzF	0.733	0.0102659	44.735	173	Y	TCTQWDDLKSAY(p)HALYK	0
O32057	Putative serine/threonine-protein kinase YrzF	yrzF	0.946	0.0102659	44.735	171	S	TCTQWDDLKS(p)AYHALYK	0
O32099	Benzil reductase ((S)-benzoin forming)	yueD	1	0.00740553	42.317	4	Y	MELY(p)IITGASK	2309400
O32099	Benzil reductase ((S)-benzoin forming)	yueD	1	0.00740553	42.317	10	S	MELYIITGAS(p)K	2309400
O32104	Putative biotin transporter BioYB	bioYB	0.713	3.66211e-07	86.548	198	S	ATGFNRNHIS(p)ST	21510000
O32104	Putative biotin transporter BioYB	bioYB	0.871	4.52547e-07	121.68	200	T	ATGFNRNHISST(p)	81162000
O32104	Putative biotin transporter BioYB	bioYB	0.839	4.99121e-11	125.72	199	S	ATGFNRNHISS(p)T	87032000
O32113	Uncharacterized protein YutM	yutM	0.999	0.00650798	94.632	2	S	S(p)NPVTITEAAALHIK	353450
O32125	Uncharacterized hydrolase YutF	yutF	0.968	0.00276103	73.809	43	T	DRGVPYLFVT(p)NNSSRTPK	3544800
O32125	Uncharacterized hydrolase YutF	yutF	0.584	0.000545315	79.029	49	T	DRGVPYLFVTNNSSRT(p)PK	551330
O32138	Purine catabolism regulatory protein	pucR	0.999	0.00660393	60.08	180	S	MLSAS(p)HQISVETEK	0
O32138	Purine catabolism regulatory protein	pucR	0.999	0.00660393	60.08	184	S	MLSASHQIS(p)VETEK	0
O32163	NifU-like protein	nifU	1	5.5579e-12	123.63	2	S	S(p)FNANLDTLYR	2917100
O32169	Methionine import ATP-binding protein MetN	metN	0.631	0.00253433	111.62	261	T	ETLQHLLDDT(p)ASGK	598490
O32169	Methionine import ATP-binding protein MetN	metN	0.999	2.31771e-152	222.96	263	S	ETLQHLLDDTAS(p)GK	2633400
O32171	Thioredoxin-like protein YusE	yusE	0.449	8.52879e-05	40.336	93	Y	MVERGYAFHSVSYLY(p)ELIKQKSSSASHL	0
O32171	Thioredoxin-like protein YusE	yusE	0.258	8.52879e-05	40.336	101	S	MVERGYAFHSVSYLYELIKQKSS(p)SASHL	0
O32171	Thioredoxin-like protein YusE	yusE	0.258	8.52879e-05	40.336	102	S	MVERGYAFHSVSYLYELIKQKSSS(p)ASHL	0
O32171	Thioredoxin-like protein YusE	yusE	0.256	8.52879e-05	40.336	104	S	MVERGYAFHSVSYLYELIKQKSSSAS(p)HL	0
O32173	Uncharacterized protein YusG	yusG	0.999	3.26575e-58	170.4	45	S	S(p)GYSFENEK	13238000
O32176	Probable acyl-CoA dehydrogenase	fadE	0.413	1.94784e-05	47.916	155	S	IAAYALTEPGS(p)GSDALGAK	0
O32176	Probable acyl-CoA dehydrogenase	fadE	0.413	1.94784e-05	47.916	157	S	IAAYALTEPGSGS(p)DALGAK	0
O32182	Uncharacterized MFS-type transporter YusP	yusP	0.5	0.00737016	65.495	477	S	QIPAAFS(p)SHIVPILK	6627300
O32201	Protein LiaH	liaH	1	0.00808717	40.968	31	Y	MENPKVMLNQY(p)VRDMESDIAK	18720
O32201	Protein LiaH	liaH	1	0.00808717	40.968	37	S	MENPKVMLNQYVRDMES(p)DIAK	18720
O32201	Protein LiaH	liaH	1	5.7332e-43	137.95	186	S	S(p)AEAGTELTRK	1224500
O32206	Lipoteichoic acid synthase-like YvgJ;Uncharacterized protein YvgJ;Processed uncharacterized protein YvgJ	yvgJ	0.76	0.00611374	47.222	255	S	GRNVIFVTLESTQS(p)FVLNEK	6309800
O32206	Lipoteichoic acid synthase-like YvgJ;Uncharacterized protein YvgJ;Processed uncharacterized protein YvgJ	yvgJ	0.98	0.00611374	47.222	252	S	GRNVIFVTLES(p)TQSFVLNEK	7920900
O32210	Glyoxal reductase	yvgN	0.997	2.51024e-05	120.59	47	S	NGYRS(p)IDTAAIYK	1697200
O32215	Helicase IV	helD	0.998	0.00405144	45.135	617	T	RTYRSTRQIVEFT(p)K	0
O32215	Helicase IV	helD	0.662	0.00405144	45.135	606	T	RT(p)YRSTRQIVEFTK	0
O32215	Helicase IV	helD	0.639	0.00405144	45.135	610	T	RTYRST(p)RQIVEFTK	0
O32224	FMN-dependent NADH-azoreductase 2	azoR2	0.5	2.22362e-15	120.71	73	S	LQSGTGFEELS(p)ESEK	7353500
O32224	FMN-dependent NADH-azoreductase 2	azoR2	0.999	3.33056e-258	255.69	75	S	LQSGTGFEELSES(p)EK	235110000
O32224	FMN-dependent NADH-azoreductase 2	azoR2	1	2.72173e-07	137.23	92	S	VGRLGELSDQFAS(p)ADK	4026300
O32229	Uncharacterized oxidoreductase YvaG	yvaG	0.68	0.00219276	48.288	13	T	MKLNLQGKTALVT(p)GSTSGIGK	0
O32247	Uncharacterized membrane protein YvbJ	yvbJ	0.821	0.00384881	53.008	416	Y	ELHQSSSY(p)NDYTK	0
O32247	Uncharacterized membrane protein YvbJ	yvbJ	0.853	0.00384881	53.008	414	S	ELHQSS(p)SYNDYTK	0
O32247	Uncharacterized membrane protein YvbJ	yvbJ	0.822	0.00384881	53.008	415	S	ELHQSSS(p)YNDYTK	0
O32259	Lactate utilization protein C	lutC	1	1.61966e-194	214.58	11	S	GTIQNQES(p)FLNR	18652000
O32262	Uncharacterized membrane protein YvdS	yvdS	1	0.00549449	49.149	103	S	LFTKES(p)KSQPGGEK	0
O32262	Uncharacterized membrane protein YvdS	yvdS	1	0.00549449	49.149	105	S	LFTKESKS(p)QPGGEK	0
O32263	Uncharacterized protein YvdC	yvdC	0.887	0.00127685	41.475	84	Y	QELIEEMGDVIGNIAILADMY(p)GVSLEDVMK	0
O32264	Probable 2-ketogluconate reductase	yvcT	0.96	5.22065e-26	127.58	54	T	EAEGLLTSGT(p)SGPSINR	2808200
O32264	Probable 2-ketogluconate reductase	yvcT	0.997	2.46372e-08	99.93	58	S	EAEGLLTSGTSGPS(p)INR	239900
O34309	Putative phosphoenolpyruvate synthase	pps	0.985	0.00397102	44.541	483	S	S(p)SVLIRTAMNASLWINEK	1386900
O34309	Putative phosphoenolpyruvate synthase	pps	0.986	0.00397102	44.541	484	S	SS(p)VLIRTAMNASLWINEK	1386900
O34309	Putative phosphoenolpyruvate synthase	pps	0.829	0.00397102	44.541	494	S	SSVLIRTAMNAS(p)LWINEK	1386900
O34325	Uncharacterized protein YtrP	ytrP	0.769	0.00426002	47.622	363	Y	AGY(p)GSLMAAPMIQNDR	524530
O34334	Uncharacterized protein YjoA	yjoA	0.529	0.000738566	62.589	37	T	DHYSYKPAET(p)SMSAEELVK	3320600
O34334	Uncharacterized protein YjoA	yjoA	1	0.00162489	62.463	65	S	EGNAS(p)PFQNK	402500
O34334	Uncharacterized protein YjoA	yjoA	0.812	0.00693224	69.331	38	S	PAETS(p)MSAEELVK	994170
O34334	Uncharacterized protein YjoA	yjoA	0.815	0.000276821	62.735	40	S	PAETSMS(p)AEELVK	36484000
O34351	Uncharacterized protein YvmC	yvmC	0.999	1.27592e-06	135.14	118	S	AIHTFS(p)DFIDNK	282680
O34362	Putative HMP/thiamine import ATP-binding protein YkoD	ykoD	0.762	0.00479122	45.069	546	S	LTLPLLYEWMAFQEEVRDEATVTS(p)H	0
O34364	Probable oligo-1,6-glucosidase 2	ycdG	0.999	0.00830458	71.888	475	Y	KLISLRKQY(p)ADLMK	22693000
O34366	Putative flagellin YvzB	yvzB	0.5	5.39505e-64	95.996	138	S	NNIPS(p)QASQAMLAQANQQPQNVLQLLR	7412900
O34380	Uncharacterized protein YbcI	ybcI	0.862	0.000186238	128.57	30	S	DYLGRGSVS(p)VK	27345
O34384;P80875	Uncharacterized protein YceE;General stress protein 16U	yceE;yceD	1	2.86101e-06	105.53	119	S	S(p)QNFGQVSNAFVR	7218700
O34392	ABC transporter ATP-binding protein YtrE	ytrE	1	0.00367172	50.957	12	T	MIDVQHIDHSFT(p)IGKK	0
O34392	ABC transporter ATP-binding protein YtrE	ytrE	1	0.00367172	50.957	10	S	MIDVQHIDHS(p)FTIGKK	0
O34403	Formamidopyrimidine-DNA glycosylase	mutM	1	0.000191695	60.735	9	T	MPELPEVET(p)VRRTLTGLVK	0
O34403	Formamidopyrimidine-DNA glycosylase	mutM	1	0.000191695	60.735	13	T	MPELPEVETVRRT(p)LTGLVK	0
O34403	Formamidopyrimidine-DNA glycosylase	mutM	1	0.000191695	60.735	15	T	MPELPEVETVRRTLT(p)GLVK	0
O34441	UPF0701 protein YloC	yloC	0.977	0.00458487	74.611	12	S	IRSMTGFGSAS(p)K	1432400
O34447	Uncharacterized membrane protein YceF	yceF	1	2.68406e-15	138.42	254	S	QVREQTAAS(p)K	1066200
O34448	SPBc2 prophage-derived uncharacterized protein YopQ	yopQ	1	0.00970439	40.996	293	Y	KSKVAEMSQNVY(p)SNK	0
O34448	SPBc2 prophage-derived uncharacterized protein YopQ	yopQ	1	0.00970439	40.996	283	S	KS(p)KVAEMSQNVYSNK	0
O34448	SPBc2 prophage-derived uncharacterized protein YopQ	yopQ	1	0.00970439	40.996	289	S	KSKVAEMS(p)QNVYSNK	267610
O34448	SPBc2 prophage-derived uncharacterized protein YopQ	yopQ	1	0.00970439	40.996	294	S	KSKVAEMSQNVYS(p)NK	267610
O34458	Uncharacterized protein YjfC	yjfC	0.972	0.0114331	42.289	84	S	ALQILKES(p)HVSETAESALR	1905400
O34458	Uncharacterized protein YjfC	yjfC	0.983	0.0114331	42.289	92	S	ALQILKESHVSETAES(p)ALR	1905400
O34458	Uncharacterized protein YjfC	yjfC	0.591	0.0114331	42.289	87	S	ALQILKESHVS(p)ETAESALR	1905400
O34464	Uncharacterized HTH-type transcriptional regulator YceK	yceK	0.443	0.00586815	49.37	60	Y	TTASY(p)HFKTLREAGLTATRK	0
O34464	Uncharacterized HTH-type transcriptional regulator YceK	yceK	0.482	0.00586815	49.37	59	S	TTAS(p)YHFKTLREAGLTATRK	0
O34471	Uncharacterized protein YtlQ	ytlQ	0.835	0.000343331	44.341	205	T	KTASQT(p)ASVLNPGLSLFRTDSVVSK	1771200
O34471	Uncharacterized protein YtlQ	ytlQ	0.946	0.000343331	44.341	218	T	KTASQTASVLNPGLSLFRT(p)DSVVSK	1771200
O34471	Uncharacterized protein YtlQ	ytlQ	0.808	0.000343331	44.341	214	S	KTASQTASVLNPGLS(p)LFRTDSVVSK	1771200
O34471	Uncharacterized protein YtlQ	ytlQ	0.997	0.000343331	44.341	220	S	KTASQTASVLNPGLSLFRTDS(p)VVSK	1771200
O34471	Uncharacterized protein YtlQ	ytlQ	0.995	0.000343331	44.341	223	S	KTASQTASVLNPGLSLFRTDSVVS(p)K	1771200
O34497	Uncharacterized protein YkgA	ykgA	0.98	0.01078	63.662	102	S	AFLS(p)SMTEPIR	418920
O34499	6-phosphogluconolactonase	pgl	0.475	2.48073e-07	43.349	124	S	VHVFPVQEDGS(p)LQSPVSEAAHTGK	0
O34499	6-phosphogluconolactonase	pgl	0.989	2.48073e-07	73.675	127	S	VHVFPVQEDGSLQS(p)PVSEAAHTGK	11117000
O34499	6-phosphogluconolactonase	pgl	0.791	9.82812e-05	82.417	11	Y	YIGYVGTY(p)TK	3623800
O34507	Serine/threonine-protein kinase PrkC	prkC	0.923	0.00249096	112.13	313	T	EAEVT(p)TAQENK	381000
O34507	Serine/threonine-protein kinase PrkC	prkC	1	0.00901508	83.393	214	S	IPFDGES(p)AVSIALK	370340
O34507	Serine/threonine-protein kinase PrkC	prkC	1	0.00901508	83.393	217	S	IPFDGESAVS(p)IALK	370340
O34507	Serine/threonine-protein kinase PrkC	prkC	1	3.30265e-124	233.84	290	T	RFTIQEDEEMT(p)K	880460000
O34536	Uncharacterized N-acetyltransferase YfmK	yfmK	1	8.76198e-06	100.77	3	S	AS(p)IDRFQVMQEPELK	1403700
O34542	Uncharacterized protein YflK	yflK	0.979	0.00551755	49.773	6	Y	MKQERY(p)SVLSLNLGK	16773000
O34542	Uncharacterized protein YflK	yflK	0.975	0.00551755	49.773	10	S	MKQERYSVLS(p)LNLGK	16773000
O34586	Uncharacterized membrane protein YlbC	ylbC	1	0.00286953	55.98	54	T	RIHMPT(p)SGLLSFMGK	799850
O34586	Uncharacterized membrane protein YlbC	ylbC	1	0.00286953	55.98	55	S	RIHMPTS(p)GLLSFMGK	799850
O34586	Uncharacterized membrane protein YlbC	ylbC	1	0.00286953	55.98	59	S	RIHMPTSGLLS(p)FMGK	799850
O34591	Acetoin:2,6-dichlorophenolindophenol oxidoreductase subunit beta	acoB	0.829	0.00253593	51.135	200	Y	GEVPEDY(p)YTIPLGK	0
O34591	Acetoin:2,6-dichlorophenolindophenol oxidoreductase subunit beta	acoB	0.829	0.00253593	51.135	201	Y	GEVPEDYY(p)TIPLGK	0
O34618	Uncharacterized amino acid permease YtnA	ytnA	0.995	0.00152291	119.77	463	S	NAAAASERNIS(p)	0
O34637	Putative transcriptional regulator protein YobU	yobU	1	0.0109133	58.123	46	S	QDMS(p)ALLSQAEKDK	4549400
O34637	Putative transcriptional regulator protein YobU	yobU	1	0.0109133	58.123	50	S	QDMSALLS(p)QAEKDK	4549400
O34659	YbbR-like domain-containing protein YbbR	ybbR	1	0.0113112	48.616	159	Y	MKKGY(p)SPEQPIVSPK	0
O34659	YbbR-like domain-containing protein YbbR	ybbR	1	0.0113112	48.616	160	S	MKKGYS(p)PEQPIVSPK	0
O34659	YbbR-like domain-containing protein YbbR	ybbR	1	0.0113112	48.616	167	S	MKKGYSPEQPIVS(p)PK	0
O34660	Putative aldehyde dehydrogenase DhaS	dhaS	1	0.00925282	44.612	245	S	IAFTGS(p)TEIGKK	23072000
O34660	Putative aldehyde dehydrogenase DhaS	dhaS	0.968	0.00580798	52.527	3	S	MSS(p)LTMQVTK	2319100
O34660	Putative aldehyde dehydrogenase DhaS	dhaS	0.997	0.00580798	47.187	2	S	MS(p)SLTMQVTK	2024900
O34688	UPF0753 protein YbcC	ybcC	1	0.0105735	40.493	5	S	MGITS(p)VLTKDNVKK	359230
O34697	Bacitracin export ATP-binding protein BceA	bceA	1	0.00485126	69.345	113	T	ENILLPLSIT(p)KLSKK	16553000
O34697	Bacitracin export ATP-binding protein BceA	bceA	1	0.00485126	69.345	111	S	ENILLPLS(p)ITKLSKK	16553000
O34697	Bacitracin export ATP-binding protein BceA	bceA	1	0.00485126	69.345	116	S	ENILLPLSITKLS(p)KK	16553000
O34735	Uncharacterized protein YvpB	yvpB	0.895	1.4596e-10	120.06	232	T	NRKTDRT(p)SFEK	364290
O34735	Uncharacterized protein YvpB	yvpB	0.572	9.76787e-05	104.22	233	S	NRKTDRTS(p)FEK	364290
O34735	Uncharacterized protein YvpB	yvpB	0.996	1.4596e-10	120.06	229	T	NRKT(p)DRTSFEK	364290
O34735	Uncharacterized protein YvpB	yvpB	0.999	0.00344398	78.513	217	Y	YVY(p)LNDPYGYK	67627
O34735	Uncharacterized protein YvpB	yvpB	0.965	0.00344398	78.513	224	Y	YVYLNDPYGY(p)K	67627
O34738	Putative HMP/thiamine permease protein YkoE	ykoE	0.984	0.0104656	45.992	173	Y	AVSDSLAY(p)TGVLNGMALGK	881630
O34738	Putative HMP/thiamine permease protein YkoE	ykoE	0.999	0.00166436	104.05	198	S	RASEHAS(p)L	1258500
O34758	UPF0755 protein YrrL	yrrL	1	0.0108947	54.784	257	Y	IASVFY(p)NRLKK	0
O34758	UPF0755 protein YrrL	yrrL	1	0.0108947	54.784	254	S	IAS(p)VFYNRLKK	0
O34758	UPF0755 protein YrrL	yrrL	1	0.0124175	103.29	2	Y	MY(p)INQQK	87948
O34762	Organic hydroperoxide resistance protein OhrA	ohrA	0.623	0.00520266	101.08	108	S	GEGVS(p)ASELEALVK	233290
O34764	Sulfate adenylyltransferase	sat	0.999	0.000822127	111.12	89	S	AAELS(p)LGETVK	398670
O34764	Sulfate adenylyltransferase	sat	1	6.07189e-05	122.69	382	S	KKEEVGVS(p)	10181000
O34764	Sulfate adenylyltransferase	sat	0.999	0.000487935	64.002	2	S	S(p)LAPHGGTLVNRVDESYDVSGIQK	2109300
O34767	Oxalate decarboxylase OxdD	oxdD	0.999	0.00679386	45.679	367	S	ELVQS(p)NLNAGSVMLDSLRKK	2424600
O34767	Oxalate decarboxylase OxdD	oxdD	0.998	0.00679386	45.679	373	S	ELVQSNLNAGS(p)VMLDSLRKK	2424600
O34787	Polyketide biosynthesis protein PksE;Malonyl CoA-acyl carrier protein transacylase	pksE	0.742	0.00374825	42.716	131	S	RGELMGRITGGGMAAVIGLS(p)K	2207000
O34788	(R,R)-butanediol dehydrogenase	bdhA	1	0.00327312	111.01	220	S	AEELGAIIVDPS(p)K	352100
O34795	Uncharacterized protein YbcH	ybcH	0.953	0.00748995	54.486	2	S	S(p)ANLTDFVTK	611480
O34796	Uncharacterized phosphotransferase YvkC	yvkC	0.99	1.06767e-10	73.498	2	Y	MY(p)SVLFRQAEESSQLAGAK	2367200
O34805	Uncharacterized ABC transporter substrate-binding lipoprotein YvrC	yvrC	0.451	0.00268098	41.695	122	S	PDLVLAHES(p)SMSASADAIK	0
O34805	Uncharacterized ABC transporter substrate-binding lipoprotein YvrC	yvrC	0.451	0.00268098	41.695	123	S	PDLVLAHESS(p)MSASADAIK	0
O34812	Putative NADP-dependent oxidoreductase YfmJ	yfmJ	1	0.00540551	70.942	2	T	MT(p)ASQQQIQLAR	21602000
O34812	Putative NADP-dependent oxidoreductase YfmJ	yfmJ	1	0.00540551	70.942	4	S	MTAS(p)QQQIQLAR	21602000
O34824	Phosphoglucosamine mutase	glmM	0.996	1.21438e-18	118.96	98	S	AMDAEAGVMIS(p)ASHNPVQDNGIK	1558300000
O34824	Phosphoglucosamine mutase	glmM	0.998	2.22614e-39	167.74	100	S	AMDAEAGVMISAS(p)HNPVQDNGIK	6796200000
O34841	Uncharacterized protein YoeB	yoeB	1	0.00169767	45.205	90	Y	AKAVNY(p)LTPIFTKTAIEK	4606800
O34841	Uncharacterized protein YoeB	yoeB	1	0.00169767	45.205	92	T	AKAVNYLT(p)PIFTKTAIEK	4606800
O34841	Uncharacterized protein YoeB	yoeB	1	0.00169767	45.205	96	T	AKAVNYLTPIFT(p)KTAIEK	4606800
O34841	Uncharacterized protein YoeB	yoeB	1	0.00169767	45.205	98	T	AKAVNYLTPIFTKT(p)AIEK	4606800
O34850	SPBc2 prophage-derived uncharacterized protein YotN	yotN	0.987	0.00864472	56.013	7	Y	EPYQRY(p)EELKK	0
O34859	Probable DNA repair protein YkoV	ykoV	0.992	0.00662602	47.916	81	Y	GY(p)EYVKGKYVVLTDEDLK	0
O34859	Probable DNA repair protein YkoV	ykoV	0.97	0.00662602	47.916	83	Y	GYEY(p)VKGKYVVLTDEDLK	0
O34860	RsbT co-antagonist protein RsbRB	rsbRB	1	0	322.95	186	T	STALLPLVGDIDT(p)ERAK	18140000000
O34872	Putative carbonic anhydrase YtiB	ytiB	1	3.10767e-06	123.29	2	S	S(p)LLNDILEFNK	4702800
O34893	Putative enoyl-CoA hydratase/isomerase YngF	yngF	0.935	0.00902859	80.455	233	Y	AY(p)EQTIPTK	0
O34909	Putative adenine deaminase YerA	yerA	0.999	5.43758e-43	133.84	399	S	GGLVPLELSYDMTMDDLQFS(p)MPMGVK	94710000
O34942	ATP-dependent DNA helicase RecG	recG	1	0.00857232	48.391	107	S	KLS(p)LGSVVTVSGKWDK	20846000
O34942	ATP-dependent DNA helicase RecG	recG	1	0.00857232	48.391	110	S	KLSLGS(p)VVTVSGKWDK	20846000
O34942	ATP-dependent DNA helicase RecG	recG	1	0.00857232	48.391	115	S	KLSLGSVVTVS(p)GKWDK	20846000
O34944	Putative dipeptidase YtjP	ytjP	0.714	1.7218e-11	128.36	237	S	NEEILSS(p)FK	154190
O34948	Uncharacterized oxidoreductase YkwC	ykwC	0.796	1.75998e-07	127.67	277	S	LAAQGEENS(p)GTQSIYK	71516
O34948	Uncharacterized oxidoreductase YkwC	ykwC	0.937	0.00207731	105.2	279	T	LAAQGEENSGT(p)QSIYK	950280
O34948	Uncharacterized oxidoreductase YkwC	ykwC	1	4.05535e-204	245.22	281	S	LAAQGEENSGTQS(p)IYK	13549000
O34948	Uncharacterized oxidoreductase YkwC	ykwC	1	0.00375934	56.817	4	T	MKKT(p)IGFIGLGVMGK	3080600
O34952	Lipoteichoic acid synthase 2;Glycerol phosphate lipoteichoic acid synthase 2;Processed glycerol phosphate lipoteichoic acid synthase 2	ltaS2	0.937	1.3327e-05	64.522	307	S	TSDAEFMMENS(p)LYPLAQGSVFVNK	1372500
O34967	50S ribosomal protein L31 type B	rpmE2	0.999	2.49051e-05	144.95	42	T	TSNETAEWEDGNT(p)YPVIK	3970500
O34967	50S ribosomal protein L31 type B	rpmE2	0.967	1.71591e-13	79.676	52	S	VEVSS(p)DTHPFYTGRQK	2312500
O34967	50S ribosomal protein L31 type B	rpmE2	0.989	1.24546e-13	85.937	54	T	VEVSSDT(p)HPFYTGRQK	470620
O34967	50S ribosomal protein L31 type B	rpmE2	0.995	0.000546003	57.434	59	T	VEVSSDTHPFYT(p)GRQK	2256500
O34979	Uncharacterized ABC transporter ATP-binding protein YvrO	yvrO	0.882	0.00668987	51.004	8	S	MLTLNNIS(p)KSYK	662560
O34981	2,3,4,5-tetrahydropyridine-2,6-dicarboxylate N-acetyltransferase	dapH	0.928	0.000125852	75.215	20	T	MMDANEIISFIQNSTKST(p)PVK	72552
O34981	2,3,4,5-tetrahydropyridine-2,6-dicarboxylate N-acetyltransferase	dapH	0.938	0.000125852	75.215	19	S	MMDANEIISFIQNSTKS(p)TPVK	72552
O34985	Uncharacterized protein YoaO	yoaO	0.844	0.00292932	67.136	42	S	S(p)GLWMSNLEKSDK	0
O34989	Sensor histidine kinase YvrG	yvrG	1	0.00388032	57.175	567	T	T(p)NIGTVITILFKK	706020
O34989	Sensor histidine kinase YvrG	yvrG	1	0.00388032	57.175	571	T	TNIGT(p)VITILFKK	706020
O34989	Sensor histidine kinase YvrG	yvrG	1	0.00388032	57.175	574	T	TNIGTVIT(p)ILFKK	706020
O35004	UPF0603 protein YdjH	ydjH	0.661	0.000607591	53.557	247	Y	GGTSY(p)SGSRGSF	0
O35004	UPF0603 protein YdjH	ydjH	0.996	5.24042e-17	153	246	S	GGTS(p)YSGSRGSF	75133000
O35004	UPF0603 protein YdjH	ydjH	0.799	1.10547e-16	150.12	248	S	GGTSYS(p)GSRGSF	54357000
O35004	UPF0603 protein YdjH	ydjH	0.834	6.62671e-07	133.87	250	S	GGTSYSGS(p)RGSF	67065000
O35004	UPF0603 protein YdjH	ydjH	0.999	2.68005e-08	130.47	253	S	GGTSYSGSRGS(p)F	26584000
O35019	UPF0435 protein YfkK	yfkK	0.977	2.20344e-15	115.83	57	S	KESFSPS(p)EMQAIAQELASLRK	50556000
O35019	UPF0435 protein YfkK	yfkK	0.976	0.00290501	44.998	6	T	MSSPNT(p)ETLTQMIEEISQK	0
O35019	UPF0435 protein YfkK	yfkK	0.969	0.00290501	44.998	8	T	MSSPNTET(p)LTQMIEEISQK	0
O35019	UPF0435 protein YfkK	yfkK	0.502	8.97521e-20	156.08	2	S	MS(p)SPNTETLTQMIEEISQK	0
O35019	UPF0435 protein YfkK	yfkK	0.502	8.97521e-20	156.08	3	S	MSS(p)PNTETLTQMIEEISQK	0
P02394	50S ribosomal protein L7/L12	rplL	1	4.61463e-26	160.45	119	S	AKLEEVGAS(p)VEVK	2446500
P02958;P04831;P04832	Small, acid-soluble spore protein C;Small, acid-soluble spore protein A;Small, acid-soluble spore protein B	sspC;sspA;sspB	0.999	0.00490496	81.128	50;47;45	S	ANGS(p)VGGEITK	497130
P02968	Flagellin	hag	0.531	3.51753e-36	92.463	32	S	LSS(p)GLRINRAGDDAAGLAISEK	6630000
P02968	Flagellin	hag	0.804	2.56393e-63	99.923	12	T	MRINHNIAALNT(p)LNRLSSNNSASQK	2726400
P02968	Flagellin	hag	0.709	1.97872e-08	43.823	18	S	MRINHNIAALNTLNRLSS(p)NNSASQK	6669100
P02968	Flagellin	hag	0.934	2.21186e-120	135.64	285	S	NNILSQAS(p)QAMLAQANQQPQNVLQLLR	2727100
P02968	Flagellin	hag	0.5	1.22096e-08	45.099	282	S	NNILS(p)QASQAMLAQANQQPQNVLQLLR	385820
P02968	Flagellin	hag	0.835	1.6685e-41	122.01	229	S	VVDEAINQVS(p)SQRAK	2065400
P02968	Flagellin	hag	0.998	3.41048e-81	178.1	230	S	VVDEAINQVSS(p)QRAK	8871100
P04831	Small, acid-soluble spore protein A	sspA	0.923	2.41179e-25	94.176	9	S	ANNNSGNS(p)NNLLVPGAAQAIDQMK	71833000
P04831	Small, acid-soluble spore protein A	sspA	0.941	3.78619e-10	72.916	6	S	ANNNS(p)GNSNNLLVPGAAQAIDQMK	58490000
P04832	Small, acid-soluble spore protein B	sspB	0.704	3.61064e-07	69.256	6	S	ANQNS(p)SNDLLVPGAAQAIDQMK	6742800
P04990	Threonine synthase	thrC	0.854	9.41572e-32	129.22	341	S	DPNTAVDISEIKPVTLPTDEDS(p)ILEYVK	8123000
P04990	Threonine synthase	thrC	0.781	0.00162095	53.097	82	S	EEGNDTIMCAS(p)TGNTSAAAAAYAARANMK	294660
P04990	Threonine synthase	thrC	1	3.72388e-170	220.55	153	S	SPIALVNS(p)VNPYRIEGQK	280110000
P04990	Threonine synthase	thrC	0.997	0.00127932	71.781	157	Y	SPIALVNSVNPY(p)RIEGQK	5348000
P05096	DNA primase	dnaG	0.982	0.00375854	59.983	404	S	EISTLS(p)GSLEQEVYVK	0
P05096	DNA primase	dnaG	0.925	0.00375854	59.983	406	S	EISTLSGS(p)LEQEVYVK	0
P05096	DNA primase	dnaG	0.775	0.00375854	59.983	401	S	EIS(p)TLSGSLEQEVYVK	0
P05645	3-isopropylmalate dehydrogenase	leuB	0.999	0.00882824	105.63	363	S	AAIMSENTIS(p)NV	439180
P05645	3-isopropylmalate dehydrogenase	leuB	1	0.00298804	107.73	84	S	WDQNPS(p)ELRPEK	3665900
P05650	Uncharacterized protein YaaA	yaaA	1	0.00822929	72.315	26	S	LADVIQS(p)GGMAK	132750
P05654	Aspartate carbamoyltransferase	pyrB	1	0.00719039	92.295	303	S	RGEAAYVIS(p)H	7559700
P06533	HTH-type transcriptional regulator SinR	sinR	0.99	0.00385174	84.169	88	S	DAMTS(p)GVSKK	300010
P07784	Small, acid-soluble spore protein gamma-type	sspE	0.903	5.76344e-83	167.35	8	S	ANSNNFS(p)KTNAQQVR	19135000
P07784	Small, acid-soluble spore protein gamma-type	sspE	0.999	1.6508e-21	125.39	10	T	ANSNNFSKT(p)NAQQVR	99520000
P07784	Small, acid-soluble spore protein gamma-type	sspE	0.999	2.07014e-32	94.838	49	S	KQNQQS(p)AGQQGQFGTEFASETDAQQVR	15973000
P07784	Small, acid-soluble spore protein gamma-type	sspE	0.786	1.71346e-33	99.997	35	S	KQNQQSAAGQGQFGTEFAS(p)ETNAQQVR	14758000
P07784	Small, acid-soluble spore protein gamma-type	sspE	0.999	1.01058e-24	87.72	22	S	QNQQS(p)AAGQGQFGTEFASETNAQQVRK	26532000
P07784	Small, acid-soluble spore protein gamma-type	sspE	0.916	0.000801807	51.306	31	T	QNQQSAAGQGQFGT(p)EFASETNAQQVR	2785300
P07784	Small, acid-soluble spore protein gamma-type	sspE	0.796	1.19414e-24	86.557	37	T	QNQQSAAGQGQFGTEFASET(p)NAQQVR	6203300
P07784	Small, acid-soluble spore protein gamma-type	sspE	0.832	1.83521e-38	106.69	62	S	QNQQSAGQQGQFGTEFAS(p)ETDAQQVR	14357000
P07784	Small, acid-soluble spore protein gamma-type	sspE	0.958	5.49658e-25	89.622	64	T	QNQQSAGQQGQFGTEFASET(p)DAQQVR	919940
P07789	Spore coat protein B	cotB	0.999	4.47943e-11	101.56	250	S	DSNS(p)FISSK	39438000
P07789	Spore coat protein B	cotB	0.998	6.6497e-24	164.48	253	S	DSNSFIS(p)SK	2711500000
P07789	Spore coat protein B	cotB	0.997	6.82397e-47	148.96	254	S	DSNSFISS(p)K	165090000
P07789	Spore coat protein B	cotB	0.705	0.0117437	57.936	299	Y	RSLKSSDY(p)QSSK	4849700
P07789	Spore coat protein B	cotB	0.942	0.000257555	94.188	302	S	RSLKSSDYQSS(p)K	21503000
P07789	Spore coat protein B	cotB	0.949	5.53489e-16	108.96	297	S	RSLKSS(p)DYQSSK	77322000
P07789	Spore coat protein B	cotB	0.419	5.84606e-21	61.488	343	S	RSPRSSDYQS(p)SRSPGYSSSIK	0
P07789	Spore coat protein B	cotB	0.419	5.84606e-21	61.488	344	S	RSPRSSDYQSS(p)RSPGYSSSIK	0
P07789	Spore coat protein B	cotB	0.559	0.00512005	75.877	260	S	SSS(p)KSSKRSLK	34193000
P07789	Spore coat protein B	cotB	0.967	4.41166e-37	114.92	296	S	SSKRSLKS(p)SDYQSSK	220570000
P07789	Spore coat protein B	cotB	0.999	4.41166e-37	114.92	290	S	SSSKSS(p)KRSLK	314700000
P07789	Spore coat protein B	cotB	0.468	0.000139037	68.789	286	S	SS(p)SKSSKRSLK	0
P07789	Spore coat protein B	cotB	0.963	0.00671807	62.707	270	S	SSKRSLKSS(p)DDQSSK	5819700
P07789	Spore coat protein B	cotB	0.984	5.93816e-17	86.357	269	S	SSKRSLKS(p)SDDQSSK	67671000
P07789	Spore coat protein B	cotB	0.993	5.93816e-17	86.357	266	S	SSKRS(p)LK	76306000
P07789	Spore coat protein B	cotB	0.867	4.85814e-14	86.357	262	S	S(p)SKRSLKSSDDQSSK	23488000
P07789	Spore coat protein B	cotB	0.995	4.41166e-37	114.92	301	S	SSDYQS(p)SK	256790000
P07789	Spore coat protein B	cotB	0.975	5.01538e-05	68.074	289	S	S(p)SKRSLKSSDYQSSK	160840000
P07789	Spore coat protein B	cotB	0.999	3.98527e-25	100.85	293	S	S(p)LKSSDYQSSK	353710000
P07789	Spore coat protein B	cotB	0.686	0.00396932	88.155	351	S	SPGYSS(p)SIK	1398100
P07789	Spore coat protein B	cotB	0.966	0.00291836	97.452	352	S	SPGYSSS(p)IK	10361000
P07789	Spore coat protein B	cotB	0.742	3.53797e-08	72.458	259	S	SYSS(p)SKSSKRSLK	14089000
P07789	Spore coat protein B	cotB	0.939	5.93816e-17	74.364	263	S	SYSSSKSS(p)KRSLK	72358000
P07789	Spore coat protein B	cotB	0.968	8.94271e-07	89.877	10	S	YHS(p)NNEISYYNFLHSMK	5918600
P08065	Succinate dehydrogenase flavoprotein subunit	sdhA	0.446	4.8138e-10	121.82	422	S	YVNGLESSAEDMSSS(p)LFDAHVK	0
P08065	Succinate dehydrogenase flavoprotein subunit	sdhA	0.442	9.86012e-05	68.411	421	S	YVNGLESSAEDMS(p)SSLFDAHVK	0
P08065	Succinate dehydrogenase flavoprotein subunit	sdhA	0.819	3.86585e-10	121.82	423	S	YVNGLESSAEDMSSS(p)LFDAHVK	1836800
P08164	NH(3)-dependent NAD(+) synthetase	nadE	1	0.000199885	73.833	84	T	LPHGT(p)QQDEDDAQLALK	402250
P08164	NH(3)-dependent NAD(+) synthetase	nadE	0.584	0.00153104	61.033	110	S	S(p)TVSAFSDQYQQETGDQLTDFNK	573880
P08164	NH(3)-dependent NAD(+) synthetase	nadE	0.885	2.74655e-08	85.798	113	S	STVS(p)AFSDQYQQETGDQLTDFNK	3009500
P08750	D-alanyl-D-alanine carboxypeptidase DacA	dacA	0.81	0.0019333	49.036	17	T	QLLMSLVVLT(p)LAVTCLAPMSK	101510
P08750	D-alanyl-D-alanine carboxypeptidase DacA	dacA	0.999	0.0019333	49.036	21	T	QLLMSLVVLTLAVT(p)CLAPMSK	101510
P08750	D-alanyl-D-alanine carboxypeptidase DacA	dacA	0.999	0.0019333	49.036	27	S	QLLMSLVVLTLAVTCLAPMS(p)K	101510
P08838	Phosphoenolpyruvate-protein phosphotransferase	ptsI	0.999	6.24079e-17	125.36	34	S	NIS(p)DSEAEVSR	2638400
P08874	Transition state regulatory protein AbrB	abrB	1	1.76815e-25	153.34	39	Y	DALEIY(p)VDDEK	399280
P08874	Transition state regulatory protein AbrB	abrB	1	4.78418e-05	93.738	86	S	EGAEQIIS(p)EIQNQLQNLK	3887800
P08877	Phosphocarrier protein HPr	ptsH	1	1.16452e-127	194.48	46	S	S(p)IMGVMSLGIAK	12623000000
P08877	Phosphocarrier protein HPr	ptsH	1	1.69708e-17	147.09	52	S	SIMGVMS(p)LGIAK	33140000
P08877	Phosphocarrier protein HPr	ptsH	0.927	2.21864e-25	134.15	9	T	TFKVT(p)ADSGIHARPATVLVQTASK	3256700
P08877	Phosphocarrier protein HPr	ptsH	0.999	1.95481e-136	163.61	12	S	VTADS(p)GIHAR	2085700000
P08877	Phosphocarrier protein HPr	ptsH	0.997	0.000125047	70.987	20	T	VTADSGIHARPAT(p)VLVQTASK	53440000
P08877	Phosphocarrier protein HPr	ptsH	0.904	3.03141e-14	66.401	27	S	VTADSGIHARPATVLVQTAS(p)K	6618300
P08877	Phosphocarrier protein HPr	ptsH	0.688	0.000130393	71.634	25	T	VTADSGIHARPATVLVQT(p)ASK	105090
P08877	Phosphocarrier protein HPr	ptsH	1	1.56925e-10	140.63	37	Y	YDADVNLEY(p)NGK	0
P09124	Glyceraldehyde-3-phosphate dehydrogenase 1	gapA	1	0.002539	69.815	217	S	AVS(p)LVLPELK	1425300
P09124	Glyceraldehyde-3-phosphate dehydrogenase 1	gapA	0.607	0.0016354	71.031	209	S	DYRRARAAAENIIPTS(p)TGAAK	4057700
P09124	Glyceraldehyde-3-phosphate dehydrogenase 1	gapA	0.999	0.000146724	90.084	276	S	GILGYS(p)EEPLVSGDYNGNK	239540
P09124	Glyceraldehyde-3-phosphate dehydrogenase 1	gapA	1	2.30115e-99	204.12	282	S	GILGYSEEPLVS(p)GDYNGNK	7587900
P09124	Glyceraldehyde-3-phosphate dehydrogenase 1	gapA	0.842	0.0027579	40.197	329	Y	VISWYDNESGYSNRVVDLAAY(p)IAKK	0
P09124	Glyceraldehyde-3-phosphate dehydrogenase 1	gapA	0.422	0.0027579	40.197	317	S	VISWYDNES(p)GYSNRVVDLAAYIAKK	0
P09124	Glyceraldehyde-3-phosphate dehydrogenase 1	gapA	0.344	0.0027579	40.197	320	S	VISWYDNESGYS(p)NRVVDLAAYIAKK	0
P09124	Glyceraldehyde-3-phosphate dehydrogenase 1	gapA	0.467	0.00249421	43.604	154	T	YDAANHDVISNASCTT(p)NCLAPFAK	0
P09124	Glyceraldehyde-3-phosphate dehydrogenase 1	gapA	0.363	0.00924247	50.255	151	S	YDAANHDVISNAS(p)CTTNCLAPFAK	0
P09124	Glyceraldehyde-3-phosphate dehydrogenase 1	gapA	0.766	3.50228e-05	70.699	153	T	YDAANHDVISNASCT(p)TNCLAPFAK	904800
P09339	Aconitate hydratase	citB	1	0.00670898	66.674	37	S	ALEDS(p)GIGKVSK	0
P09339	Aconitate hydratase	citB	1	0.00670898	66.674	43	S	ALEDSGIGKVS(p)K	0
P09339	Aconitate hydratase	citB	0.911	8.78139e-05	122.46	793	S	DYGMGSS(p)RDWAAK	4207100
P09339	Aconitate hydratase	citB	0.992	0.000105573	121.72	792	S	DYGMGS(p)SRDWAAK	16566000
P0CI74	Cell cycle protein GpsB	gpsB	0.969	7.28764e-05	121.26	73	S	KQPVQS(p)NTTNFDILK	14009000
P0CI74	Cell cycle protein GpsB	gpsB	0.947	1.87826e-56	197.6	75	T	KQPVQSNT(p)TNFDILK	44686000
P0CI74	Cell cycle protein GpsB	gpsB	0.95	9.85983e-235	246.1	76	T	KQPVQSNTT(p)NFDILK	12899000
P0CI80	Xylose isomerase	xylA	0.99	1.50516e-28	99.846	4	S	AQS(p)HSSSINYFGSANK	1986500
P10727	Anti-sigma F factor antagonist	spoIIAA	0.928	6.14513e-54	138.49	58	S	DDIRHIVLNLEDLSFMDS(p)SGLGVILGRYK	84006000
P10727	Anti-sigma F factor antagonist	spoIIAA	0.897	5.39734e-11	69.525	68	Y	DDIRHIVLNLEDLSFMDSSGLGVILGRY(p)K	382770
P10727	Anti-sigma F factor antagonist	spoIIAA	0.613	6.14513e-54	138.49	59	S	HIVLNLEDLSFMDSS(p)GLGVILGR	49093000
P12013	6-phosphogluconate dehydrogenase, NAD(+)-dependent, decarboxylating	gntZ	0.995	0.00370387	46.462	400	Y	LHAY(p)QTGLRK	39942
P12042	Phosphoribosylformylglycinamidine synthase 2	purL	1	0.00169025	110.84	2	S	S(p)LLLEPSK	6267200
P12043	Phosphoribosylformylglycinamidine cyclo-ligase	purM	1	0.00541477	101.01	346	S	KGEGVTFGGAALS(p)	4329400
P12043	Phosphoribosylformylglycinamidine cyclo-ligase	purM	1	2.80156e-130	219.53	66	T	PVLISGTDGVGT(p)K	60885000
P12047	Adenylosuccinate lyase	purB	0.304	0.00211708	69.422	90	Y	WVHY(p)GLTSTDVVDTALSYLLK	0
P12048	Bifunctional purine biosynthesis protein PurH;Phosphoribosylaminoimidazolecarboxamide formyltransferase;IMP cyclohydrolase	purH	0.979	0.00709494	75.177	439	S	DNMTVGVGAGQMNRVGS(p)AK	310580
P12048	Bifunctional purine biosynthesis protein PurH;Phosphoribosylaminoimidazolecarboxamide formyltransferase;IMP cyclohydrolase	purH	0.997	8.79477e-13	131.3	36	T	ELTELGVEVISTGGT(p)KK	240260
P12048	Bifunctional purine biosynthesis protein PurH;Phosphoribosylaminoimidazolecarboxamide formyltransferase;IMP cyclohydrolase	purH	0.776	0.00390963	75.316	32	S	ELTELGVEVIS(p)TGGTKK	87001
P12048	Bifunctional purine biosynthesis protein PurH;Phosphoribosylaminoimidazolecarboxamide formyltransferase;IMP cyclohydrolase	purH	0.99	8.79477e-13	131.3	33	T	ELTELGVEVIST(p)GGTKK	153260
P12048	Bifunctional purine biosynthesis protein PurH;Phosphoribosylaminoimidazolecarboxamide formyltransferase;IMP cyclohydrolase	purH	0.893	7.75558e-10	112.55	152	S	NHQDVTVIVDPADYS(p)PVLNQIK	1552400
P12048	Bifunctional purine biosynthesis protein PurH;Phosphoribosylaminoimidazolecarboxamide formyltransferase;IMP cyclohydrolase	purH	0.544	1.4251e-54	84.946	212	S	QS(p)LRYGENPHQEATFYQTALPVK	5879900
P12669	DNA-entry nuclease inhibitor	nin	0.889	2.35048e-37	109.14	13	S	PQELSIS(p)YHQFTVFQK	120060000
P12669	DNA-entry nuclease inhibitor	nin	0.634	8.18901e-05	114.87	11	S	SWKPQELS(p)ISYHQFTVFQK	1594000
P12669	DNA-entry nuclease inhibitor	nin	0.768	0.00175806	66.809	18	T	SWKPQELSISYHQFT(p)VFQK	3955500
P12669	DNA-entry nuclease inhibitor	nin	0.933	1.2093e-28	128.45	14	Y	SWKPQELSISY(p)HQFTVFQK	64976000
P12875	50S ribosomal protein L14	rplN	1	5.0944e-68	198.97	6	T	MIQQET(p)RLK	42245000
P12875	50S ribosomal protein L14	rplN	0.746	0.00795967	99.011	14	S	VADNS(p)GAREVLTIK	2609800
P12878	30S ribosomal protein S14	rpsN1	1	0.00276432	68.846	5	S	MAKKS(p)MIAK	92816000
P12879	30S ribosomal protein S8	rpsH	1	1.11179e-18	92.679	55	S	REGFIRDVEFVEDS(p)K	41951000
P13243	Probable fructose-bisphosphate aldolase	fbaA	1	3.4252e-176	234.36	234	T	INVNT(p)ENQISSAK	1968400000
P13243	Probable fructose-bisphosphate aldolase	fbaA	0.99	0.0105694	87.863	282	S	MREFGSS(p)NQA	0
P13243	Probable fructose-bisphosphate aldolase	fbaA	0.479	0.00142594	64.589	202	T	ST(p)GLPLVLHGGTGIPTADIK	0
P13243	Probable fructose-bisphosphate aldolase	fbaA	0.479	0.00142594	64.589	201	S	S(p)TGLPLVLHGGTGIPTADIK	0
P13243	Probable fructose-bisphosphate aldolase	fbaA	1	1.96356e-09	110.12	50	S	SPVILGVS(p)EGAGR	25492000
P13243	Probable fructose-bisphosphate aldolase	fbaA	0.491	0.00059072	70.699	216	T	STGLPLVLHGGTGIPT(p)ADIK	0
P13243	Probable fructose-bisphosphate aldolase	fbaA	0.999	1.03926e-21	121.56	212	T	STGLPLVLHGGT(p)GIPTADIKK	220060000
P13484	Probable poly(glycerol-phosphate) alpha-glucosyltransferase	tagE	1	5.23747e-33	161.87	2	S	S(p)LHAVSESNIK	66486000
P13485	CDP-glycerol:poly(glycerophosphate) glycerophosphotransferase	tagF	0.899	0.000970642	54.521	86	S	ERRSGTESEFPLQNTGS(p)LEYK	983750
P13714	L-lactate dehydrogenase	ldh	1	0.000835716	116.52	223	Y	NAAY(p)HIIEK	550430
P14016	Spore coat protein E	cotE	0.999	0.00162528	79.492	2	S	S(p)EYREIITK	2628900
P14577	50S ribosomal protein L16	rplP	0.997	1.20581e-16	151.22	141	S	REEIGGES(p)NES	0
P14577	50S ribosomal protein L16	rplP	1	6.25064e-72	188.92	144	S	REEIGGESNES(p)	5512800
P16263	Dihydrolipoyllysine-residue succinyltransferase component of 2-oxoglutarate dehydrogenase complex	odhB	1	8.2829e-08	135.95	182	S	AQQS(p)FDKPVEVQK	962860
P16336	Protein translocase subunit SecY	secY	0.82	2.02161e-07	53.481	252	S	GTGRS(p)PAGGGQSTHLPLK	5049900
P16336	Protein translocase subunit SecY	secY	0.943	2.48489e-07	59.537	249	T	GT(p)GRSPAGGGQSTHLPLK	34375000
P16336	Protein translocase subunit SecY	secY	1	0.000508069	83.753	425	Y	RNY(p)RGFMK	2003500
P16618	Glutamyl-tRNA reductase	hemA	0.98	0.0100036	45.357	433	S	TVES(p)SQKVHSFKK	0
P16618	Glutamyl-tRNA reductase	hemA	0.757	0.0100036	45.357	434	S	TVESS(p)QKVHSFKK	0
P16971	Protein RecA	recA	1	4.62407e-26	132.5	2	S	S(p)DRQAALDMALK	100470000
P17820	Chaperone protein DnaK	dnaK	1	0.000621649	81.357	601	Y	ADDNVVDAEY(p)EEVNDDQNK	665530
P17820	Chaperone protein DnaK	dnaK	0.999	0.00918167	47.082	119	Y	AVITVPAY(p)FNDAERQATKDAGK	99624
P17820	Chaperone protein DnaK	dnaK	0.904	0.00151959	74.029	302	S	QALQDAGLSAS(p)EIDK	320840
P17865	Cell division protein FtsZ	ftsZ	0.996	1.39617e-10	105.58	329	S	PQRPS(p)LNQSIK	14363000
P17865	Cell division protein FtsZ	ftsZ	0.999	1.55084e-10	109.07	333	S	PQRPSLNQS(p)IK	9268300
P17867	Putative DNA recombinase	cisA	0.827	0.00726921	42.118	500	Y	EVTIVDSDTIYIETY(p)	0
P17867	Putative DNA recombinase	cisA	0.967	0.00726921	42.118	492	S	EVTIVDS(p)DTIYIETY	0
P17889	Translation initiation factor IF-2	infB	1	0.00697938	78.401	78	S	QPQGVNQQS(p)AGNQPNK	3156900
P17903	Anti-sigma-B factor antagonist	rsbV	0.997	1.20089e-136	219.66	52	S	DVS(p)YMDSTGLGVFVGTFK	1135500000
P17903	Anti-sigma-B factor antagonist	rsbV	0.949	5.03511e-49	147.12	53	Y	DVSY(p)MDSTGLGVFVGTFK	35771000
P17903	Anti-sigma-B factor antagonist	rsbV	0.998	0	329.78	56	S	DVSYMDS(p)TGLGVFVGTFK	7114800000
P17903	Anti-sigma-B factor antagonist	rsbV	0.979	0	338.87	57	T	DVSYMDST(p)GLGVFVGTFK	1687200000
P18156	Glycerol uptake facilitator protein	glpF	0.503	0.00496215	70.028	267	T	SHSAKT(p)LSNSK	0
P18156	Glycerol uptake facilitator protein	glpF	0.503	0.00496215	70.028	264	S	SHS(p)AKTLSNSK	0
P18156	Glycerol uptake facilitator protein	glpF	0.994	0.00496215	70.028	262	S	S(p)HSAKTLSNSK	0
P18156	Glycerol uptake facilitator protein	glpF	0.998	0.00496215	70.028	269	S	SHSAKTLS(p)NSK	0
P18156	Glycerol uptake facilitator protein	glpF	1	0.00496215	70.028	271	S	SHSAKTLSNS(p)K	0
P18158	Aerobic glycerol-3-phosphate dehydrogenase	glpD	0.875	0.00697402	61.765	300	Y	TYVGTTDTVY(p)K	8222300
P18159	Phosphoglucomutase	pgcA	0.998	0.00459933	42.123	335	Y	YTVLTGNQTGALLLHY(p)LLSEKK	186710
P18159	Phosphoglucomutase	pgcA	0.676	0.00459933	42.123	324	T	YTVLT(p)GNQTGALLLHYLLSEKK	186710
P18159	Phosphoglucomutase	pgcA	0.676	0.00459933	42.123	321	T	YT(p)VLTGNQTGALLLHYLLSEKK	186710
P18159	Phosphoglucomutase	pgcA	0.999	0.00459933	42.123	338	S	YTVLTGNQTGALLLHYLLS(p)EKK	186710
P18256	Threonine--tRNA ligase 2	thrZ	0.718	2.35033e-19	101.2	32	S	EAAGSISS(p)SLQK	3941700
P18256	Threonine--tRNA ligase 2	thrZ	0.932	7.78742e-07	85.45	33	S	EAAGSISSS(p)LQK	5321900
P18256	Threonine--tRNA ligase 2	thrZ	0.987	0.00529063	91.592	117	S	SLAS(p)GDLEAIEK	488360
P19405	Alkaline phosphatase 3	phoB	0.285	2.93465e-24	53.104	88	T	VVEPTAFDQYLVGQQT(p)TYPDDPEQNVTDSAAAATAMSAGIK	0
P19405	Alkaline phosphatase 3	phoB	0.285	2.93465e-24	53.104	89	T	VVEPTAFDQYLVGQQTT(p)YPDDPEQNVTDSAAAATAMSAGIK	0
P19405	Alkaline phosphatase 3	phoB	0.415	3.78467e-13	58.829	106	T	VVEPTAFDQYLVGQQTTYPDDPEQNVTDSAAAAT(p)AMSAGIK	0
P19405	Alkaline phosphatase 3	phoB	0.871	1.16675e-68	103.17	99	T	VVEPTAFDQYLVGQQTTYPDDPEQNVT(p)DSAAAATAMSAGIK	2778700000
P19405	Alkaline phosphatase 3	phoB	0.958	5.77129e-97	109.97	101	S	VVEPTAFDQYLVGQQTTYPDDPEQNVTDS(p)AAAATAMSAGIK	2428300000
P19406	Alkaline phosphatase 4	phoA	0.245	8.42999e-05	42.652	96	T	LTEFDRNLTGMMMT(p)HPDDPDYNITDSAAAGTALATGVK	0
P19406	Alkaline phosphatase 4	phoA	0.353	0.000399817	42.253	84	T	LT(p)EFDRNLTGMMMTHPDDPDYNITDSAAAGTALATGVK	0
P19406	Alkaline phosphatase 4	phoA	0.353	8.42999e-05	42.652	91	T	LTEFDRNLT(p)GMMMTHPDDPDYNITDSAAAGTALATGVK	0
P19406	Alkaline phosphatase 4	phoA	0.41	3.07626e-08	49.525	103	Y	NLTGMMMTHPDDPDY(p)NITDSAAAGTALATGVK	0
P19406	Alkaline phosphatase 4	phoA	0.859	5.09354e-57	83.332	106	T	NLTGMMMTHPDDPDYNIT(p)DSAAAGTALATGVK	68487000
P19406	Alkaline phosphatase 4	phoA	0.977	5.09354e-57	100.66	108	S	NLTGMMMTHPDDPDYNITDS(p)AAAGTALATGVK	155500000
P19582	Homoserine dehydrogenase	hom	0.999	0.00130842	112.74	229	S	GIS(p)QITDEDISFSK	287340
P19582	Homoserine dehydrogenase	hom	0.631	0.00640657	40.798	239	S	GISQITDEDISFS(p)K	328330
P19582	Homoserine dehydrogenase	hom	0.999	2.28214e-263	257.06	237	S	GISQITDEDIS(p)FSK	12239000
P19582	Homoserine dehydrogenase	hom	1	1.55144e-33	164.92	257	S	LIGIAQRDGS(p)K	69102000
P19582	Homoserine dehydrogenase	hom	1	0.00738063	95.477	433	S	STYRVEGNGWS(p)	290130
P19669	Transaldolase	tal	0.999	0.00465314	61.165	88	T	IAPNITVKIPMT(p)SDGLK	48540
P19669	Transaldolase	tal	0.999	0.000437329	107.06	89	S	IAPNITVKIPMTS(p)DGLK	2585500
P19947	50S ribosomal protein L30	rpmD	1	0.000609595	136.02	55	S	VSHLVS(p)VK	1432400
P20166	PTS system glucose-specific EIICBA component;Glucose permease IIC component;Glucose-specific phosphotransferase enzyme IIB component;Glucose-specific phosphotransferase enzyme IIA component	ptsG	0.879	0.00129648	135.55	686	S	ASGS(p)VNREQEDIVK	3832300
P20166	PTS system glucose-specific EIICBA component;Glucose permease IIC component;Glucose-specific phosphotransferase enzyme IIB component;Glucose-specific phosphotransferase enzyme IIA component	ptsG	0.787	0.00654522	100.07	684	S	AS(p)GSVNREQEDIVK	3085000
P20429	DNA-directed RNA polymerase subunit alpha	rpoA	0.999	0.00333935	95.417	177	S	VS(p)YQVENTR	316970
P20458	Translation initiation factor IF-1	infA	0.612	0.000392726	96.229	63	T	VTVELSPYDLT(p)R	3485300
P20458	Translation initiation factor IF-1	infA	0.997	5.86952e-64	110.74	60	Y	VTVELSPY(p)DLTRGRITYRYK	10949000
P21335	tRNA-specific adenosine deaminase	tadA	1	0.00882307	61.265	7	Y	MTQDELY(p)MKEAIK	1643500
P21464	30S ribosomal protein S2	rpsB	0.311	0.000125054	70.986	241	T	QGEEEAEVAEETAPET(p)ETTTA	0
P21464	30S ribosomal protein S2	rpsB	0.311	0.000125054	70.986	243	T	QGEEEAEVAEETAPETET(p)TTA	0
P21464	30S ribosomal protein S2	rpsB	0.311	0.000125054	70.986	244	T	QGEEEAEVAEETAPETETT(p)TA	0
P21465	30S ribosomal protein S3	rpsC	1	0.00494794	99.539	81	S	GGS(p)EVEALRK	1850200
P21465	30S ribosomal protein S3	rpsC	0.999	0.000225593	92.47	41	Y	IREY(p)ISK	158380
P21466	30S ribosomal protein S4	rpsD	0.763	0.000397969	58.427	20	S	LSRRLGISLS(p)GTGK	2605900
P21468	30S ribosomal protein S6	rpsF	0.71	1.13777e-33	142.97	32	S	AVIERFNNVLTS(p)NGAEITGTK	2047400
P21471	30S ribosomal protein S10	rpsJ	0.995	1.28633e-06	106.28	32	S	S(p)GASVSGPIPLPTEK	3614100
P21478	30S ribosomal protein S21	rpsU	1	0.000113952	56.569	11	S	NES(p)LEDALRRFK	1063600
P21478	30S ribosomal protein S21	rpsU	0.995	0.00301706	97.749	26	T	T(p)GTLQEARK	1454200
P21879	Inosine-5'-monophosphate dehydrogenase	guaB	1	0.0110345	104.01	405	Y	DRY(p)FQEENK	321100
P21879	Inosine-5'-monophosphate dehydrogenase	guaB	0.901	3.46582e-06	51.939	424	Y	KFVPEGIEGRTPY(p)K	2201100
P21881	Pyruvate dehydrogenase E1 component subunit alpha	pdhA	0.719	0.00264933	52.731	207	Y	APAIFVVQNNRY(p)AISTPVEK	652420
P21881	Pyruvate dehydrogenase E1 component subunit alpha	pdhA	0.814	0.00898888	40.642	370	S	MPHNLEEQFEIYTQKES(p)K	368800
P21883	Dihydrolipoyllysine-residue acetyltransferase component of pyruvate dehydrogenase complex	pdhC	1	1.47505e-177	231.4	124	T	AT(p)GAGQQDQAEVDPNK	4027800
P21883	Dihydrolipoyllysine-residue acetyltransferase component of pyruvate dehydrogenase complex	pdhC	0.592	1.00328e-05	116.45	104	T	TEAQVQST(p)AEAGQDVAK	3779400
P21883	Dihydrolipoyllysine-residue acetyltransferase component of pyruvate dehydrogenase complex	pdhC	0.782	4.74917e-09	116.45	103	S	TEAQVQS(p)TAEAGQDVAK	4343800
P22250	Glutamate--tRNA ligase	gltX	0.585	0.0034138	48.372	220	S	MTHVLRGEDHIS(p)NTPK	556720
P23446	Flagellar basal-body rod protein FlgG	flgG	0.731	0.0121036	49.595	6	Y	MLRSLY(p)SGISGMK	6139000
P23478	ATP-dependent helicase/nuclease subunit A	addA	0.999	0.00305008	78.516	670	Y	KAPY(p)YEAMK	4965300
P23966	1,4-Dihydroxy-2-naphthoyl-CoA synthase	menB	1	0.00513384	40.968	147	S	VGS(p)FDAGYGSGYLARIVGHK	394130
P23966	1,4-Dihydroxy-2-naphthoyl-CoA synthase	menB	1	0.00513384	41.386	156	Y	VGSFDAGYGSGY(p)LARIVGHK	1554400
P23966	1,4-Dihydroxy-2-naphthoyl-CoA synthase	menB	1	0.000444603	62.813	152	Y	VGSFDAGY(p)GSGYLARIVGHK	2772000
P23966	1,4-Dihydroxy-2-naphthoyl-CoA synthase	menB	1	4.15432e-05	77.137	154	S	VGSFDAGYGS(p)GYLARIVGHK	11916000
P23970	2-succinyl-5-enolpyruvyl-6-hydroxy-3-cyclohexene-1-carboxylate synthase	menD	0.952	0.000303388	44.161	554	T	T(p)DRQSRVQLHRDMLNEAVREVKK	3069800
P24810	Uncharacterized protein YqxG	yqxG	0.725	0.00120554	42.068	10	T	MASYSFQFST(p)DATGKPGAAK	555290
P24810	Uncharacterized protein YqxG	yqxG	0.967	0.00120554	42.068	3	S	MAS(p)YSFQFSTDATGKPGAAK	555290
P25953	ComG operon protein 1	comGA	0.904	0.000607882	60.064	196	Y	AGVTY(p)SAGLK	747580
P25953	ComG operon protein 1	comGA	0.527	7.2623e-07	44.312	328	T	GNHANYQYQT(p)LRQIIRK	2556200
P26907	Glucose starvation-inducible protein B	gsiB	1	3.31016e-05	129.74	114	S	EFYQEIGS(p)K	31314000
P26936	Stage IV sporulation protein FA	spoIVFA	0.999	0.00286955	67.952	31	S	RFSTQTVS(p)EK	1703000
P27206	Surfactin synthase subunit 1	srfAA	0.826	0.00268851	66.004	1002	T	AGIFDNFFET(p)GGHSLK	22819000
P27206	Surfactin synthase subunit 1	srfAA	0.999	4.10164e-156	230.62	1006	S	AGIFDNFFETGGHS(p)LK	27026000
P27206	Surfactin synthase subunit 1	srfAA	0.999	0.000716345	53.998	1501	Y	LLSEEEAASQIQQFNPGRTPY(p)PKDK	33749
P27206	Surfactin synthase subunit 1	srfAA	0.999	0.000716345	53.998	1499	T	LLSEEEAASQIQQFNPGRT(p)PYPKDK	33749
P27206	Surfactin synthase subunit 1	srfAA	0.978	0.000589691	90.755	217	S	RNAS(p)AGGSLDAERFSK	2420800
P27206;Q04747	Surfactin synthase subunit 1;Surfactin synthase subunit 2	srfAA;srfAB	0.999	0.00485252	99.813	3033;3029	S	ALPEPDIEAGS(p)GEYK	1167000
P27622	Putative major teichoic acid biosynthesis protein C	tagC	1	0.0109674	40.625	114	Y	SELVCFPY(p)KAGATLDENSK	0
P27622	Putative major teichoic acid biosynthesis protein C	tagC	1	0.0109674	40.625	107	S	S(p)ELVCFPYKAGATLDENSK	0
P27622	Putative major teichoic acid biosynthesis protein C	tagC	1	0.0109674	40.625	124	S	SELVCFPYKAGATLDENS(p)K	0
P27876	Triosephosphate isomerase	tpiA	0.999	1.01611e-06	86.005	213	S	LRIQYGGS(p)VKPANIK	19357000
P28015	Putative septation protein SpoVG	spoVG	0.765	0.00555652	80.507	67	S	DITHPINSS(p)TR	1004200
P28015	Putative septation protein SpoVG	spoVG	0.984	0.0015765	86.214	66	S	DITHPINS(p)STR	1038800
P28015	Putative septation protein SpoVG	spoVG	1	3.32411e-42	136.24	97	S	IQDAVLNEYHRLGDTEALEFEEAGAS(p)	0
P28264	Cell division protein FtsA	ftsA	0.99	0.00873889	68.639	162	S	MLGVRLEVEGTLITGS(p)K	13625
P28598	60 kDa chaperonin	groL	1	1.27843e-110	212.47	337	T	ENTTIVEGAGET(p)DK	48101000
P28598	60 kDa chaperonin	groL	1	3.57191e-07	109.36	226	T	KIT(p)NIQEILPVLEQVVQQGK	5375100
P28598	60 kDa chaperonin	groL	0.5	1.83598e-07	87.824	310	T	ST(p)QIAQLGRASK	1705300
P28598	60 kDa chaperonin	groL	0.952	1.36422e-21	154.13	309	S	S(p)TQIAQLGRASK	4777200
P28598	60 kDa chaperonin	groL	0.999	3.38943e-06	105.01	178	S	VGNDGVITIEES(p)K	742980
P28599	10 kDa chaperonin	groS	0.993	1.87649e-06	82.529	22	S	TAS(p)GIVLPDSAK	5185300
P29726	Adenylosuccinate synthetase	purA	0.878	1.34912e-289	269.34	3	S	SS(p)VVVVGTQWGDEGK	38163000
P29726	Adenylosuccinate synthetase	purA	0.897	1.34912e-289	269.34	2	S	S(p)SVVVVGTQWGDEGK	36949000
P30300	Glycerol uptake operon antiterminator regulatory protein	glpP	0.869	0.0094816	43.696	111	S	KIYAIQRLFLLDTS(p)AMEK	10440000
P31102	3-dehydroquinate synthase	aroB	0.775	0.00233008	51.535	72	S	KVTVPS(p)GEQAKSMDMYTK	0
P31102	3-dehydroquinate synthase	aroB	0.636	0.00233008	51.535	82	Y	KVTVPSGEQAKSMDMY(p)TK	0
P31102	3-dehydroquinate synthase	aroB	0.908	0.00655112	43.463	78	S	KVTVPSGEQAKS(p)MDMYTK	0
P31103	Nucleoside diphosphate kinase	ndk	0.994	1.33355e-08	93.115	118	S	NIIHGS(p)DSLESAEREINIFFK	1663000
P32398	Uncharacterized HTH-type transcriptional regulator YhgD	yhgD	0.999	0.00321264	66.663	127	Y	MERSILSY(p)IKSK	22556000
P32398	Uncharacterized HTH-type transcriptional regulator YhgD	yhgD	0.999	0.00321264	66.663	126	S	MERSILS(p)YIKSK	19529000
P32398	Uncharacterized HTH-type transcriptional regulator YhgD	yhgD	0.999	0.00321264	66.663	130	S	MERSILSYIKS(p)K	22556000
P32727	Transcription termination/antitermination protein NusA	nusA	0.983	6.46438e-229	252.01	3	S	MSS(p)ELLDALTILEK	114160000
P32727	Transcription termination/antitermination protein NusA	nusA	0.944	6.46438e-229	252.01	2	S	MS(p)SELLDALTILEK	117040000
P32728	Uncharacterized protein YlxR	ylxR	0.996	0.00473167	110.93	49	Y	NGRGAY(p)LTLDK	75587
P33166	Elongation factor Tu	tuf	0.925	0.00296723	47.082	223	T	DTEKPFMMPVEDVFSIT(p)GR	392190
P33166	Elongation factor Tu	tuf	1	2.76412e-10	129.34	285	S	GVS(p)REEIQR	4873700
P33166	Elongation factor Tu	tuf	0.956	0.00235371	55.176	256	T	KT(p)TVTGVEMFRK	1299600
P33166	Elongation factor Tu	tuf	1	3.77793e-26	161.99	11	S	S(p)HANIGTIGHVDHGK	60202000
P33166	Elongation factor Tu	tuf	0.499	0.00531099	86.772	26	T	T(p)TLTAAITTVLHK	0
P33166	Elongation factor Tu	tuf	0.499	0.00531099	86.772	27	T	TT(p)LTAAITTVLHK	0
P35136	D-3-phosphoglycerate dehydrogenase	serA	0.758	0.00159486	110.64	403	S	ISSS(p)ESGYDNCISVK	585050
P35136	D-3-phosphoglycerate dehydrogenase	serA	0.355	0.00954612	89.557	402	S	ISS(p)SESGYDNCISVK	0
P35136	D-3-phosphoglycerate dehydrogenase	serA	0.903	0.00954612	89.557	401	S	IS(p)SSESGYDNCISVK	196450
P35136	D-3-phosphoglycerate dehydrogenase	serA	1	2.82131e-07	112.37	11	S	MS(p)NDGLQPLIESDFIEIVQK	2781600
P35136	D-3-phosphoglycerate dehydrogenase	serA	0.905	2.41414e-26	153.83	48	S	NVADAEDELHTFDALLVRS(p)ATK	169110000
P35136	D-3-phosphoglycerate dehydrogenase	serA	0.898	1.42759e-96	153.83	50	T	NVADAEDELHTFDALLVRSAT(p)K	569880000
P35136	D-3-phosphoglycerate dehydrogenase	serA	0.999	1.35187e-09	52.52	137	Y	SREWNRTAYVGSELY(p)GK	799710
P35535	Flagellar biosynthetic protein FliQ	fliQ	1	0.00871369	40.014	2	S	MS(p)SEFVISMAEK	0
P35535	Flagellar biosynthetic protein FliQ	fliQ	1	0.00871369	40.014	3	S	MSS(p)EFVISMAEK	0
P35535	Flagellar biosynthetic protein FliQ	fliQ	1	0.00871369	40.014	8	S	MSSEFVIS(p)MAEK	0
P36430	Leucine--tRNA ligase	leuS	1	0.00114119	77.631	578	S	LYNQGMILGENNEKMS(p)K	4057400
P36843	Arginine biosynthesis bifunctional protein ArgJ;Glutamate N-acetyltransferase;Amino-acid acetyltransferase;Arginine biosynthesis bifunctional protein ArgJ alpha chain;Arginine biosynthesis bifunctional protein ArgJ beta chain	argJ	0.994	2.11629e-61	188.16	362	S	NNEPQPFSES(p)IAK	6646600
P37253	Ketol-acid reductoisomerase	ilvC	1	1.14947e-06	121.68	285	T	DIQNGT(p)FAK	50383000
P37253	Ketol-acid reductoisomerase	ilvC	1	8.33282e-24	161.19	338	S	KKEAVVS(p)VAQN	24775000
P37253	Ketol-acid reductoisomerase	ilvC	1	0.00778809	53.08	6	Y	MVKVYY(p)NGDIK	0
P37253	Ketol-acid reductoisomerase	ilvC	1	0.00312519	78.516	5	Y	MVKVY(p)YNGDIK	2102800
P37253	Ketol-acid reductoisomerase	ilvC	0.999	3.99906e-96	200.76	52	S	S(p)FTQAQEDGHK	3321200
P37253	Ketol-acid reductoisomerase	ilvC	0.993	5.54768e-96	201.76	54	T	SFT(p)QAQEDGHK	5356900
P37253	Ketol-acid reductoisomerase	ilvC	0.827	0.000113562	75.376	27	S	TVAVIGYGS(p)QGHAHALNLK	8310900
P37253	Ketol-acid reductoisomerase	ilvC	0.952	0.000435788	80.387	25	Y	TVAVIGY(p)GSQGHAHALNLK	18917000
P37464	Serine--tRNA ligase	serS	1	0.00281028	102.39	56	S	RNEVS(p)QQVAVLK	530430
P37477	Lysine--tRNA ligase	lysS	1	3.51289e-09	50.783	2	S	S(p)QEEHNHEELNDQLQVRRDK	6883900
P37487	Manganese-dependent inorganic pyrophosphatase	ppaC	1	0.00789305	85.006	239	S	RQAELEAVIS(p)K	2161700
P37494	Uncharacterized ABC transporter ATP-binding protein YybJ	yybJ	1	0.00420839	87.713	8	T	MIEVLNLT(p)KK	59254000
P37507	Uncharacterized protein YyaQ	yyaQ	0.974	0.00199815	62.694	26	Y	Y(p)PNYASLRHTSNK	0
P37507	Uncharacterized protein YyaQ	yyaQ	0.998	0.00199815	62.694	35	T	YPNYASLRHT(p)SNK	0
P37507	Uncharacterized protein YyaQ	yyaQ	0.829	0.00199815	62.694	31	S	YPNYAS(p)LRHTSNK	0
P37507	Uncharacterized protein YyaQ	yyaQ	0.999	0.00199815	62.694	36	S	YPNYASLRHTS(p)NK	0
P37518	Ribosome-binding ATPase YchF	ychF	0.999	0.000239475	58.246	63	T	T(p)VPTAFEFTDIAGIVKGASK	8451700
P37518	Ribosome-binding ATPase YchF	ychF	0.999	0.000239475	58.246	66	T	TVPT(p)AFEFTDIAGIVKGASK	8451700
P37518	Ribosome-binding ATPase YchF	ychF	0.999	0.000239475	58.246	71	T	TVPTAFEFT(p)DIAGIVKGASK	8451700
P37527	Pyridoxal biosynthesis lyase PdxS	pdxS	1	0.00461851	50.534	281	S	GIEIS(p)NLLPEQRMQERGW	0
P37527	Pyridoxal biosynthesis lyase PdxS	pdxS	1	0.000325375	98.573	178	S	VVAMS(p)EDELMTEAK	177360
P37537	Thymidylate kinase	tmk	0.979	0.00742636	54.292	2	S	MS(p)GLFITFEGPEGAGK	549230
P37552	Enamine/imine deaminase	yabJ	0.999	1.26879e-10	106.14	55	S	EQTHQVFS(p)NLK	10169000
P37560	Uncharacterized protein YabR	yabR	0.999	6.75204e-05	83.692	110	S	DSEDRLS(p)SLK	10010000
P37560	Uncharacterized protein YabR	yabR	0.999	6.75204e-05	80.871	111	S	DSEDRLSS(p)LK	21018000
P37560	Uncharacterized protein YabR	yabR	0.993	0.00293511	50.158	105	S	FLKDS(p)EDRLSSLK	951940
P37560	Uncharacterized protein YabR	yabR	0.999	0.00986173	49.62	7	S	MSIEVGS(p)KLQGK	1653100
P37561	Uncharacterized protein YabS	yabS	1	1.21249e-140	213.57	88	T	KAMT(p)QTLQGVVNQELK	94048000
P37561	Uncharacterized protein YabS	yabS	1	1.21249e-140	213.57	90	T	KAMTQT(p)LQGVVNQELK	72847000
P37571	Negative regulator of genetic competence ClpC/MecB	clpC	1	5.12748e-09	95.755	186	S	EDSLDPVIGRS(p)K	736110
P37571	Negative regulator of genetic competence ClpC/MecB	clpC	0.899	5.60753e-05	74.123	66	S	EVES(p)LIGRGQEMSQTIHYTPRAK	2456700
P37571	Negative regulator of genetic competence ClpC/MecB	clpC	0.689	0.000296885	77.554	724	S	KHLTEIVS(p)LMSDQLTK	0
P37571	Negative regulator of genetic competence ClpC/MecB	clpC	1	0.00049052	61.344	253	Y	Y(p)RGEFEDRLK	1971700
P37808	ATP synthase subunit alpha	atpA	1	3.99933e-21	156.72	2	S	S(p)IKAEEISTLIK	5026000
P37814	ATP synthase subunit b	atpF	0.912	7.5273e-31	103.99	56	S	QREDHIAGEITS(p)AEEK	54195000
P37814	ATP synthase subunit b	atpF	0.774	6.85304e-17	75.548	55	T	QREDHIAGEIT(p)SAEEK	25690000
P37869	Enolase	eno	1	3.18348e-17	97.94	376	T	SGETEDST(p)IADIAVATNAGQIK	266090
P37869	Enolase	eno	0.968	0	260.18	369	S	S(p)GETEDSTIADIAVATNAGQIK	19480000
P37869	Enolase	eno	1	0.00163787	116.03	259	S	YHLS(p)GEGVVK	524820
P37873	Stage II sporulation protein M	spoIIM	1	0.00403345	43.798	6	Y	RKISY(p)KDMFLRHVK	0
P37873	Stage II sporulation protein M	spoIIM	1	0.00403345	43.798	5	S	RKIS(p)YKDMFLRHVK	0
P37887	Cysteine synthase	cysK	0.709	1.5764e-14	71.309	76	T	AGNTIIEPTSGNT(p)GIGLAMVAAAK	1908800
P37946	L-threonine dehydratase biosynthetic IlvA	ilvA	1	0	273.82	378	S	S(p)NGPALVGIELQNK	113290000
P37967	Para-nitrobenzyl esterase	pnbA	0.654	7.86349e-05	44.178	194	S	WVRENISAFGGDPDNVTVFGESAGGMS(p)IAALLAMPAAK	508560
P38033	Putative cysteine desulfurase NifS	nifS	1	0.00418045	41.047	195	S	NLGVDALS(p)MSSHKIHGPK	1764400
P38033	Putative cysteine desulfurase NifS	nifS	1	0.00418045	41.047	197	S	NLGVDALSMS(p)SHKIHGPK	1764400
P38033	Putative cysteine desulfurase NifS	nifS	1	0.00418045	41.047	198	S	NLGVDALSMSS(p)HKIHGPK	1764400
P38050	Penicillin-binding protein 1F	pbpF	0.999	0.0015944	42.639	277	Y	Y(p)SISGEQLLQGGYTIKVPLDSK	329640
P38050	Penicillin-binding protein 1F	pbpF	0.999	0.0015944	42.639	278	S	YS(p)ISGEQLLQGGYTIKVPLDSK	329640
P38050	Penicillin-binding protein 1F	pbpF	0.999	0.0015944	42.639	280	S	YSIS(p)GEQLLQGGYTIKVPLDSK	329640
P38494	30S ribosomal protein S1 homolog	ypfD	0.667	1.74951e-06	101.9	366	T	EETST(p)GFQLGDLIGDK	995690
P38494	30S ribosomal protein S1 homolog	ypfD	0.982	5.53232e-41	167.89	364	T	EET(p)STGFQLGDLIGDK	51069000
P38494	30S ribosomal protein S1 homolog	ypfD	0.85	9.65387e-16	128.95	365	S	EETS(p)TGFQLGDLIGDK	41065000
P38494	30S ribosomal protein S1 homolog	ypfD	0.993	1.08476e-06	118.05	47	S	QSGIIPIS(p)ELSSLHVEK	5793400
P39075	Multidrug-efflux transporter 1 regulator	bmrR	0.991	0.000851035	83.226	5	Y	KESY(p)YSIGEVSK	0
P39120	Citrate synthase 2	citZ	1	5.02561e-05	111.88	284	S	EMSKRLTNLTGES(p)K	3740600
P39126	Isocitrate dehydrogenase [NADP]	icd	1	6.00822e-130	214.54	168	S	LIS(p)FLQNELNVNK	56373000
P39128	Protein LplB	lplB	0.93	0.0123689	41.115	60	Y	DY(p)SPYLGFWKSEWVGFDYFK	0
P39148	Serine hydroxymethyltransferase	glyA	0.799	0.011028	48.255	36	S	IELIASENFVS(p)EAVMEAQGSVLTNK	0
P39148	Serine hydroxymethyltransferase	glyA	0.499	0.011028	48.255	45	S	IELIASENFVSEAVMEAQGS(p)VLTNK	0
P39148	Serine hydroxymethyltransferase	glyA	1	3.09722e-55	161.49	287	S	TYAQNVIS(p)NAK	10256000
P39148	Serine hydroxymethyltransferase	glyA	1	4.28639e-06	118.74	51	Y	Y(p)AEGYPGK	10522000
P39149	Uracil phosphoribosyltransferase	upp	0.961	3.34485e-11	135.86	26	T	LTYIRNENTGT(p)K	117290
P39569	Spore germination protein B1	gerBA	1	0.00353952	63.473	55	Y	MLAQY(p)VISPLQK	3846500
P39569	Spore germination protein B1	gerBA	1	0.00353952	63.473	58	S	MLAQYVIS(p)PLQK	3846500
P39604	Rod shape-determining protein RodA	rodA	0.998	0.000444781	80.219	389	Y	YRSY(p)LFNS	0
P39605	FMN reductase (NADPH)	nfrA1	0.999	0.000139384	64.058	170	S	VTEVLQTPDHVLPLFGLAVGHPANLS(p)GK	164670
P39610	Pyridoxine kinase	pdxK	1	5.47067e-12	144.51	271	S	HSALRLNQQS(p)	681070
P39616	Probable aldehyde dehydrogenase YwdH	ywdH	0.584	0.00989207	59.367	9	S	NSIPSIIS(p)K	632140
P39638	Bacilysin biosynthesis protein BacA	bacA	0.999	0.0027269	43.696	191	S	TFKSIPMS(p)WSLFGKGDVDDEN	0
P39638	Bacilysin biosynthesis protein BacA	bacA	0.999	0.0027269	53.947	193	S	TFKSIPMSWS(p)LFGKGDVDDEN	779010
P39638	Bacilysin biosynthesis protein BacA	bacA	0.829	0.0027269	53.947	187	S	TFKS(p)IPMSWSLFGK	779010
P39645	UPF0447 protein YwfI	ywfI	1	3.78821e-36	179.55	2	S	S(p)EQQMTNEAAK	8510400
P39646	Phosphate acetyltransferase	pta	0.711	1.43166e-20	97.57	129	T	GLADGLVSGAAHST(p)ADTVRPALQIIK	13191000
P39764	Sporulation kinase C	kinC	0.971	0.00352128	50.188	154	Y	ASSGMFTAKY(p)VTK	0
P39764	Sporulation kinase C	kinC	0.999	0.00352128	50.188	156	T	ASSGMFTAKYVT(p)K	0
P39764	Sporulation kinase C	kinC	0.996	0.00352128	50.188	146	S	AS(p)SGMFTAKYVTK	0
P39764	Sporulation kinase C	kinC	0.996	0.00352128	50.188	147	S	ASS(p)GMFTAKYVTK	0
P39764	Sporulation kinase C	kinC	0.999	5.3262e-09	133.32	355	S	TAS(p)HAVISVK	5618600
P39765	Bifunctional protein PyrR;Pyrimidine operon regulatory protein;Uracil phosphoribosyltransferase	pyrR	0.985	4.68715e-05	111.66	81	S	KTS(p)NDEPLVK	1138800
P39793	Penicillin-binding protein 1A/1B;Penicillin-insensitive transglycosylase;Penicillin-sensitive transpeptidase	ponA	0.999	0.00351102	41.621	2	S	S(p)DQFNSREARRK	759190
P39793	Penicillin-binding protein 1A/1B;Penicillin-insensitive transglycosylase;Penicillin-sensitive transpeptidase	ponA	0.999	0.00214554	44.691	7	S	SDQFNS(p)REARRK	1218200
P39795	Trehalose-6-phosphate hydrolase	treA	0.999	0.00741256	75.912	499	S	DDPNIFAYLRHGS(p)NEK	735820
P39801	Spore coat protein G	cotG	0.999	2.40667e-05	92.538	24	Y	DY(p)LYQEPHGK	2221700
P39801	Spore coat protein G	cotG	1	2.77437e-20	160.53	26	Y	DYLY(p)QEPHGK	4421900
P39801	Spore coat protein G	cotG	0.853	2.548e-07	76.326	4	Y	GHY(p)SHSDIEEAVK	617350
P39801	Spore coat protein G	cotG	0.995	7.94446e-39	136.39	5	S	GHYS(p)HSDIEEAVK	28089000
P39801	Spore coat protein G	cotG	0.989	2.24487e-49	152.07	7	S	GHYSHS(p)DIEEAVK	17809000
P39801	Spore coat protein G	cotG	1	3.9242e-06	118.61	177	S	RHDDYDS(p)KK	28299000
P39801	Spore coat protein G	cotG	0.999	0.00440355	73.841	91	S	S(p)YRSHKK	426030000
P39801	Spore coat protein G	cotG	0.999	0.00440355	94.087	94	S	SYRS(p)HKK	339360000
P39801	Spore coat protein G	cotG	0.999	3.41543e-05	84.365	151	S	S(p)YRSHKKYYK	6615800
P39801	Spore coat protein G	cotG	0.999	3.41543e-05	84.365	154	S	SYRS(p)HKKYYK	6615800
P39801	Spore coat protein G	cotG	0.999	0.000175443	93.166	104	S	S(p)YRSYKK	793830000
P39801	Spore coat protein G	cotG	0.999	0.000175443	115.82	107	S	SYRS(p)YKK	813910000
P39808	Uncharacterized protein YvyG	yvyG	1	6.7317e-18	165.51	49	Y	Y(p)IQAITQTEDDRIK	4268200
P39812	Glutamate synthase [NADPH] large chain	gltA	1	0.0116581	59.294	609	S	AIS(p)QGVSLLILSDK	0
P39812	Glutamate synthase [NADPH] large chain	gltA	1	0.0116581	59.294	613	S	AISQGVS(p)LLILSDK	0
P39812	Glutamate synthase [NADPH] large chain	gltA	1	0.0116581	59.294	618	S	AISQGVSLLILS(p)DK	0
P39812	Glutamate synthase [NADPH] large chain	gltA	0.999	3.32002e-12	141	859	S	LEEVESAES(p)IVK	2438500
P39816	Putative PTS system glucosamine-specific EIICBA component;Glucosamine permease IIC component;Glucosamine-specific phosphotransferase enzyme IIB component;Glucosamine-specific phosphotransferase enzyme IIA component	gamP	1	0.000964928	90.397	519	S	GETVSLGDVPDQVFS(p)EK	234820
P39820	Glutamate 5-kinase 1	proB	0.755	0.00628991	59.227	12	S	IGS(p)SSLTNSK	607330
P39821	Gamma-glutamyl phosphate reductase	proA	0.704	0.000644122	68.845	148	S	TGNAVVLRGSS(p)SAIHSNK	1625200
P39847	Plipastatin synthase subunit C;ATP-dependent glutamate adenylase 2;ATP-dependent alanine/valine adenylase	ppsC	0.999	0.00318169	50.831	2422	Y	GVGYGMLKY(p)LTHPENK	0
P39847	Plipastatin synthase subunit C;ATP-dependent glutamate adenylase 2;ATP-dependent alanine/valine adenylase	ppsC	0.999	0.00318169	50.831	2424	T	GVGYGMLKYLT(p)HPENK	0
P39912	Protein AroA(G);Phospho-2-dehydro-3-deoxyheptonate aldolase;Chorismate mutase	aroA	1	2.20336e-05	118.2	91	S	AGLELQEEDHS(p)K	4248100
P39912	Protein AroA(G);Phospho-2-dehydro-3-deoxyheptonate aldolase;Chorismate mutase	aroA	0.999	1.55083e-178	234.52	2	S	S(p)NTELELLRQK	3370700000
P39912	Protein AroA(G);Phospho-2-dehydro-3-deoxyheptonate aldolase;Chorismate mutase	aroA	0.998	3.63197e-40	133.15	4	T	SNT(p)ELELLRQK	258570000
P39914	Uncharacterized protein YtxJ	ytxJ	0.331	0.00198288	85.473	96	S	WHTSHS(p)QITEAAIEQHLS	0
P39914	Uncharacterized protein YtxJ	ytxJ	0.374	0.00198288	85.473	93	T	WHT(p)SHSQITEAAIEQHLS	0
P39914	Uncharacterized protein YtxJ	ytxJ	0.374	0.00198288	85.473	94	S	WHTS(p)HSQITEAAIEQHLS	0
P39914	Uncharacterized protein YtxJ	ytxJ	1	0.00319177	87.388	108	S	WHTSHSQITEAAIEQHLS(p)	0
P40332	Uncharacterized oxidoreductase YisS	yisS	0.511	0.0033072	63.682	107	S	PLTLS(p)LEESKAASEKVK	18206000
P40332	Uncharacterized oxidoreductase YisS	yisS	0.999	0.0033072	63.682	111	S	PLTLSLEESKAAS(p)EKVK	42937000
P40332	Uncharacterized oxidoreductase YisS	yisS	0.993	0.0033072	63.682	101	T	PLT(p)LSLEESKAASEKVK	42937000
P40332	Uncharacterized oxidoreductase YisS	yisS	0.555	0.0033072	63.682	103	S	PLTLS(p)LEESKAASEKVK	42937000
P40398	Uncharacterized oxidoreductase YhxD	yhxD	0.647	9.28914e-12	142.39	4	S	SDS(p)NLTNPIK	19582000
P40398	Uncharacterized oxidoreductase YhxD	yhxD	0.996	1.51831e-62	164.13	2	S	S(p)DSNLTNPIK	81553000
P40401	Putative aliphatic sulfonates transport permease protein SsuC	ssuC	1	0.00822529	57.885	9	S	MMKAEAAGS(p)LPK	431720
P40737	Uncharacterized protein YxxD	yxxD	0.707	0.0109663	42.843	3	Y	MSY(p)NFIKSNK	0
P40737	Uncharacterized protein YxxD	yxxD	0.998	0.0109663	42.843	8	S	MSYNFIKS(p)NK	0
P40750	Penicillin-binding protein 4	pbpD	0.305	0.000703546	80.245	156	Y	LTELAY(p)SYQLEKK	0
P40750	Penicillin-binding protein 4	pbpD	0.305	0.000703546	80.245	158	Y	LTELAYSY(p)QLEKK	0
P40750	Penicillin-binding protein 4	pbpD	0.305	0.000703546	80.245	157	S	LTELAYS(p)YQLEKK	0
P40780	Uncharacterized protein YtxH	ytxH	0.655	1.67177e-06	104.45	78	T	DKTSNIT(p)QLVADQSGQIMNK	2215600
P40780	Uncharacterized protein YtxH	ytxH	0.88	3.6827e-08	131.45	74	T	DKT(p)SNITQLVADQSGQIMNK	6513200
P40780	Uncharacterized protein YtxH	ytxH	0.891	0.00868742	47.706	66	Y	GTQY(p)VSIAK	2322500
P40780	Uncharacterized protein YtxH	ytxH	0.999	5.11852e-05	82.177	85	S	TSNITQLVADQS(p)GQIMNK	3202400
P40924	Phosphoglycerate kinase	pgk	0.999	6.75118e-05	99.957	183	S	AVS(p)NPDRPFTAIIGGAK	3537700
P40924	Phosphoglycerate kinase	pgk	0.999	3.07418e-05	113.73	288	S	IVPISEIPS(p)DLEAIDIGTK	2108000
P42064	Oligopeptide transport ATP-binding protein AppD	appD	0.5	5.13357e-07	130.56	2	S	S(p)TLLEVNNLK	7804100
P42068	Formimidoylglutamase	hutG	0.407	0.00489444	46.415	47	S	S(p)SISHSGASFAPGTIRQALK	0
P42068	Formimidoylglutamase	hutG	0.407	0.00489444	46.415	48	S	SS(p)ISHSGASFAPGTIRQALK	0
P42085	Xanthine phosphoribosyltransferase	xpt	0.557	0.000136426	96.234	59	S	IVTIES(p)SGIAPAVMTGLK	1898200
P42085	Xanthine phosphoribosyltransferase	xpt	1	4.2185e-43	177.04	194	S	VSFVQEVHS(p)	4350700
P42234	Catalase-2	katE	0.995	0.00330821	42.885	414	S	NS(p)LQNNDPSPATAEEGGYVHYQEK	147580
P42248	Uncharacterized protein YcbP	ycbP	0.579	0.00237066	66.267	124	T	HYLET(p)RTDS	0
P42248	Uncharacterized protein YcbP	ycbP	0.982	2.21881e-07	131.42	128	S	HYLETRTDS(p)	11511000
P42251	Alkaline phosphatase D	phoD	0.447	0.000531017	67.952	546	T	VSST(p)TIQGGVK	0
P42251	Alkaline phosphatase D	phoD	0.978	0.000152856	89.507	545	S	VSS(p)TTIQGGVK	15111000
P42308	Citrate transporter	citN	0.999	2.41074e-07	60.171	213	S	RLGVISIDHAPS(p)SDPEAAPLK	2232500
P42308	Citrate transporter	citN	0.999	1.41519e-15	60.171	214	S	RLGVISIDHAPSS(p)DPEAAPLK	5840100
P42318	Uncharacterized protein YxjG	yxjG	1	0.00178032	102.47	181	Y	NDYQLFQHDVSKAY(p)K	162660
P42318	Uncharacterized protein YxjG	yxjG	1	0.00100985	114.54	178	S	NDYQLFQHDVS(p)KAYK	578900
P42318	Uncharacterized protein YxjG	yxjG	0.999	6.13992e-14	138.24	2	S	S(p)QQTTPAEQK	10775000
P42400	Probable ABC transporter extracellular-binding protein YckB	yckB	0.538	0.00266626	41.53	60	Y	IVVATSGTLYPTSY(p)HDTDSGSDK	0
P42400	Probable ABC transporter extracellular-binding protein YckB	yckB	0.687	0.00266626	41.53	63	T	IVVATSGTLYPTSYHDT(p)DSGSDK	0
P42400	Probable ABC transporter extracellular-binding protein YckB	yckB	0.527	0.00266626	41.53	58	T	IVVATSGTLYPT(p)SYHDTDSGSDK	0
P42400	Probable ABC transporter extracellular-binding protein YckB	yckB	0.825	0.00266626	41.53	51	T	IVVAT(p)SGTLYPTSYHDTDSGSDK	0
P42400	Probable ABC transporter extracellular-binding protein YckB	yckB	0.825	0.00266626	41.53	52	S	IVVATS(p)GTLYPTSYHDTDSGSDK	0
P42400	Probable ABC transporter extracellular-binding protein YckB	yckB	0.845	0.00266626	41.53	67	S	IVVATSGTLYPTSYHDTDSGS(p)DK	0
P42409	RsbT co-antagonist protein RsbRA	rsbRA	0.557	5.61399e-29	94.003	168	T	IALQELSAPLIPVFENITVMPLVGT(p)IDTERAK	10852000
P42409	RsbT co-antagonist protein RsbRA	rsbRA	0.969	5.61399e-29	94.003	171	T	IALQELSAPLIPVFENITVMPLVGTIDT(p)ERAK	527540000
P42410	RsbT antagonist protein RsbS	rsbS	1	5.15101e-113	186.35	59	S	IYETGANGVVIDLTSVDMIDS(p)FIAK	288510000
P42435	Nitrite reductase [NAD(P)H]	nasD	0.994	0.00935482	89.171	805	S	ELFENVVTTS(p)	861030
P42921	50S ribosomal protein L4	rplD	1	2.87587e-07	89.359	55	S	NRS(p)EVRGGGRK	5756600
P42923	50S ribosomal protein L10	rplJ	1	0.00775525	97.273	17	S	KVVVEEIAS(p)K	635520
P42962	Uncharacterized protein YcsE	ycsE	0.721	3.41055e-07	84.127	161	T	ELEIT(p)NSSPTNIEVNALGINK	236710
P42962	Uncharacterized protein YcsE	ycsE	0.845	6.98358e-13	109.87	166	T	ELEITNSSPT(p)NIEVNALGINK	227420
P42962	Uncharacterized protein YcsE	ycsE	1	0.000215102	108.97	2	S	S(p)VQREDVDIK	1541200
P42974	NADH dehydrogenase	ahpF	0.741	0.00626936	48.131	46	S	DMLALVDELAS(p)MSSK	269450
P42974	NADH dehydrogenase	ahpF	0.785	1.77957e-61	185.28	48	S	DMLALVDELASMS(p)SK	1141500
P42974	NADH dehydrogenase	ahpF	0.952	3.95984e-115	209.23	49	S	DMLALVDELASMSS(p)K	7077100
P42980	Methylglyoxal synthase	mgsA	0.918	2.25687e-06	131.84	34	T	NHDLYAT(p)GTTGLK	108980
P45694	Transketolase	tkt	0.742	3.51804e-05	119.18	356	S	GSSLAS(p)RASSGEVLNGLAK	2474000
P45694	Transketolase	tkt	0.794	2.1736e-22	170.37	353	S	GSS(p)LASRASSGEVLNGLAK	1368900
P45694	Transketolase	tkt	0.783	2.46388e-08	105	359	S	GSSLASRAS(p)SGEVLNGLAK	5250900
P45694	Transketolase	tkt	1	5.86266e-19	152.66	384	S	KIPFFVGGSADLAGS(p)NK	7237100
P45740	Phosphomethylpyrimidine synthase	thiC	0.987	2.17786e-10	140.82	586	S	EFVDTGS(p)NLYQ	13981000
P45740	Phosphomethylpyrimidine synthase	thiC	0.999	1.08196e-05	130.1	589	Y	EFVDTGSNLY(p)Q	9534100
P45740	Phosphomethylpyrimidine synthase	thiC	1	7.09917e-154	228.99	565	S	KNDLS(p)EAEAINK	8815900
P45743	Isochorismatase	dhbB	1	8.02909e-28	98.421	311	Y	LLTTRSQQVLPNADY(p)L	19586000
P45902	Uncharacterized HTH-type transcriptional regulator YqaE	yqaE	1	8.13964e-10	132.32	3	S	MFS(p)ENLKKCRK	3444800
P45912	Uncharacterized protein YqaO	yqaO	1	0.00450096	91.087	2	Y	Y(p)NPREINIKK	16618000
P45913	Uncharacterized protein YqaP	yqaP	0.999	0.00149142	119.51	63	S	DLGS(p)IYYSRVPEDK	137870
P45916	Uncharacterized protein YqaT	yqaT	0.623	0.0091728	58.592	295	Y	KYLYIYWEY(p)YK	240870
P45916	Uncharacterized protein YqaT	yqaT	0.907	0.0091728	58.592	292	Y	KYLYIY(p)WEYYK	240870
P45927	Uncharacterized protein YqbK	yqbK	1	0.00900133	47.712	53	S	FIS(p)ISSIEDLNKK	356500
P45927	Uncharacterized protein YqbK	yqbK	1	0.00900133	47.712	55	S	FISIS(p)SIEDLNKK	356500
P45927	Uncharacterized protein YqbK	yqbK	1	0.00900133	47.712	56	S	FISISS(p)IEDLNKK	356500
P45937	Uncharacterized protein YqcB	yqcB	0.4	0.00537999	49.216	3	T	MIT(p)QLYRERTAADLK	0
P45940	Uncharacterized protein YqcE	yqcE	0.998	0.00464235	48.729	10	Y	MNYWVLALHY(p)NWASSEMVK	228950
P45941	Uncharacterized protein YqcF	yqcF	0.999	0.000171684	118.96	169	S	HGS(p)DYLQDLLESK	401900
P45941	Uncharacterized protein YqcF	yqcF	1	4.40589e-37	172.56	178	S	HGSDYLQDLLES(p)K	582380
P46325	Uncharacterized protein YxbA	yxbA	0.499	0.00465032	84.892	6	T	MINEST(p)VLSK	0
P46325	Uncharacterized protein YxbA	yxbA	0.499	0.00465032	84.892	5	S	MINES(p)TVLSK	0
P46327	Uncharacterized protein YxbC	yxbC	0.897	2.01272e-05	65.836	184	Y	NENVSNPMQHYDLSEAPY(p)YPDDLQSYWK	314040
P46338	Phosphate-binding protein PstS	pstS	0.409	4.62353e-08	74.364	252	Y	NVATGEYPIWAYQHSY(p)TKGEATGLAK	0
P46338	Phosphate-binding protein PstS	pstS	0.917	5.92953e-17	96.016	253	T	NVATGEYPIWAYQHSYT(p)KGEATGLAK	52841
P46338	Phosphate-binding protein PstS	pstS	0.981	5.92953e-17	96.016	258	T	NVATGEYPIWAYQHSYTKGEAT(p)GLAK	96033
P46338	Phosphate-binding protein PstS	pstS	0.999	0.000884862	61.942	287	T	SIVTDQGYIPVT(p)DMKVTRDANGK	606100
P46338	Phosphate-binding protein PstS	pstS	0.987	0.000884862	61.942	292	T	SIVTDQGYIPVTDMKVT(p)RDANGK	606100
P46338	Phosphate-binding protein PstS	pstS	0.569	0.00442512	62.648	195	S	YALDGAEPAEGITEDS(p)SNTVKK	13974
P46338	Phosphate-binding protein PstS	pstS	0.989	1.22681e-16	120.74	198	T	YALDGAEPAEGITEDSSNT(p)VKK	175370
P46338	Phosphate-binding protein PstS	pstS	0.956	1.22681e-16	120.74	196	S	YALDGAEPAEGITEDSS(p)NTVKK	175370
P46341	Phosphate import ATP-binding protein PstB 2	pstB2	1	0.00768789	49.715	2	S	MS(p)EQMVKEK	0
P46341	Phosphate import ATP-binding protein PstB 2	pstB2	0.999	1.86264e-09	52.898	200	S	PAVLLLDEPASALDPIS(p)NAK	426150
P46353	Phosphopentomutase	drm	0.998	1.12621e-13	145.91	87	T	DT(p)MTGHWEIMGLYIDK	239710000
P46353	Phosphopentomutase	drm	0.924	2.19485e-10	65.833	82	S	MQEAS(p)NGKDTMTGHWEIMGLYIDK	31103000
P46353	Phosphopentomutase	drm	0.935	1.12621e-13	87.411	89	T	MQEASNGKDTMT(p)GHWEIMGLYIDK	48735000
P46899	50S ribosomal protein L18	rplR	0.648	0.00300472	118.08	67	S	DLNVES(p)TGDTSAATK	486170
P46899	50S ribosomal protein L18	rplR	0.996	1.59921e-114	205.36	72	S	DLNVESTGDTS(p)AATK	8460600
P46905	Uncharacterized oxidoreductase YccK	yccK	1	0.00343592	70.26	4	T	MDQT(p)RTLGKTK	0
P46905	Uncharacterized oxidoreductase YccK	yccK	1	0.00343592	70.26	6	T	MDQTRT(p)LGKTK	0
P46905	Uncharacterized oxidoreductase YccK	yccK	1	0.00343592	70.26	10	T	MDQTRTLGKT(p)K	0
P46906	Arginine--tRNA ligase	argS	1	0.000493841	78.615	202	Y	PMPEDGY(p)RGEDIIAIGK	4833800
P46916	Uncharacterized protein YtxO	ytxO	0.488	2.33028e-09	44.413	87	T	FETT(p)LEPEEERDSKRSAPPYEEEDEDEEPDLAEEAK	0
P46916	Uncharacterized protein YtxO	ytxO	0.388	1.29088e-21	58.434	96	S	FETTLEPEEERDS(p)KRSAPPYEEEDEDEEPDLAEEAK	0
P46916	Uncharacterized protein YtxO	ytxO	1	0.00707467	99.283	49	S	HLDVGS(p)IR	3714800
P46916	Uncharacterized protein YtxO	ytxO	0.997	6.19933e-07	108.56	136	S	PAPWFS(p)QTVK	7102100
P46916	Uncharacterized protein YtxO	ytxO	0.755	1.98796e-05	76.015	103	Y	RSAPPY(p)EEEDEDEEPDLAEEAK	21785000
P46916	Uncharacterized protein YtxO	ytxO	1	3.51659e-144	187.18	99	S	S(p)APPYEEEDEDEEPDLAEEAK	302150000
P49787	Biotin carboxylase 1	accC1	1	0.000964677	99.539	450	S	FLETYDVMGS(p)	159340
P49941	Spore germination protein KC	gerKC	1	0.00878966	66.351	361	Y	Y(p)PEQWEKMK	0
P50620	Ribonucleoside-diphosphate reductase subunit alpha	nrdE	0.663	7.36365e-29	130.56	152	S	EYVNLMINQEYQPS(p)TPTFLNAGRK	3660100
P50620	Ribonucleoside-diphosphate reductase subunit alpha	nrdE	0.921	7.36365e-29	130.56	153	T	EYVNLMINQEYQPST(p)PTFLNAGRK	16723000
P50735	Cryptic catabolic NAD-specific glutamate dehydrogenase GudB	gudB	0.995	0.0071286	57.434	196	S	PLVLGGS(p)HGRESATAK	717710
P50736	Uncharacterized protein YpdA	ypdA	0.239	0.00135941	52.185	46	T	GNVVNSIYNYPT(p)HQTFFSSSEK	0
P50736	Uncharacterized protein YpdA	ypdA	0.239	0.00135941	52.185	49	T	GNVVNSIYNYPTHQT(p)FFSSSEK	0
P50736	Uncharacterized protein YpdA	ypdA	0.239	0.00135941	52.185	52	S	GNVVNSIYNYPTHQTFFS(p)SSEK	0
P50840	Putative RNA methyltransferase YpsC	ypsC	0.966	0.00346454	46.656	166	Y	DQALITLDSSGTGLHKRGY(p)RVDQGGAPIK	117420
P50840	Putative RNA methyltransferase YpsC	ypsC	0.428	0.00346454	46.656	156	S	DQALITLDS(p)SGTGLHKRGYRVDQGGAPIK	0
P50840	Putative RNA methyltransferase YpsC	ypsC	0.428	0.00346454	46.656	157	S	DQALITLDSS(p)GTGLHKRGYRVDQGGAPIK	0
P50849	Polyribonucleotide nucleotidyltransferase	pnp	1	0.00805106	96.135	644	S	FGAFVEIFS(p)GK	79198
P50849	Polyribonucleotide nucleotidyltransferase	pnp	1	0.0105969	89.466	573	S	IRDVIGPS(p)GK	4293000
P50866	ATP-dependent Clp protease ATP-binding subunit ClpX	clpX	1	0.00800013	47.05	368	S	S(p)IIEGIMLDVMFELPSR	5371900
P50866	ATP-dependent Clp protease ATP-binding subunit ClpX	clpX	1	0.00800013	47.05	383	S	SIIEGIMLDVMFELPS(p)R	5371900
P53001	Aspartate aminotransferase	aspB	0.934	4.33182e-08	51.566	91	S	RDQNIEYKPS(p)QIIVCTGAK	372370
P53001	Aspartate aminotransferase	aspB	0.816	0.0089747	50.786	63	Y	Y(p)TPSGGLAELK	1849800
P54169	Uncharacterized protein YpgR	ypgR	0.89	0.00804793	56.514	11	S	SIEPTPS(p)PNTMK	0
P54169	Uncharacterized protein YpgR	ypgR	0.999	0.00804793	56.514	5	S	S(p)IEPTPSPNTMK	0
P54182	Uncharacterized HTH-type transcriptional regulator YpoP	ypoP	0.999	0.00232382	57.973	13	T	VRTQMMYDMET(p)LLRKVFK	229290
P54182	Uncharacterized HTH-type transcriptional regulator YpoP	ypoP	0.999	0.00232382	57.973	5	T	VRT(p)QMMYDMETLLRKVFK	229290
P54375	Superoxide dismutase [Mn]	sodA	1	3.15306e-19	150.9	47	T	AVEGNT(p)ALANK	129990000
P54375	Superoxide dismutase [Mn]	sodA	0.586	0.00263355	71.159	35	Y	HHNTY(p)VTNLNK	3438700
P54375	Superoxide dismutase [Mn]	sodA	0.999	3.12889e-83	193.45	34	T	HHNT(p)YVTNLNK	228220000
P54375	Superoxide dismutase [Mn]	sodA	0.999	4.19019e-13	137.93	37	T	HHNTYVT(p)NLNK	5512400
P54375	Superoxide dismutase [Mn]	sodA	0.985	1.73848e-46	170.98	144	T	LEIT(p)STPNQDSPLSEGK	8534500
P54375	Superoxide dismutase [Mn]	sodA	0.765	0.000261935	93.729	145	S	LEITS(p)TPNQDSPLSEGK	310770
P54375	Superoxide dismutase [Mn]	sodA	0.918	0.0110258	84.993	151	S	LEITSTPNQDS(p)PLSEGK	131440
P54375	Superoxide dismutase [Mn]	sodA	0.999	1.71901e-19	156.7	154	S	LEITSTPNQDSPLS(p)EGK	3025500
P54375	Superoxide dismutase [Mn]	sodA	0.999	7.55585e-07	86.179	63	S	SVEELVADLDS(p)VPENIR	2533500
P54375	Superoxide dismutase [Mn]	sodA	0.953	1.48047e-17	44.167	70	T	SVEELVADLDSVPENIRT(p)AVRNNGGGHANHK	1756200
P54377	Probable glycine dehydrogenase [decarboxylating] subunit 2	gcvPB	0.965	0.0082914	42.185	84	Y	RNHGVDSGFYPLGSCTMKY(p)NPKINEK	0
P54377	Probable glycine dehydrogenase [decarboxylating] subunit 2	gcvPB	1	8.61781e-68	164.58	2	S	S(p)NQDQALIFELSR	1191000
P54380	Glycine--tRNA ligase alpha subunit	glyQ	1	0.00527018	51.092	9	T	MNIQDMILT(p)LQK	869740
P54383	Farnesyl diphosphate synthase	ispA	1	0.00402555	51.235	39	Y	KSMLY(p)SLQAGGK	3519300
P54383	Farnesyl diphosphate synthase	ispA	1	0.00402555	51.235	36	S	KS(p)MLYSLQAGGK	3519300
P54383	Farnesyl diphosphate synthase	ispA	1	0.00402555	51.235	40	S	KSMLYS(p)LQAGGK	3519300
P54418	Phosphoenolpyruvate carboxykinase [ATP]	pckA	0.97	1.38511e-09	113.88	235	S	GDVALFFGLS(p)GTGK	1243500
P54421	Probable peptidoglycan endopeptidase LytE	lytE	1	0.0109417	52.49	103	Y	Y(p)GMTINELKK	336830
P54467	Uncharacterized protein YqfB	yqfB	0.995	1.31516e-13	108.36	46	S	KPQHVQSAS(p)PQK	6073400
P54467	Uncharacterized protein YqfB	yqfB	0.997	3.27456e-26	134.14	44	S	PQHVQS(p)ASPQK	7470900
P54469	Uncharacterized protein YqfD	yqfD	0.514	0.00318775	45.876	276	S	LS(p)FGSLAIPIWGMTFKKEELK	2406500
P54474	Uncharacterized protein YqfQ	yqfQ	1	3.75401e-08	86.772	221	T	EQELKT(p)SAPK	38399000
P54474	Uncharacterized protein YqfQ	yqfQ	1	3.75401e-08	102.33	222	S	EQELKTS(p)APK	199480000
P54474	Uncharacterized protein YqfQ	yqfQ	1	2.83763e-06	119.17	198	S	S(p)KPKSSSLPK	85195000
P54474	Uncharacterized protein YqfQ	yqfQ	0.943	0.00157022	94.673	204	S	SKPKSSS(p)LPK	3788400
P54474	Uncharacterized protein YqfQ	yqfQ	0.93	2.83763e-06	119.17	202	S	SKPKS(p)SSLPK	53709000
P54474	Uncharacterized protein YqfQ	yqfQ	0.945	2.83763e-06	101.61	203	S	SKPKSS(p)SLPK	10113000
P54474	Uncharacterized protein YqfQ	yqfQ	0.922	1.00981e-63	108.73	175	S	SDDTETEANEESEKQS(p)VSEESSEK	3954200
P54476	Probable endonuclease 4	nfo	0.999	0.00948809	87.667	6	S	MLRIGS(p)HVSMSGK	10598000
P54496	Lipoteichoic acid synthase-like YqgS;Uncharacterized protein YqgS;Processed uncharacterized protein YqgS	yqgS	1	0.00706725	89.679	638	S	KEKQMLDQAS(p)	9029600
P54496	Lipoteichoic acid synthase-like YqgS;Uncharacterized protein YqgS;Processed uncharacterized protein YqgS	yqgS	1	0.00358157	41.513	7	S	MRKTFFS(p)KISFMLIAILLMWLK	870180
P54496	Lipoteichoic acid synthase-like YqgS;Uncharacterized protein YqgS;Processed uncharacterized protein YqgS	yqgS	1	0.00358157	41.513	10	S	MRKTFFSKIS(p)FMLIAILLMWLK	870180
P54496	Lipoteichoic acid synthase-like YqgS;Uncharacterized protein YqgS;Processed uncharacterized protein YqgS	yqgS	1	0.00358157	100.19	4	T	MRKT(p)FFSKISFMLIAILLMWLK	1890200
P54499	UPF0045 protein YqgV	yqgV	0.872	0.000692656	58.755	17	S	AIADVTIIPIGTETPS(p)VSAYVADVQK	365920
P54507	Spore coat-associated protein N	tasA	0.499	0.00219923	58.864	187	T	T(p)PTDFDQVQMEIQFKDDKTK	421490
P54512	Transcriptional regulator MntR	mntR	0.86	0.00284296	41.422	9	Y	TTPSMEDY(p)IEQIYMLIEEK	0
P54512	Transcriptional regulator MntR	mntR	0.995	0.00284296	41.422	14	Y	TTPSMEDYIEQIY(p)MLIEEK	0
P54512	Transcriptional regulator MntR	mntR	1	0.00317186	77.644	57	Y	Y(p)RGLVLTSKGK	4694300
P54514	Uncharacterized protein YqhP	yqhP	0.998	1.22128e-05	64.327	91	S	GRVS(p)HLRSVPSASK	506780
P54514	Uncharacterized protein YqhP	yqhP	0.998	5.15273e-09	77.505	98	S	GRVSHLRSVPS(p)ASKPK	3195400
P54514	Uncharacterized protein YqhP	yqhP	0.999	1.23693e-18	93.427	100	S	GRVSHLRSVPSAS(p)K	84053000
P54527	Uncharacterized protein YqiK	yqiK	0.828	5.97829e-08	71.879	209	Y	VRPY(p)TVNRPEDMK	7404100
P54530	Probable phosphate butyryltransferase	yqiS	0.921	5.79498e-135	212.59	275	S	APIALTS(p)RADSAENK	297350
P54536	Arginine transport system permease protein ArtQ	artQ	1	8.44111e-05	63.944	130	Y	EAAVALGVPY(p)GK	1687600
P54544	Membrane protein insertase MisCB	misCB	0.995	7.2805e-06	100.09	273	S	TAALTES(p)VK	3774800
P54547	Glucose-6-phosphate 1-dehydrogenase	zwf	0.994	0.000272166	120.6	264	S	LNTEEIRS(p)EK	1289100
P54558	Uncharacterized protein YqjU	yqjU	0.5	0.0106929	90.614	46	S	KLNS(p)LSEDHD	119230
P54558	Uncharacterized protein YqjU	yqjU	0.999	1.78947e-21	145.29	48	S	LNSLS(p)EDHD	1703300
P54597	Uncharacterized protein YhcM	yhcM	0.499	0.0113609	60.332	70	S	QAFSGSSGS(p)SGDNQDR	0
P54597	Uncharacterized protein YhcM	yhcM	0.499	0.0113609	60.332	71	S	QAFSGSSGSS(p)GDNQDR	0
P54597	Uncharacterized protein YhcM	yhcM	0.812	0.0098625	63.46	46	S	RNS(p)ENNTFDASNVGNMVK	1320000
P54601	Spore coat protein F-like protein YhcQ	yhcQ	1	7.58277e-272	234.12	10	S	MDQFNQQQQS(p)QMNK	10543000
P54616	Enoyl-[acyl-carrier-protein] reductase [NADH] FabI	fabI	1	0.000929158	106.54	203	S	GIS(p)DFNSILK	2305800
P54617	Phage shock protein A homolog	ydjF	1	0.00740182	100.11	85	S	ALQAGNES(p)DARK	142770
P54617	Phage shock protein A homolog	ydjF	0.991	6.46946e-06	112.67	210	S	YDTGGSS(p)QVDDELAALK	530790
P54716	Maltose-6'-phosphate glucosidase	glvA	0.999	0.00405412	102.5	449	S	DFWPELDQSPTRIS(p)	0
P54721	Catechol-2,3-dioxygenase	catE	0.999	0.00427213	81.632	12	Y	MTSIHEDTHIGY(p)AK	0
P54721	Catechol-2,3-dioxygenase	catE	0.999	0.00427213	81.632	8	T	MTSIHEDT(p)HIGYAK	0
P56849	50S ribosomal protein L33 1	rpmGA	1	1.03267e-08	144.27	48	T	STLHRET(p)K	9485500
P68575	SPBc2 prophage-derived stress response protein SCP1	yorD	1	8.41659e-16	146.59	54	S	S(p)EPIPTLEEIEK	10209000
P70998	Spermidine synthase	speE	1	1.13392e-05	137.98	2	S	S(p)ELWYTEK	37878000
P71012	PTS system fructose-specific EIIABC component;Fructose-specific phosphotransferase enzyme IIA component;Fructose-specific phosphotransferase enzyme IIB component;Fructose permease IIC component	fruA	0.711	6.53857e-08	86.641	55	S	EAILNRESQS(p)STGIGEGIAIPHAK	5518100
P71012	PTS system fructose-specific EIIABC component;Fructose-specific phosphotransferase enzyme IIA component;Fructose-specific phosphotransferase enzyme IIB component;Fructose permease IIC component	fruA	0.579	0.0014724	106.58	295	S	SGS(p)GIGNTFYK	884360
P71017	Alcohol dehydrogenase	gbsB	0.824	0.00987716	53.124	9	S	TLNMKVES(p)MQK	3248600
P71017	Alcohol dehydrogenase	gbsB	0.908	0.00284633	66.19	2	T	T(p)LNMKVESMQK	75094000
P71021	Septum site-determining protein DivIVA	divIVA	0.999	1.13331e-47	164.63	109	S	NADRIINESLS(p)K	6298600
P71025	HTH-type transcriptional regulator CzcR	czcR	0.999	0.0115234	48.391	67	Y	GVSLSPEGRKMIEY(p)VNK	37084000
P71032	Small, acid-soluble spore protein P	sspP	0.897	9.2922e-55	147.09	29	S	GHNPGQPEPLSGS(p)K	8129000
P71032	Small, acid-soluble spore protein P	sspP	0.949	0.00181017	105.02	27	S	GHNPGQPEPLS(p)GSK	1620500
P71038	Uncharacterized protein YwnC	ywnC	0.842	0.0050835	56.708	14	S	NPETMNKTLISIS(p)KWGK	5698100
P71051	Putative tyrosine-protein kinase YveL	yveL	0.876	0.00831422	106.42	226	S	KSEHYS(p)Y	58799
P71051	Putative tyrosine-protein kinase YveL	yveL	0.999	9.70284e-49	175.75	227	Y	KSEHYSY(p)	6735300
P71051	Putative tyrosine-protein kinase YveL	yveL	0.999	0.00107394	110.81	225	Y	KSEHY(p)SY	820500
P71055	Putative glycosyltransferase EpsF	epsF	0.96	0.00919873	45.722	4	S	NSS(p)QKRVLHVLSGMNR	984450
P80239	Alkyl hydroperoxide reductase subunit C	ahpC	1	0.00699781	87.184	146	S	DAS(p)NLVNK	2374100
P80239	Alkyl hydroperoxide reductase subunit C	ahpC	0.926	2.15528e-62	185.2	178	T	WEEGGETLT(p)PSLDLVGK	2483500
P80239	Alkyl hydroperoxide reductase subunit C	ahpC	0.999	7.45973e-264	257.06	180	S	WEEGGETLTPS(p)LDLVGK	8890900
P80240	Transcription elongation factor GreA	greA	0.977	0.00398296	52.359	46	S	IARSFGDLS(p)ENSEYDSAK	6366600
P80240	Transcription elongation factor GreA	greA	0.932	6.70264e-06	99.064	49	S	IARSFGDLSENS(p)EYDSAK	2167100
P80240	Transcription elongation factor GreA	greA	0.729	0.00249344	74.732	51	Y	IARSFGDLSENSEY(p)DSAK	2024600
P80240	Transcription elongation factor GreA	greA	1	1.13247e-26	164.94	84	S	IIEDDGGS(p)NVVGLGK	22669000
P80698	Trigger factor	tig	0.999	0.00366249	82.294	375	S	AENLEVS(p)DEEVDAELTK	323410
P80698	Trigger factor	tig	0.925	4.11306e-47	176.44	131	T	DDT(p)TVTDEDVQNELK	1361900
P80700	Elongation factor Ts	tsf	0.995	1.88287e-91	172.57	171	T	IGVLTVLNGT(p)TDEETAK	531070
P80700	Elongation factor Ts	tsf	0.788	2.22919e-36	163.41	126	T	MENGSTVEEYIT(p)SAVAK	296090
P80700	Elongation factor Ts	tsf	0.978	4.95959e-96	203.2	127	S	MENGSTVEEYITS(p)AVAK	2410500
P80859	6-phosphogluconate dehydrogenase, NADP(+)-dependent, decarboxylating	gndA	0.999	2.05752e-05	105.38	78	T	AGT(p)ATDATIQSLLPHLEK	6918900
P80860	Glucose-6-phosphate isomerase	pgi	0.992	5.56579e-60	168.45	242	T	DFAT(p)SELEDNPAYQYAVVRNVLYNK	16643000
P80860	Glucose-6-phosphate isomerase	pgi	0.944	3.55908e-22	125.19	243	S	DFATS(p)ELEDNPAYQYAVVRNVLYNK	41902000
P80860	Glucose-6-phosphate isomerase	pgi	0.25	0.0035623	54.276	147	T	SGT(p)TTEPAIAFRIFRK	0
P80860	Glucose-6-phosphate isomerase	pgi	0.25	0.0035623	54.276	149	T	SGTTT(p)EPAIAFRIFRK	0
P80860	Glucose-6-phosphate isomerase	pgi	0.25	0.0035623	54.276	145	S	S(p)GTTTEPAIAFRIFRK	0
P80860	Glucose-6-phosphate isomerase	pgi	0.774	2.09885e-05	103.83	148	T	SGTT(p)TEPAIAFR	4122600
P80864	Probable thiol peroxidase	tpx	0.993	1.23117e-19	118.05	33	S	VGDQAPDFTVLTNS(p)LEEK	1344500
P80865	Succinyl-CoA ligase [ADP-forming] subunit alpha	sucD	0.728	8.38073e-05	78.428	20	T	DTRVIVQGITGST(p)ALFHTK	385060
P80865	Succinyl-CoA ligase [ADP-forming] subunit alpha	sucD	0.956	4.89954e-06	114.15	19	S	DTRVIVQGITGS(p)TALFHTK	3151100
P80865	Succinyl-CoA ligase [ADP-forming] subunit alpha	sucD	1	0.00170523	59.728	253	S	RMGHAGAIIS(p)GGK	3443600
P80866	Vegetative protein 296	yurY	1	0.0105169	85.397	176	S	IAILDEIDS(p)GLDIDALK	488570
P80868	Elongation factor G	fusA	1	0.00921547	69.314	593	S	NAVS(p)KCNPVLLEPIMK	0
P80868	Elongation factor G	fusA	1	1.81841e-25	150.1	680	S	S(p)VAEEIIKK	88218000
P80868	Elongation factor G	fusA	1	0.0029244	63.076	320	Y	VMTDPY(p)VGK	16574000
P80871	General stress protein 14	ywrO	0.584	1.03833e-06	42.863	153	Y	YLPPYVFYGVNY(p)AAAEDISHSAK	2775600
P80875	General stress protein 16U	yceD	0.992	0.00474047	69.289	175	S	FSAIGS(p)GYQGGLAR	202540
P80875	General stress protein 16U	yceD	1	6.10651e-06	102.03	97	S	VNLS(p)AVPANIDK	27071000
P80877	5-methyltetrahydropteroyltriglutamate--homocysteine methyltransferase	metE	1	1.59365e-06	123.1	372	S	AAIS(p)EEIQQAK	1206800
P80877	5-methyltetrahydropteroyltriglutamate--homocysteine methyltransferase	metE	1	0.00658347	84.169	349	Y	DLLNGLSY(p)AKEK	565410
P80877	5-methyltetrahydropteroyltriglutamate--homocysteine methyltransferase	metE	1	0.00658347	84.169	348	S	DLLNGLS(p)YAKEK	565410
P80877	5-methyltetrahydropteroyltriglutamate--homocysteine methyltransferase	metE	0.993	0.000230221	115.04	548	T	DTVYAQSLT(p)SKHVK	7581600
P80877	5-methyltetrahydropteroyltriglutamate--homocysteine methyltransferase	metE	0.996	1.81169e-59	201.76	549	S	DTVYAQSLTS(p)K	38661000
P80877	5-methyltetrahydropteroyltriglutamate--homocysteine methyltransferase	metE	1	0.0104824	97.223	394	S	QFATGANS(p)EQKK	503130
P80877	5-methyltetrahydropteroyltriglutamate--homocysteine methyltransferase	metE	0.736	1.02957e-07	88.283	210	T	WVQIDEPALVT(p)ASSEDVRGAK	17011000
P80877	5-methyltetrahydropteroyltriglutamate--homocysteine methyltransferase	metE	0.804	2.52912e-10	109.72	213	S	WVQIDEPALVTASS(p)EDVRGAK	4794700
P80885	Pyruvate kinase	pyk	0.992	0.000732387	48.568	488	Y	SAY(p)GPVVVAQNAK	299300
P80886	Succinyl-CoA ligase [ADP-forming] subunit beta	sucC	1	0.00367524	71.614	72	Y	AY(p)AEELLGK	1917500
P80886	Succinyl-CoA ligase [ADP-forming] subunit beta	sucC	0.999	1.82017e-96	166.6	131	T	IVLMASEEGGT(p)EIEEVAEK	1302500
P80886	Succinyl-CoA ligase [ADP-forming] subunit beta	sucC	1	1.86749e-39	161.49	220	S	LNFDS(p)NALYRQK	336820000
P81101	Ribosome-recycling factor	frr	0.498	0.00273359	44.963	55	S	VTVEYYGAQTPLNQLS(p)SINVPEAR	0
P81101	Ribosome-recycling factor	frr	0.498	0.00273359	44.963	56	S	VTVEYYGAQTPLNQLSS(p)INVPEAR	0
P94364	Cytochrome d ubiquinol oxidase subunit 1	cydA	0.991	0.00498	43.326	291	Y	VPYALSY(p)LAYQKFSGSVKGMK	463380
P94364	Cytochrome d ubiquinol oxidase subunit 1	cydA	0.535	0.00498	43.326	290	S	VPYALS(p)YLAYQKFSGSVKGMK	463380
P94415	Response regulator aspartate phosphatase C	rapC	0.999	0.00102048	59.227	8	S	MKSGVIPS(p)SAVGQK	0
P94415	Response regulator aspartate phosphatase C	rapC	0.999	0.00102048	59.227	9	S	MKSGVIPSS(p)AVGQK	0
P94415	Response regulator aspartate phosphatase C	rapC	0.999	0.00381368	47.991	3	S	S(p)GVIPSSAVGQK	786210
P94417	Aspartokinase 3	yclM	0.638	0.00265235	93.342	10	S	FGGSS(p)LASGAQLDK	1814900
P94417	Aspartokinase 3	yclM	0.997	8.56675e-18	149.36	9	S	FGGS(p)SLASGAQLDK	24850000
P94417	Aspartokinase 3	yclM	0.996	0.00904511	90.442	281	S	NTNNPS(p)AEGTRVVSK	1122200
P94439	Uncharacterized transcriptional regulatory protein YfiK	yfiK	0.5	0.00517887	42.314	82	T	LITSSLPSVKVLMLT(p)TFK	0
P94439	Uncharacterized transcriptional regulatory protein YfiK	yfiK	0.5	0.00517887	42.314	83	T	LITSSLPSVKVLMLTT(p)FK	0
P94439	Uncharacterized transcriptional regulatory protein YfiK	yfiK	0.985	0.00517887	42.314	70	T	LIT(p)SSLPSVKVLMLTTFK	0
P94439	Uncharacterized transcriptional regulatory protein YfiK	yfiK	0.985	0.00517887	42.314	71	S	LITS(p)SLPSVKVLMLTTFK	0
P94439	Uncharacterized transcriptional regulatory protein YfiK	yfiK	0.794	0.00517887	42.314	72	S	LITSS(p)LPSVKVLMLTTFK	0
P94441	Putative transport permease YfiM	yfiM	0.998	0.00256922	76.01	137	S	SSIIETAAS(p)SFIEQYK	1549600
P94441	Putative transport permease YfiM	yfiM	0.998	0.00256922	76.01	138	S	SSIIETAASS(p)FIEQYK	1549600
P94459	Plipastatin synthase subunit D;ATP-dependent proline adenylase;ATP-dependent glutamine adenylase;ATP-dependent tyrosine adenylase 2	ppsD	0.994	0.00394381	69.598	3293	T	T(p)SSFKAYAK	14273000
P94459	Plipastatin synthase subunit D;ATP-dependent proline adenylase;ATP-dependent glutamine adenylase;ATP-dependent tyrosine adenylase 2	ppsD	0.956	0.00394381	69.598	3294	S	TS(p)SFKAYAK	14273000
P94459	Plipastatin synthase subunit D;ATP-dependent proline adenylase;ATP-dependent glutamine adenylase;ATP-dependent tyrosine adenylase 2	ppsD	0.94	0.00394381	69.598	3295	S	TSS(p)FKAYAK	14273000
P94521	Putative aminopeptidase YsdC	ysdC	0.806	0.00416391	52.527	7	T	MAKLDET(p)LTMLK	0
P94524	Ribulokinase	araB	0.999	0.0010274	50.178	525	Y	LY(p)AEYKELVHYFGKENHVMK	619690
P94524	Ribulokinase	araB	0.986	0.0010274	50.178	528	Y	LYAEY(p)KELVHYFGKENHVMK	619690
P94544	DNA polymerase/3'-5' exonuclease PolX;DNA polymerase type-X;3'-5' exodeoxyribonuclease	polX	0.691	0.00226692	45.489	61	Y	GTY(p)SVIKEYIDEGKSSTLESLQK	0
P94544	DNA polymerase/3'-5' exonuclease PolX;DNA polymerase type-X;3'-5' exodeoxyribonuclease	polX	0.949	0.00226692	45.489	67	Y	GTYSVIKEY(p)IDEGKSSTLESLQK	0
P94544	DNA polymerase/3'-5' exonuclease PolX;DNA polymerase type-X;3'-5' exodeoxyribonuclease	polX	0.654	0.00226692	45.489	60	T	GT(p)YSVIKEYIDEGKSSTLESLQK	0
P94544	DNA polymerase/3'-5' exonuclease PolX;DNA polymerase type-X;3'-5' exodeoxyribonuclease	polX	0.654	0.00226692	45.489	62	S	GTYS(p)VIKEYIDEGKSSTLESLQK	0
P94548	Fatty acid metabolism regulator protein	fadR	0.999	0.00134566	46.494	174	Y	Y(p)DLVALSNSVLELLVSGIHNK	420980
P94548	Fatty acid metabolism regulator protein	fadR	0.995	0.00134566	46.494	180	S	YDLVALS(p)NSVLELLVSGIHNK	420980
P94548	Fatty acid metabolism regulator protein	fadR	0.983	0.00134566	46.494	182	S	YDLVALSNS(p)VLELLVSGIHNK	420980
P94565	2-isopropylmalate synthase	leuA	0.581	0.0015889	52.52	505	S	AYLNAVNRQLVFQS(p)NMSGLK	148060
P94565	2-isopropylmalate synthase	leuA	1	4.05283e-08	140.2	349	S	DRLTALGFQFDS(p)EEINK	13163000
P96576	Uncharacterized methyltransferase YdaC	ydaC	1	0.00860999	84.31	142	S	S(p)FGRQMIADFK	16804000
P96609	Uncharacterized protein YdbN	ydbN	0.999	0.00503559	58.172	11	S	NTNMSGGRRS(p)MPK	4443600
P96614	DEAD-box ATP-dependent RNA helicase CshA	cshA	0.995	0.00767992	61.304	484	S	KRSNDRRS(p)SGDRRQK	1672200
P96614	DEAD-box ATP-dependent RNA helicase CshA	cshA	0.972	0.00767992	61.304	485	S	KRSNDRRSS(p)GDRRQK	1672200
P96618	Holo-[acyl-carrier-protein] synthase	acpS	0.775	8.08243e-13	142.23	120	S	EYAAAQVVIERLS(p)S	0
P96621	Antitoxin EndoAI	ndoAI	1	0.0103018	58.098	2	S	MS(p)ESSARTEMK	0
P96621	Antitoxin EndoAI	ndoAI	1	0.0103018	58.098	4	S	MSES(p)SARTEMK	0
P96621	Antitoxin EndoAI	ndoAI	1	0.0114966	58.098	5	S	MSESS(p)ARTEMK	0
P96634	Ftsk domain-containing protein YdcQ	ydcQ	0.999	0.0122414	42.947	310	Y	QMSNY(p)KTGENYAYLGLK	0
P96634	Ftsk domain-containing protein YdcQ	ydcQ	0.923	0.0122414	42.947	316	Y	QMSNYKTGENY(p)AYLGLK	0
P96643	Uncharacterized protein YddF	yddF	0.919	0.000375668	57.525	17	Y	MEIAFLNSLVVTSPGFY(p)K	3311500
P96643	Uncharacterized protein YddF	yddF	0.928	0.000375668	57.525	8	S	MEIAFLNS(p)LVVTSPGFYK	3311500
P96689	Uncharacterized membrane protein YdfK	ydfK	0.991	0.00329633	42.384	4	T	FGT(p)IFNTVMIIAGSIIGGIFK	0
P96706	Putative membrane protein YdgH	ydgH	1	0.0115633	40.137	129	S	KTVLMPVTITGS(p)DK	652700
P96712	Multidrug resistance protein 3	bmr3	0.5	0.00184948	57.703	4	T	MDTTT(p)AKQASTK	0
P96712	Multidrug resistance protein 3	bmr3	0.5	0.00184948	57.703	5	T	MDTTT(p)AKQASTK	0
P96712	Multidrug resistance protein 3	bmr3	0.999	0.00184948	57.703	3	T	MDT(p)TTAKQASTK	0
P96712	Multidrug resistance protein 3	bmr3	0.999	0.00184948	57.703	11	T	MDTTTAKQAST(p)K	0
P96712	Multidrug resistance protein 3	bmr3	0.999	0.00184948	57.703	10	S	MDTTTAKQAS(p)TK	0
P96716	Tyrosine-protein kinase YwqD	ywqD	0.999	4.52562e-57	179.94	223	S	HS(p)EYGYYGTK	104270000
P96716	Tyrosine-protein kinase YwqD	ywqD	0.999	4.43293e-64	181.53	225	Y	HSEY(p)GYYGTK	529950000
P96716	Tyrosine-protein kinase YwqD	ywqD	0.999	5.8963e-34	164.97	230	T	HSEYGYYGT(p)K	45220000
P96716	Tyrosine-protein kinase YwqD	ywqD	0.999	5.11497e-106	208.15	227	Y	HSEYGY(p)YGTK	667860000
P96716	Tyrosine-protein kinase YwqD	ywqD	0.999	4.56534e-94	192.5	228	Y	HSEYGYY(p)GTK	735950000
P96720	Uncharacterized protein YwqH	ywqH	1	7.98881e-05	131.86	108	S	YAS(p)ELFIANGAADLLK	1013100
P96725	Uncharacterized HTH-type transcriptional regulator YwqM	ywqM	0.99	0.00095022	50.916	82	T	IIALTEEAKMAT(p)NQVRETTGTLK	870570
P96725	Uncharacterized HTH-type transcriptional regulator YwqM	ywqM	0.703	0.00095022	50.916	88	T	IIALTEEAKMATNQVRET(p)TGTLK	870570
Q04747	Surfactin synthase subunit 2	srfAB	1	3.23634e-10	112.53	999	S	AGVTDNFFMIGGHS(p)LK	30768000
Q04747	Surfactin synthase subunit 2	srfAB	1	1.31862e-05	111.99	956	S	ELPAPQS(p)EAVQPEYAAPK	2910600
Q04747	Surfactin synthase subunit 2	srfAB	0.983	9.62047e-19	76.051	2314	T	GDTIRFRTGSET(p)AK	16743000
Q04747	Surfactin synthase subunit 2	srfAB	1	0.000128072	84.615	1906	Y	IRGY(p)RIEPK	10519000
Q04747	Surfactin synthase subunit 2	srfAB	0.999	5.38166e-05	125.61	3223	S	LQS(p)SLDLRNGPLLK	1797700
Q04747	Surfactin synthase subunit 2	srfAB	1	0.00338149	73.834	1131	S	NIS(p)FQLEAAK	639360
Q04747	Surfactin synthase subunit 2	srfAB	1	1.9802e-08	92.39	2040	S	TLGIEAIGIDDNFFDLGGHS(p)LK	2020500
Q04789	Acetolactate synthase	alsS	0.824	2.4868e-07	68.569	137	Y	RTHQSLDNAALFQPITKY(p)SVEVQDVK	0
Q04789	Acetolactate synthase	alsS	0.848	2.4868e-07	68.569	138	S	RTHQSLDNAALFQPITKYS(p)VEVQDVK	0
Q04796	4-hydroxy-tetrahydrodipicolinate synthase	dapA	0.474	8.46928e-51	151.12	54	T	NGTDSLVVAGTTGESPTLST(p)EEK	0
Q04796	4-hydroxy-tetrahydrodipicolinate synthase	dapA	0.474	8.46928e-51	151.12	53	S	NGTDSLVVAGTTGESPTLS(p)TEEK	0
Q04797	Aspartate-semialdehyde dehydrogenase	asd	0.636	9.15651e-17	92.098	279	T	EAPGVT(p)LQDDPSQQLYPMPADAVGK	1095900
Q04797	Aspartate-semialdehyde dehydrogenase	asd	0.97	0.00423075	97.767	172	S	ELYS(p)QTQAILNK	166730
Q04797	Aspartate-semialdehyde dehydrogenase	asd	0.669	1.91052e-36	145.49	97	T	GAIVIDNT(p)SAFR	10258000
Q04797	Aspartate-semialdehyde dehydrogenase	asd	0.991	6.17613e-148	198.81	98	S	GAIVIDNTS(p)AFR	113500000
Q04797	Aspartate-semialdehyde dehydrogenase	asd	0.891	1.61863e-30	133.96	39	S	NFEMDTLTLLSS(p)K	737730
Q04797	Aspartate-semialdehyde dehydrogenase	asd	0.582	1.61863e-30	133.96	38	S	TLEDRNFEMDTLTLLS(p)SK	530980
Q05522	Chemotaxis response regulator protein-glutamate methylesterase	cheB	0.499	0.00275011	51.798	63	T	PDVITLDVEMPVMNGT(p)DTLRK	1588000
Q05873	Valine--tRNA ligase	valS	1	3.0314e-75	190.8	529	S	S(p)LGNGVDPMDVIDK	18046000
Q06320	Sporulation-specific N-acetylmuramoyl-L-alanine amidase	cwlC	0.94	0.0103743	101.72	181	S	KTS(p)SSGLYK	1533000
Q06752	Cysteine--tRNA ligase	cysS	0.994	1.78085e-06	40.986	165	S	LSQQSIDELRS(p)GARIRVGEK	5527500
Q06752	Cysteine--tRNA ligase	cysS	1	1.23561e-17	152.25	270	S	S(p)LGNFVLVHDIIK	2097600
Q06752	Cysteine--tRNA ligase	cysS	0.997	0.00340731	57.225	2	T	T(p)ITLYNTLTRQK	1029700
Q06752	Cysteine--tRNA ligase	cysS	0.989	0.00340731	57.225	4	T	TIT(p)LYNTLTRQK	1029700
Q06752	Cysteine--tRNA ligase	cysS	0.499	0.00340731	57.225	8	T	TITLYNT(p)LTRQK	0
Q06752	Cysteine--tRNA ligase	cysS	0.499	0.00340731	57.225	10	T	TITLYNTLT(p)RQK	0
Q06753	Putative TrmH family tRNA/rRNA methyltransferase YacO	yacO	1	0.000207717	82.515	2	S	S(p)QQHDYVIGK	2109900
Q06796	50S ribosomal protein L11	rplK	0.992	0.00791412	92.439	87	S	AAGIES(p)GSGEPNRNK	712650
Q06797	50S ribosomal protein L1	rplA	0.689	0.000880352	89.877	100	Y	EAEAAGADFVGDTDY(p)INK	199100
Q06797	50S ribosomal protein L1	rplA	0.919	0.00118024	89.877	98	T	EAEAAGADFVGDT(p)DYINK	427440
Q06797	50S ribosomal protein L1	rplA	1	0.0025819	41.672	69	T	NDQQIRGAVVLPNGT(p)GKTQRVLVFAK	0
Q06797	50S ribosomal protein L1	rplA	1	0.0025819	41.672	72	T	NDQQIRGAVVLPNGTGKT(p)QRVLVFAK	0
Q07868	Penicillin-binding protein 2B	pbpB	0.559	0.0033122	40.137	212	Y	YLKERDGY(p)VTYESDKSGWELPNSK	0
Q07868	Penicillin-binding protein 2B	pbpB	0.805	0.0033122	40.137	215	Y	YLKERDGYVTY(p)ESDKSGWELPNSK	0
Q07868	Penicillin-binding protein 2B	pbpB	0.852	0.0033122	40.137	214	T	YLKERDGYVT(p)YESDKSGWELPNSK	0
Q07868	Penicillin-binding protein 2B	pbpB	0.984	0.0033122	40.137	220	S	YLKERDGYVTYESDKS(p)GWELPNSK	0
Q07868	Penicillin-binding protein 2B	pbpB	0.999	0.0033122	40.137	227	S	YLKERDGYVTYESDKSGWELPNS(p)K	0
Q08787	Surfactin synthase subunit 3	srfAC	1	0.0035171	59.345	1003	S	QIGIHDDFFALGGHS(p)LK	647140
Q08787	Surfactin synthase subunit 3	srfAC	0.499	0.00437522	44.054	944	T	QLPAYMVPQTFTFLDELPLT(p)TNGK	550200
Q08787	Surfactin synthase subunit 3	srfAC	0.499	0.00437522	44.054	945	T	QLPAYMVPQTFTFLDELPLTT(p)NGK	550200
Q08787	Surfactin synthase subunit 3	srfAC	0.825	0.00437522	44.054	936	T	QLPAYMVPQTFT(p)FLDELPLTTNGK	550200
Q45477	Isoleucine--tRNA ligase	ileS	1	0.000246278	106.14	420	S	DFRS(p)DLLDAIK	1235000
Q45477	Isoleucine--tRNA ligase	ileS	0.999	1.44158e-06	48.146	596	S	GVLSHGFALDGEGRKMS(p)K	6011000
Q45477	Isoleucine--tRNA ligase	ileS	1	7.62044e-08	98.407	598	S	S(p)IGNVVVPAK	6087600
Q45478	Uncharacterized protein YlyA	ylyA	0.571	0.00620245	45.357	9	Y	MNDQLTAIY(p)TELLLMK	1842900
Q45499	Inositol-1-monophosphatase	suhB	1	7.28291e-37	145.33	36	S	S(p)NPNDLVTNIDK	7349400
Q45596	Putative exported peptide YydF	yydF	1	0.00451992	101.35	47	S	ENRWILGS(p)GH	19868000
Q795U4	UPF0173 metal-dependent hydrolase YtkL	ytkL	0.439	0.00157637	53.625	32	T	DHHIIFDPFLTGNSLT(p)DIKPEDVK	0
Q795U4	UPF0173 metal-dependent hydrolase YtkL	ytkL	0.439	0.00157637	53.625	30	S	DHHIIFDPFLTGNS(p)LTDIKPEDVK	0
Q797A7	Uncharacterized amino acid permease YfnA	yfnA	0.999	1.04949e-09	100.4	17	S	KPLETLSAQS(p)K	3194700
Q797B3	Lipoteichoic acid synthase 1;Glycerol phosphate lipoteichoic acid synthase 1;Processed glycerol phosphate lipoteichoic acid synthase 1	ltaS1	0.499	7.08945e-19	106.72	298	S	TS(p)DAELTMDNSIFGLPEGSAFVTK	7965200
Q797B3	Lipoteichoic acid synthase 1;Glycerol phosphate lipoteichoic acid synthase 1;Processed glycerol phosphate lipoteichoic acid synthase 1	ltaS1	0.786	7.08945e-19	106.72	297	T	T(p)SDAELTMDNSIFGLPEGSAFVTK	8359700
Q7BVT7	Uncharacterized protein YerC	yerC	0.989	1.07412e-05	40.798	82	Y	RCLNY(p)GNDAYEMALDRVK	143620
Q7WY61	UPF0297 protein YrzL	yrzL	1	1.12719e-23	95.052	7	T	MSSFDKT(p)MK	4734100
Q7WY61	UPF0297 protein YrzL	yrzL	0.423	7.26367e-23	96.533	13	S	TMKFNFS(p)DDSAETNVNEVLITVYDALQEK	0
Q7WY74	UPF0295 protein YgzB	ygzB	0.898	0.0114553	45.368	5	S	MAKYS(p)SKINK	0
Q7WY74	UPF0295 protein YgzB	ygzB	0.898	0.0114553	45.368	6	S	MAKYSS(p)KINK	0

## Sheet: Acetylation Events
Protein IDs	Protein Name	Gene Name	Localization Probability	PEP	Score	Position	Amino Acid	Modified Peptide Sequence	Intensity
C0H3S9	Uncharacterized HTH-type transcriptional regulator YbzH	ybzH	1	4.2991e-19	86.548	91	K	RDEEAIGK(ack)LADFLK	10826000
C0H3V8	Uncharacterized protein YyzM	yyzM	1	1.71916e-06	71.806	15	K	DFGLNDIVEMK(ack)K	111060000
C0H3X4	Uncharacterized protein YezG	yezG	1	3.08572e-38	64.16	62	K	TPENNQIIYSQDIPSHYNVSK(ack)DIFKTLLR	256070000
C0H3X4	Uncharacterized protein YezG	yezG	1	3.08572e-38	129.47	66	K	TPENNQIIYSQDIPSHYNVSKDIFK(ack)TLLR	99042000
C0H3Z2	Uncharacterized protein YjzH	yjzH	1	1.12091e-13	89.46	31	K	EDYQQIIHDYAK(ack)R	33215000
C0H3Z2	Uncharacterized protein YjzH	yjzH	1	0.000259003	85.161	2	K	MK(ack)EYEFVR	3932200
C0H405	Uncharacterized protein YkzS	ykzS	1	0.000235535	61.344	37	K	AVLSK(ack)QDDFK	1599400
C0H405	Uncharacterized protein YkzS	ykzS	1	9.98181e-05	64.711	42	K	QDDFK(ack)HFR	19690000
C0H415	Uncharacterized membrane protein YnzI	ynzI	0.5	0.00140703	46.001	4	K	DRK(ack)KDEIQR	932070
C0H415	Uncharacterized membrane protein YnzI	ynzI	0.5	0.00140703	46.001	5	K	DRKK(ack)DEIQR	932070
C0H453	Uncharacterized membrane protein YqzM	yqzM	1	0.000100399	46.643	6	K	MNDFEK(ack)NVQSK	0
C0SP82	Probable oxidoreductase YoaE	yoaE	1	1.41466e-12	99.283	600	K	LFINTK(ack)DAEKHGIVDGAPVR	19871000
C0SP82	Probable oxidoreductase YoaE	yoaE	1	3.23376e-62	128.71	604	K	LFINTKDAEK(ack)HGIVDGAPVR	23218000
C0SP82	Probable oxidoreductase YoaE	yoaE	1	1.74762e-23	70.114	271	K	QYDPEK(ack)VSTITGVSTEDIYR	7209300
C0SP85	Uncharacterized protein YukE	yukE	1	8.30665e-23	69.024	17	K	AMAK(ack)QYGVESQEVLNQVDR	3416300
C0SP85	Uncharacterized protein YukE	yukE	1	6.9483e-19	46.818	41	K	MISDLK(ack)SMWEGASSEAFADQYEQLK	8640400
C0SP93	Acetyl-coenzyme A carboxylase carboxyl transferase subunit beta	accD	1	5.67244e-40	113.47	103	K	DREK(ack)TSLNEAVVTGK	15459000
C0SP93	Acetyl-coenzyme A carboxylase carboxyl transferase subunit beta	accD	1	3.08036e-12	117.93	46	K	ELDK(ack)NMR	14767000
C0SP93	Acetyl-coenzyme A carboxylase carboxyl transferase subunit beta	accD	1	3.57799e-05	70.363	42	K	IMLTK(ack)ELDK	64809000
C0SP93	Acetyl-coenzyme A carboxylase carboxyl transferase subunit beta	accD	1	8.11424e-05	75.387	150	K	ITLAIEK(ack)AK	17681000
C0SP93	Acetyl-coenzyme A carboxylase carboxyl transferase subunit beta	accD	1	2.88536e-18	130.22	99	K	LEK(ack)DREK	39397000
C0SPA0	Pullulanase	amyX	1	0.00063415	42.976	600	K	ETFK(ack)EDVHYIR	1064700
C0SPA7	Ftsk domain-containing protein YukB	yukB	1	3.44426e-06	67.997	858	K	VQDATDSK(ack)EILK	4546800
C0SPB0	Uncharacterized acyl--CoA ligase YtcI	ytcI	1	4.91585e-05	52.132	309	K	EVIDVFQK(ack)HFGIK	27656000
C0SPB0	Uncharacterized acyl--CoA ligase YtcI	ytcI	1	0.00144483	95.793	314	K	HFGIK(ack)VR	1632200
C0SPB0	Uncharacterized acyl--CoA ligase YtcI	ytcI	1	6.6478e-06	71.176	65	K	IGAALADLGFK(ack)K	5840200
C0SPB0	Uncharacterized acyl--CoA ligase YtcI	ytcI	1	0.000587723	57.532	277	K	LMAK(ack)VEGLK	1541300
C0SPB1	Uncharacterized protein YukJ	yukJ	1	0.00498215	81.296	17	K	GIVLDMK(ack)R	3660500
C0SPB1	Uncharacterized protein YukJ	yukJ	1	2.77167e-05	43.794	126	K	K(ack)AQDEKTPVYIFGSK	1292000
C0SPB1	Uncharacterized protein YukJ	yukJ	1	5.96788e-19	85.493	131	K	KAQDEK(ack)TPVYIFGSK	135010000
C0SPB1	Uncharacterized protein YukJ	yukJ	1	1.18892e-25	58.093	125	K	PLPHEITGPDNDLNDFIETYMK(ack)K	45653000
C0SPB1	Uncharacterized protein YukJ	yukJ	1	1.44877e-17	45.099	30	K	RETDDDSPHFQVK(ack)MLGEENTYYR	31866000
C0SPB1	Uncharacterized protein YukJ	yukJ	1	6.86604e-10	47.68	140	K	TPVYIFGSK(ack)FGPEQAADK	1952700
C0SPB2	Putative metabolite transport protein YwtG	ywtG	1	2.72172e-05	44.925	219	K	DIDQEIHDIK(ack)EAEK	1081700
C0SPB5	Uncharacterized protein YclD	yclD	1	5.32173e-89	143.56	123	K	EDVAK(ack)YADLTSGVR	3845200
C0SPB5	Uncharacterized protein YclD	yclD	1	0.000466819	58.889	118	K	IVSVK(ack)EDVAK	3488700
C0SPB5	Uncharacterized protein YclD	yclD	1	0.000285317	101.64	153	K	TLEDLK(ack)R	660100
O05217	Uncharacterized HTH-type transcriptional regulator YwrC	ywrC	1	3.24171e-20	49.559	17	K	SHEYQIPNLVLDETDK(ack)QILTILHEEGR	1390900
O05220	Uncharacterized protein YwrF	ywrF	1	9.16965e-05	52.5	16	K	DTYK(ack)LLSGTVIPR	1312600
O05220	Uncharacterized protein YwrF	ywrF	1	1.27976e-19	100.22	182	K	GYILTDELK(ack)PASR	8926500
O05220	Uncharacterized protein YwrF	ywrF	1	1.19105e-09	50.178	119	K	TSLHPVESK(ack)AVSVPGIK	4120800
O05220	Uncharacterized protein YwrF	ywrF	1	1.24666e-05	82.261	136	K	VRFECK(ack)LER	4237400
O05220	Uncharacterized protein YwrF	ywrF	1	5.15317e-18	63.682	173	K	VYDAEK(ack)GYILTDELK	88937000
O05236	Uncharacterized HTH-type transcriptional regulator YugG	yugG	1	7.79319e-11	79.885	151	K	HDGK(ack)VFETGDDDK	1537300
O05236	Uncharacterized HTH-type transcriptional regulator YugG	yugG	1	1.75502e-09	48.907	6	K	LTEK(ack)ETEILEILDENSR	7248900
O05236	Uncharacterized HTH-type transcriptional regulator YugG	yugG	1	6.11107e-08	62.861	37	K	MAGIPVNEVK(ack)TIIDK	14468000
O05236	Uncharacterized HTH-type transcriptional regulator YugG	yugG	0.998	0.0013799	60.255	45	K	TIIDKLEK(ack)EK	3624700
O05236	Uncharacterized HTH-type transcriptional regulator YugG	yugG	1	2.22893e-05	92.051	42	K	TIIDK(ack)LEK	39054000
O05236	Uncharacterized HTH-type transcriptional regulator YugG	yugG	1	4.38356e-05	79.201	160	K	VFETGDDDK(ack)R	5952300
O05239	Probable NADH-dependent butanol dehydrogenase 1	yugJ	1	4.74086e-13	93.325	384	K	EDVLSILK(ack)ASL	1846800
O05239	Probable NADH-dependent butanol dehydrogenase 1	yugJ	1	0.000155217	47.606	160	K	EK(ack)YGWGSPLVFPK	7436900
O05239	Probable NADH-dependent butanol dehydrogenase 1	yugJ	1	3.34435e-05	76.332	27	K	LPEELK(ack)PYGK	53871000
O05239	Probable NADH-dependent butanol dehydrogenase 1	yugJ	1	0.00101232	45.28	123	K	YDGDAWDIVTK(ack)K	3089400
O05240	Probable NADH-dependent butanol dehydrogenase 2	yugK	1	5.9445e-30	113.22	79	K	LATVEK(ack)GIGLCR	1022100
O05240	Probable NADH-dependent butanol dehydrogenase 2	yugK	1	2.62517e-19	102.4	379	K	LNK(ack)DDVLAILR	3387600
O05242	Probable oligo-1,6-glucosidase 3	yugT	1	0.00227621	62.166	392	K	RLYETK(ack)TAK	1682400
O05242	Probable oligo-1,6-glucosidase 3	yugT	1	3.08414e-11	58.246	20	K	SFK(ack)DSNGDGIGDIQGIR	1204200
O05242	Probable oligo-1,6-glucosidase 3	yugT	1	0.0014973	41.684	450	K	WLNAEAQK(ack)NDK	418930
O05243	UPF0047 protein YugU	yugU	1	4.16219e-06	62.287	11	K	TTK(ack)RDEMIDITR	1154700
O05250	Sensor histidine kinase MalK	malK	1	4.04506e-13	94.465	528	K	IPYEPK(ack)EENHD	1531900
O05252	Uncharacterized lipoprotein YufN	yufN	1	8.22179e-06	51.03	351	K	IIDGLEIPATEK(ack)ELK	2225500
O05261	Uncharacterized HTH-type transcriptional regulator YulB	yulB	1	0.000768433	46.844	88	K	AIAHEAAK(ack)YVK	576810
O05265	Uncharacterized oxidoreductase YulF	yulF	1	2.92477e-09	42.633	122	K	ANGVVLMEAMK(ack)TTFLPNFK	8366500
O05265	Uncharacterized oxidoreductase YulF	yulF	1	6.35834e-13	110.88	138	K	HLHK(ack)IGTVR	1613400
O05265	Uncharacterized oxidoreductase YulF	yulF	1	2.61259e-19	97.594	94	K	HVLCEK(ack)PFASNTK	65504000
O05265	Uncharacterized oxidoreductase YulF	yulF	1	0.000396876	40.475	310	K	SLTTAK(ack)IMEEAR	452130
O05265	Uncharacterized oxidoreductase YulF	yulF	1	6.23641e-06	78.548	130	K	TTFLPNFK(ack)ELK	1600700
O05268	Ferredoxin--NADP reductase 2	yumC	1	6.13183e-31	102.52	74	K	AQELINNLK(ack)EQMAK	4187800
O05268	Ferredoxin--NADP reductase 2	yumC	1	2.66128e-06	103.74	317	K	AYMDPK(ack)AR	60582000
O05268	Ferredoxin--NADP reductase 2	yumC	1	7.60814e-16	45.885	79	K	EQMAK(ack)FDQTICLEQAVESVEK	8673900
O05268	Ferredoxin--NADP reductase 2	yumC	1	1.13719e-31	96.464	230	K	IEQLVLEEVK(ack)GDRK	97475000
O05268	Ferredoxin--NADP reductase 2	yumC	1	9.12243e-17	44.6	53	K	IIESLPQLGGQLSALYPEK(ack)YIYDVAGFPK	2474400
O05268	Ferredoxin--NADP reductase 2	yumC	1	5.59489e-11	83.692	128	K	K(ack)LELENAEQYEGK	5810100
O05268	Ferredoxin--NADP reductase 2	yumC	0.999	2.0566e-40	75.539	140	K	KLELENAEQYEGK(ack)NLHYFVDDLQK	108390000
O05268	Ferredoxin--NADP reductase 2	yumC	1	4.37348e-25	93.237	151	K	NLHYFVDDLQK(ack)FAGR	231930000
O05268	Ferredoxin--NADP reductase 2	yumC	1	9.50493e-17	75.764	264	K	NWGLDIEK(ack)NSIVVK	160220000
O05268	Ferredoxin--NADP reductase 2	yumC	1	1.78302e-13	62.658	102	K	QADGVFK(ack)LVTNEETHYSK	7985600
O05268	Ferredoxin--NADP reductase 2	yumC	1	4.36536e-90	148.96	125	K	TVIITAGNGAFK(ack)PR	53603000
O05268	Ferredoxin--NADP reductase 2	yumC	1	6.98005e-93	158.05	63	K	YIYDVAGFPK(ack)IR	390410000
O05269	GMP reductase	guaC	1	7.42745e-12	76.759	263	K	EYFGSASEFQK(ack)GEK	12025000
O05269	GMP reductase	guaC	1	0.00150825	95.541	178	K	VCITK(ack)IK	6323600
O05272	Asparagine synthetase [glutamine-hydrolyzing] 3	asnO	1	3.98826e-05	67.385	174	K	AILAHPDIK(ack)AR	1041800
O05272	Asparagine synthetase [glutamine-hydrolyzing] 3	asnO	1	0.0014973	41.684	18	K	QLVQEK(ack)QTMDR	939110
O05272	Asparagine synthetase [glutamine-hydrolyzing] 3	asnO	1	2.07664e-11	40.137	449	K	YEETLAETPLLDGETGVDK(ack)AR	1542000
O05392	Holliday junction ATP-dependent DNA helicase RuvA	ruvA	1	0.00529263	50.354	174	K	VLGYAEKEIK(ack)K	2905700
O05392	Holliday junction ATP-dependent DNA helicase RuvA	ruvA	1	0.000290588	50.354	171	K	VLGYAEK(ack)EIKK	28044000
O05405	Uncharacterized protein YrhO	yrhO	1	3.68402e-30	70.837	99	K	YFEK(ack)FEQTANDRENIWNITGR	8190000
O05413	Probable nitronate monooxygenase	yrpB	1	0.000320123	78.516	119	K	IDLILK(ack)YK	3183300
O05413	Probable nitronate monooxygenase	yrpB	1	0.00752549	79.469	6	K	MNEFMK(ack)K	703770
O05413	Probable nitronate monooxygenase	yrpB	1	6.105e-08	62.357	25	K	PIIQAPMAGGITK(ack)PR	4760700
O05413	Probable nitronate monooxygenase	yrpB	1	6.18929e-05	55.196	252	K	QK(ack)ILEANEADTK	992180
O05494	Uncharacterized HTH-type transcriptional regulator YdhC	ydhC	1	0.00153546	55.064	60	K	LLEK(ack)DGLLK	3204200
O05494	Uncharacterized HTH-type transcriptional regulator YdhC	ydhC	1	5.65676e-17	52.866	121	K	QLEETEK(ack)AIHNGTEDTEIIR	1372000
O05496	Uncharacterized UDP-glucosyltransferase YdhE	ydhE	1	0.0111605	56.721	269	K	ADLTK(ack)LK	1513800
O05496	Uncharacterized UDP-glucosyltransferase YdhE	ydhE	1	5.43493e-07	46.249	28	K	AFSDK(ack)GYDVHYISTEK	18608000
O05496	Uncharacterized UDP-glucosyltransferase YdhE	ydhE	1	1.379e-13	66.068	350	K	DEVNAQILK(ack)QAVDEVLR	6819800
O05496	Uncharacterized UDP-glucosyltransferase YdhE	ydhE	1	2.91186e-14	90.412	39	K	GYDVHYISTEK(ack)YK	33636000
O05496	Uncharacterized UDP-glucosyltransferase YdhE	ydhE	1	0.0028687	54.259	367	K	NDQYTAGIK(ack)K	778390
O05496	Uncharacterized UDP-glucosyltransferase YdhE	ydhE	1	1.23723e-07	80.312	223	K	TDFPIEQLK(ack)DEK	17110000
O05496	Uncharacterized UDP-glucosyltransferase YdhE	ydhE	1	9.2864e-11	74.853	90	K	TSLDILQIVK(ack)DLSK	12360000
O05496	Uncharacterized UDP-glucosyltransferase YdhE	ydhE	1	9.42985e-11	78.814	264	K	VVIAAGEK(ack)ADLTK	5204100
O05508	6-phospho-beta-glucosidase GmuD	gmuD	1	5.09841e-08	63.682	44	K	GQNIWDYWFEK(ack)EPHR	3261200
O05518	Probable tRNA threonylcarbamoyladenosine biosynthesis protein Gcp	gcp	1	4.3291e-27	58.516	173	K	EHGSFEVIGETLDDAAGEAYDK(ack)VAR	5495100
O05519	Uncharacterized ABC transporter ATP-binding protein YdiF	ydiF	1	0.00363662	56.043	567	K	RSYEEEK(ack)EWK	1828300
O05519	Uncharacterized ABC transporter ATP-binding protein YdiF	ydiF	1	4.09361e-32	103.66	224	K	YFLDK(ack)VVNQVYEVSR	2484900
O05520	Cyclic pyranopterin monophosphate synthase accessory protein	moaC	1	3.59271e-07	49.343	137	K	ALDK(ack)GMVIGPTFLLEK	2727900
O05520	Cyclic pyranopterin monophosphate synthase accessory protein	moaC	1	5.17416e-19	86.497	43	K	NEVYEK(ack)IQSHDIGK	7635400
O05522	Sec-independent protein translocase protein TatAy	tatAy	0.549	0.000785652	44.543	53	K	GLTSDEEEKK(ack)K	569490
O05522	Sec-independent protein translocase protein TatAy	tatAy	1	3.392e-12	99.568	52	K	GLTSDEEEK(ack)K	5934600
O06006	Putative cysteine protease YraA	yraA	1	2.39378e-07	52.52	90	K	ADDRPGEFAK(ack)AFVENK	12832000
O06006	Putative cysteine protease YraA	yraA	1	0.00737377	84.244	96	K	AFVENK(ack)K	21340000
O06006	Putative cysteine protease YraA	yraA	1	3.16551e-34	61.039	138	K	DLINAGANYK(ack)DAEVVVSHNIVTSR	7843200
O06006	Putative cysteine protease YraA	yraA	1	1.02323e-21	51.783	55	K	IDK(ack)AISDVDASDFDALLIPGGFSPDLLR	2258800
O06474	HTH-type transcriptional regulator YfmP	yfmP	1	1.81525e-06	72.62	91	K	EGYLLSLDPK(ack)ER	5044800
O06476	Uncharacterized ABC transporter ATP-binding protein YfmR	yfmR	1	3.1496e-102	151.99	110	K	ALYELGK(ack)DPENEQR	3188300
O06476	Uncharacterized ABC transporter ATP-binding protein YfmR	yfmR	0.999	4.87424e-23	80.316	103	K	EYEK(ack)ALYELGKDPENEQR	2830300
O06477	Putative sensory transducer protein YfmS	yfmS	1	3.80574e-06	43.099	84	K	TSMVPK(ack)ELFGFPLIAR	4045800
O06478	Putative aldehyde dehydrogenase YfmT	yfmT	1	3.53654e-12	99.5	60	K	K(ack)WDAVNPFEK	16751000
O06478	Putative aldehyde dehydrogenase YfmT	yfmT	1	1.01124e-06	74.78	34	K	NPYTQK(ack)TFTTFR	17019000
O06478	Putative aldehyde dehydrogenase YfmT	yfmT	1	1.6358e-21	66.022	302	K	VLVHSSIYDK(ack)FLELYQAK	36811000
O06478	Putative aldehyde dehydrogenase YfmT	yfmT	1	1.024e-08	112.71	480	K	WISVQHEK(ack)R	4116400
O06490	Uncharacterized protein YetN	yetN	1	0.0157336	43.308	51	K	DFLDGELK(ack)K	3963800
O06491	Glutamyl-tRNA(Gln) amidotransferase subunit A	gatA	1	1.33624e-32	85.837	56	K	AYAK(ack)ELDEAVDGR	1299900
O06491	Glutamyl-tRNA(Gln) amidotransferase subunit A	gatA	1	2.86354e-10	72.321	21	K	EIK(ack)ISDLVDESYKR	4648400
O06491	Glutamyl-tRNA(Gln) amidotransferase subunit A	gatA	1	4.58381e-66	116.96	265	K	IAVPK(ack)EYLGEGVGKEAR	36021000
O06491	Glutamyl-tRNA(Gln) amidotransferase subunit A	gatA	1	4.58381e-66	122.39	274	K	IAVPKEYLGEGVGK(ack)EAR	50378000
O06491	Glutamyl-tRNA(Gln) amidotransferase subunit A	gatA	1	4.49064e-83	161.19	31	K	ISDLVDESYK(ack)R	48843000
O06491	Glutamyl-tRNA(Gln) amidotransferase subunit A	gatA	1	0.000574979	62.166	17	K	ITELK(ack)QLIHKK	17691000
O06491	Glutamyl-tRNA(Gln) amidotransferase subunit A	gatA	1	4.97302e-05	67.334	12	K	ITELKQLIHK(ack)K	85379000
O06491	Glutamyl-tRNA(Gln) amidotransferase subunit A	gatA	1	9.15648e-25	71.376	39	K	RIQAVDDK(ack)VQAFLALDEER	22272000
O06491	Glutamyl-tRNA(Gln) amidotransferase subunit A	gatA	1	8.82131e-09	90.793	7	K	SLFDHK(ack)ITELK	93209000
O06491	Glutamyl-tRNA(Gln) amidotransferase subunit A	gatA	1	8.41658e-20	73.279	344	K	TDNADNLIDLYK(ack)QTR	192950000
O06491	Glutamyl-tRNA(Gln) amidotransferase subunit A	gatA	1	2.07664e-11	40.137	410	K	YDVIVGPTTPTPAFK(ack)IGENTK	4759300
O06492	Glutamyl-tRNA(Gln) amidotransferase subunit C	gatC	1	7.82739e-05	67.385	85	K	NAPDHK(ack)DGYIR	2727400
O06714	Nuclease SbcCD subunit C	sbcC	1	0.00150632	55.235	790	K	GDSIQIK(ack)LR	2049400
O06714	Nuclease SbcCD subunit C	sbcC	1	2.45315e-83	132.51	341	K	SEK(ack)EPELLAKQEQLSR	1017200
O06714	Nuclease SbcCD subunit C	sbcC	1	2.45315e-83	132.51	348	K	SEKEPELLAK(ack)QEQLSR	14957000
O06724	Uncharacterized protein YisK	yisK	1	0.00133184	56.258	278	K	GFTPPK(ack)FLR	3759600
O06724	Uncharacterized protein YisK	yisK	1	2.21264e-08	84.817	28	K	IMDLQK(ack)AEK	85895000
O06724	Uncharacterized protein YisK	yisK	1	2.57591e-30	130.66	99	K	NIICIGK(ack)NYR	11467000
O06724	Uncharacterized protein YisK	yisK	1	5.30686e-05	76.1	190	K	RHK(ack)QFFIGK	6210000
O06734	AB hydrolase superfamily protein YisY	yisY	1	0.000730332	47.429	229	K	IAPFDFAK(ack)ELK	7590900
O06734	AB hydrolase superfamily protein YisY	yisY	1	0.000246191	44.543	46	K	MFEYQMNELPK(ack)R	1900300
O06734	AB hydrolase superfamily protein YisY	yisY	1	7.76691e-22	105.65	162	K	TLADLGK(ack)QFFEK	4546700
O06745	Bifunctional homocysteine S-methyltransferase/5,10-methylenetetrahydrofolate reductase;Homocysteine S-methyltransferase;5,10-methylenetetrahydrofolate reductase	yitJ	1	2.23886e-06	76.073	547	K	EK(ack)MAHAGEDKEK	7552300
O06745	Bifunctional homocysteine S-methyltransferase/5,10-methylenetetrahydrofolate reductase;Homocysteine S-methyltransferase;5,10-methylenetetrahydrofolate reductase	yitJ	1	0.0351595	41.652	153	K	EVLK(ack)IAR	4022700
O06745	Bifunctional homocysteine S-methyltransferase/5,10-methylenetetrahydrofolate reductase;Homocysteine S-methyltransferase;5,10-methylenetetrahydrofolate reductase	yitJ	1	4.75763e-75	140.05	79	K	HGLEDDIK(ack)K	230210000
O06745	Bifunctional homocysteine S-methyltransferase/5,10-methylenetetrahydrofolate reductase;Homocysteine S-methyltransferase;5,10-methylenetetrahydrofolate reductase	yitJ	1	2.01074e-05	100.57	477	K	HLDKAVK(ack)R	7188200
O06745	Bifunctional homocysteine S-methyltransferase/5,10-methylenetetrahydrofolate reductase;Homocysteine S-methyltransferase;5,10-methylenetetrahydrofolate reductase	yitJ	1	2.01074e-05	102.51	474	K	HLDK(ack)AVKR	159670000
O06745	Bifunctional homocysteine S-methyltransferase/5,10-methylenetetrahydrofolate reductase;Homocysteine S-methyltransferase;5,10-methylenetetrahydrofolate reductase	yitJ	1	9.8498e-07	44.252	334	K	LSFDK(ack)FLSAAAELK	11656000
O06745	Bifunctional homocysteine S-methyltransferase/5,10-methylenetetrahydrofolate reductase;Homocysteine S-methyltransferase;5,10-methylenetetrahydrofolate reductase	yitJ	1	3.22725e-10	86.344	555	K	MAHAGEDK(ack)EK	177290000
O06745	Bifunctional homocysteine S-methyltransferase/5,10-methylenetetrahydrofolate reductase;Homocysteine S-methyltransferase;5,10-methylenetetrahydrofolate reductase	yitJ	1	7.53435e-06	79.659	87	K	MNQEAVK(ack)IAR	949300
O06745	Bifunctional homocysteine S-methyltransferase/5,10-methylenetetrahydrofolate reductase;Homocysteine S-methyltransferase;5,10-methylenetetrahydrofolate reductase	yitJ	1	6.02663e-19	65.924	539	K	NAEFIHNEIPGIK(ack)LSDTIR	20725000
O06745	Bifunctional homocysteine S-methyltransferase/5,10-methylenetetrahydrofolate reductase;Homocysteine S-methyltransferase;5,10-methylenetetrahydrofolate reductase	yitJ	1	4.55533e-08	43.955	602	K	SDLTAELTSYIQQK(ack)DEQR	9866700
O06745	Bifunctional homocysteine S-methyltransferase/5,10-methylenetetrahydrofolate reductase;Homocysteine S-methyltransferase;5,10-methylenetetrahydrofolate reductase	yitJ	1	0.000160863	53.448	317	K	TEPGLDEIAAKK(ack)R	2488000
O06745	Bifunctional homocysteine S-methyltransferase/5,10-methylenetetrahydrofolate reductase;Homocysteine S-methyltransferase;5,10-methylenetetrahydrofolate reductase	yitJ	1	6.82012e-09	67.997	316	K	TEPGLDEIAAK(ack)KR	95132000
O06745	Bifunctional homocysteine S-methyltransferase/5,10-methylenetetrahydrofolate reductase;Homocysteine S-methyltransferase;5,10-methylenetetrahydrofolate reductase	yitJ	1	2.89432e-16	82.651	110	K	TFNK(ack)NAYSLDEIKR	6055500
O06745	Bifunctional homocysteine S-methyltransferase/5,10-methylenetetrahydrofolate reductase;Homocysteine S-methyltransferase;5,10-methylenetetrahydrofolate reductase	yitJ	1	1.57202e-123	172.27	119	K	TFNKNAYSLDEIK(ack)R	124280000
O06746	UPF0234 protein yitk	yitK	1	9.74915e-09	118.5	69	K	DVLVSK(ack)LIK	670510
O06746	UPF0234 protein yitk	yitK	1	5.92985e-26	117.09	105	K	LVQGIDK(ack)DNAK	87715000
O06746	UPF0234 protein yitk	yitK	1	4.30586e-149	169.64	84	K	NIDYGK(ack)VENASGGTVR	15088000
O06746	UPF0234 protein yitk	yitK	0.749	8.72228e-47	65.298	138	K	VTGKNK(ack)DDLQQIISAVR	1149700
O06746	UPF0234 protein yitk	yitK	0.546	1.0145e-35	58.98	136	K	VTGK(ack)NKDDLQQIISAVR	1814800
O06746	UPF0234 protein yitk	yitK	1	0.000228556	69.905	36	K	YDFK(ack)GSK	11758000
O06747	Uncharacterized protein YitL	yitL	1	7.36499e-57	108.72	200	K	CFIHPSERK(ack)EEPR	392900
O06747	Uncharacterized protein YitL	yitL	1	1.5771e-06	83.883	137	K	LYCMLK(ack)VTNR	10488000
O06747	Uncharacterized protein YitL	yitL	1	9.23664e-19	44.863	147	K	MFAK(ack)PAPEDIISELFTDASEDLMNK	867130
O06747	Uncharacterized protein YitL	yitL	1	6.34067e-24	84.375	257	K	NGAMPYSDK(ack)SQPDDIRER	19221000
O06747	Uncharacterized protein YitL	yitL	1	1.4195e-05	62.088	297	K	VYQENGWTYEK(ack)K	3807500
O06965	Putative lipoprotein YvcA	yvcA	1	1.06903e-39	112.17	57	K	DLPQVPAFQDEK(ack)TR	94949000
O06965	Putative lipoprotein YvcA	yvcA	1	5.42228e-10	48.907	137	K	EESFANEPK(ack)TMLDIVSGK	4030300
O06965	Putative lipoprotein YvcA	yvcA	1	3.17694e-09	42.633	66	K	EYMVSTK(ack)EEEPGYYLLESK	4574900
O06965	Putative lipoprotein YvcA	yvcA	1	0.00294446	66.56	160	K	K(ack)TDIYTAKK	3602700
O06965	Putative lipoprotein YvcA	yvcA	1	2.27574e-15	94.402	91	K	MLFPEDGK(ack)YLSR	13112000
O06965	Putative lipoprotein YvcA	yvcA	1	0.00198795	68.49	150	K	NDYK(ack)GEYKK	28326000
O06965	Putative lipoprotein YvcA	yvcA	1	0.000562473	73.655	154	K	NDYKGEYK(ack)K	31302000
O06965	Putative lipoprotein YvcA	yvcA	1	1.04682e-06	56.514	222	K	NENQPCSLDEEKAK(ack)NK	8353000
O06965	Putative lipoprotein YvcA	yvcA	1	6.1457e-31	102.5	220	K	NENQPCSLDEEK(ack)AKNK	91667000
O06965	Putative lipoprotein YvcA	yvcA	1	4.1665e-06	65.295	104	K	NK(ack)ESIGFNSYDK	4247100
O06965	Putative lipoprotein YvcA	yvcA	1	0.00294446	66.56	167	K	TDIYTAK(ack)K	12662000
O06965	Putative lipoprotein YvcA	yvcA	1	0.00105812	50.703	38	K	TEAVK(ack)PK	0
O06966	Putative uncharacterized protein YvcB	yvcB	1	1.38658e-06	50.874	99	K	ESGYDGTAIHIIDEK(ack)K	48028000
O06966	Putative uncharacterized protein YvcB	yvcB	1	4.37473e-08	53.924	212	K	FSYK(ack)YEDIDSIPPEK(ack)LK	8977400
O06966	Putative uncharacterized protein YvcB	yvcB	1	1.41374e-12	63.691	100	K	K(ack)HIDQLQIISEGSADNK	37152000
O06966	Putative uncharacterized protein YvcB	yvcB	1	2.29302e-05	52.5	575	K	LAAGFSHTFDK(ack)LEK	45075000
O06966	Putative uncharacterized protein YvcB	yvcB	1	0.00061421	92.445	612	K	RDFIK(ack)NIR	8287100
O06966	Putative uncharacterized protein YvcB	yvcB	1	0.00594291	49.96	295	K	SIQK(ack)FLQK	12033000
O06966	Putative uncharacterized protein YvcB	yvcB	1	0.000766108	46.88	452	K	TLDTETK(ack)DALK	1356200
O06966	Putative uncharacterized protein YvcB	yvcB	1	4.37473e-08	47.68	223	K	YEDIDSIPPEK(ack)LK	7299300
O06972	Uncharacterized Nudix hydrolase YvcI	yvcI	1	2.20881e-09	111.82	23	K	VLLLQK(ack)PR	848860
O06973	UPF0042 nucleotide-binding protein YvcJ	yvcJ	1	5.93211e-05	50.897	151	K	SQIIYDTSDMK(ack)PR	3178200
O06973	UPF0042 nucleotide-binding protein YvcJ	yvcJ	1	3.92005e-05	49.298	277	K	SVTLAENLADYFK(ack)K	1597900
O06973	UPF0042 nucleotide-binding protein YvcJ	yvcJ	1	0.00267355	43.419	228	K	WNETQK(ack)FNEK	1450600
O06976	HPr-like protein Crh	crh	1	1.95419e-06	67.997	37	K	FTSDVFLEK(ack)DGK	76001000
O06976	HPr-like protein Crh	crh	1	1.48818e-12	109.66	5	K	MVQQK(ack)VEVR	12494000
O06977	Uncharacterized acetyltransferase YvcN	yvcN	1	0.000120667	61.161	90	K	EAGFHVK(ack)LIR	2317000
O06977	Uncharacterized acetyltransferase YvcN	yvcN	1	3.59879e-27	125.98	55	K	ITK(ack)EELWR	8075800
O06993	Maltose phosphorylase	mdxK	1	0.000522128	68.536	723	K	LINVTVDEK(ack)R	2118100
O06996	Putative sporulation hydrolase CotR	cotR	1	0.00943549	44.882	32	K	QNPK(ack)LISR	595860
O06997	Uncharacterized FAD-linked oxidoreductase YvdP	yvdP	1	4.78791e-11	52.862	267	K	LLK(ack)PLLHAGTPTEADIK	12404000
O06997	Uncharacterized FAD-linked oxidoreductase YvdP	yvdP	1	0.00484764	69.198	162	K	TVDAK(ack)GR	232070
O06997	Uncharacterized FAD-linked oxidoreductase YvdP	yvdP	1	4.17493e-05	53.3	13	K	VIFK(ack)GDPGYTEAIK	3691200
O06997	Uncharacterized FAD-linked oxidoreductase YvdP	yvdP	1	0.00025556	56.205	353	K	VPK(ack)DETAFFWR	3849100
O07001	Uncharacterized HTH-type transcriptional regulator YvdT	yvdT	1	2.24792e-07	40.968	149	K	AIANHEVTEGINSK(ack)WTAR	4061500
O07001	Uncharacterized HTH-type transcriptional regulator YvdT	yvdT	1	0.000369521	56.527	27	K	GLDK(ack)ASISDIVKK	3432000
O07001	Uncharacterized HTH-type transcriptional regulator YvdT	yvdT	1	0.000369521	56.527	35	K	GLDKASISDIVK(ack)K	3432000
O07001	Uncharacterized HTH-type transcriptional regulator YvdT	yvdT	1	0.0208877	47.853	181	K	K(ack)EIFTFLK	651600
O07001	Uncharacterized HTH-type transcriptional regulator YvdT	yvdT	1	0.000811499	71.614	8	K	QTSGK(ack)YEK	9815800
O07006	Phenolic acid decarboxylase PadC	padC	1	0.000250293	85.676	115	K	EK(ack)YETYPK	33942000
O07008	HTH-type transcriptional regulator GanR	ganR	1	7.62898e-05	96.311	85	K	LEVEK(ack)LAK	5055100
O07020	Lactate utilization protein A	lutA	1	2.43438e-07	43.316	95	K	EYPHLFQDDPK(ack)WADK	18055000
O07021	Lactate utilization protein B	lutB	1	0.000360271	59.198	171	K	EQIRDVFK(ack)ER	1644100
O07021	Lactate utilization protein B	lutB	1	3.40921e-66	79.837	88	K	GGHVYFAK(ack)TAEEASSYIR	4297700
O07021	Lactate utilization protein B	lutB	1	1.22748e-07	94.692	11	K	IGTDAFK(ack)ER	13027000
O07021	Lactate utilization protein B	lutB	1	4.17724e-11	77.744	385	K	IPLHELLLK(ack)HR	10970000
O07021	Lactate utilization protein B	lutB	1	2.57356e-28	65.423	181	K	LDYQHTEK(ack)PEELVMHAR	75841000
O07021	Lactate utilization protein B	lutB	1	1.8398e-64	101.92	79	K	QHVLENLDFYLGQLAENVAK(ack)R	15040000
O07021	Lactate utilization protein B	lutB	1	4.7905e-29	109.72	393	K	QNIVEK(ack)EGR	7412700
O07081	Uncharacterized isochorismatase family protein YrdC	yrdC	1	8.71161e-56	125.53	35	K	AEENISK(ack)ILELWR	16357000
O07081	Uncharacterized isochorismatase family protein YrdC	yrdC	1	6.67184e-08	62.081	64	K	PHSLFHPK(ack)NEGFAIK	88513000
O07509	Glutamate 5-kinase 2	proJ	1	0.0221969	60.788	62	K	K(ack)LGFIQR	2929600
O07513	Protein hit	hit	1	1.47679e-29	67.76	140	K	THADDYKPEDLQNISSSIAK(ack)R	9273400
O07513	Protein hit	hit	1	1.47679e-29	68.639	127	K	THADDYK(ack)PEDLQNISSSIAKR	15578000
O07516	Uncharacterized membrane protein YhaH	yhaH	1	6.13046e-23	119.53	108	K	EIADIEEK(ack)IR	67089000
O07516	Uncharacterized membrane protein YhaH	yhaH	1	2.43677e-05	46.892	86	K	K(ack)WQEEIKPHQQDLQK	4343300
O07516	Uncharacterized membrane protein YhaH	yhaH	1	2.43677e-05	46.892	92	K	KWQEEIK(ack)PHQQDLQK	4343300
O07516	Uncharacterized membrane protein YhaH	yhaH	1	2.6671e-10	67.646	100	K	PHQQDLQK(ack)EIADIEEK	2507500
O07516	Uncharacterized membrane protein YhaH	yhaH	1	0.000435132	50.897	49	K	TNYDSFEETIK(ack)R	969820
O07521	3'-5' exoribonuclease YhaM	yhaM	1	4.43194e-17	56.081	279	K	EAEILHYIDNLDAK(ack)MNMMDR	13265000
O07533	Putative enoyl-CoA hydratase/isomerase YhaR	yhaR	1	0.000150689	45.183	77	K	MMTSEHDPDQFK(ack)R	987500
O07541	Uncharacterized protein YhaZ	yhaZ	1	0.00166966	48.981	29	K	SSYPDFNK(ack)NR	2695100
O07543	UPF0754 membrane protein YheB	yheB	1	3.54495e-11	70.889	320	K	LLEGISSNLESVLK(ack)R	907070
O07543	UPF0754 membrane protein YheB	yheB	1	0.00266091	79.451	244	K	NEWGK(ack)LR	3852700
O07543	UPF0754 membrane protein YheB	yheB	1	1.84657e-05	78.098	223	K	VLPELLK(ack)FLR	4783900
O07548	Uncharacterized protein YheG	yheG	1	0.000122376	48.527	43	K	SQHADLPLSK(ack)DR	4889200
O07561	Uncharacterized aromatic compound monooxygenase YhjG	yhjG	1	2.6188e-14	101.38	106	K	TEK(ack)LLEDHAR	9166000
O07565	NTD biosynthesis operon putative hydrolase NtdB	ntdB	1	0.0084591	70.056	123	K	EK(ack)VEKLVK	1435600
O07565	NTD biosynthesis operon putative hydrolase NtdB	ntdB	1	0.0084591	70.056	126	K	EKVEK(ack)LVK	1435600
O07565	NTD biosynthesis operon putative hydrolase NtdB	ntdB	1	1.78288e-05	54.09	165	K	HNFYYQEQDEINDK(ack)K	1529400
O07565	NTD biosynthesis operon putative hydrolase NtdB	ntdB	1	8.59798e-10	50.831	219	K	NEIVTFMLEK(ack)YNLNTER	1649600
O07566	NTD biosynthesis operon protein NtdA	ntdA	1	2.17818e-06	62.287	267	K	AGAIATDNEELAK(ack)K	45257000
O07566	NTD biosynthesis operon protein NtdA	ntdA	1	9.88564e-07	50.305	48	K	EK(ack)IDIEHDLFNYQKNR	70045000
O07566	NTD biosynthesis operon protein NtdA	ntdA	1	1.67067e-11	56.081	28	K	GDVQGK(ack)ELVIEDSIVNER	26052000
O07566	NTD biosynthesis operon protein NtdA	ntdA	1	4.24627e-08	68.171	60	K	IDIEHDLFNYQK(ack)NR	68902000
O07566	NTD biosynthesis operon protein NtdA	ntdA	1	0.000525607	54.898	10	K	ISGK(ack)SKENMSLLK	3197800
O07566	NTD biosynthesis operon protein NtdA	ntdA	1	0.000525607	54.898	12	K	ISGKSK(ack)ENMSLLK	3197800
O07566	NTD biosynthesis operon protein NtdA	ntdA	1	5.32155e-18	74.732	394	K	TPLVQDK(ack)YAGLQLVHTEK	34170000
O07567	NTD biosynthesis operon regulator NtdR	ntdR	1	0.000329083	41.684	88	K	GVSHEVLFK(ack)NYK	798390
O07567	NTD biosynthesis operon regulator NtdR	ntdR	1	5.52964e-14	71.879	112	K	QTELELLELLK(ack)HK	102250000
O07575	Uncharacterized oxidoreductase YhdF	yhdF	1	1.52698e-13	119.68	92	K	RIEK(ack)ENVR	3121200
O07575	Uncharacterized oxidoreductase YhdF	yhdF	1	0.0107445	43.979	215	K	SLADK(ack)GIR	711350
O07576	Uncharacterized amino acid permease YhdG	yhdG	1	4.65669e-13	72.433	22	K	SIQDLIAATSGEK(ack)SLK	1795200
O07584	1-acyl-sn-glycerol-3-phosphate acyltransferase	plsC	1	0.0213742	47.603	76	K	WIGSFLK(ack)K	4529000
O07585	UPF0053 protein YhdP	yhdP	1	3.60332e-05	73.632	207	K	YVNK(ack)IFEFDDR	3256100
O07587	Putative aspartate aminotransferase YhdR	yhdR	1	1.4787e-06	64.224	16	K	EVEENLNK(ack)GSWIR	1816600
O07587	Putative aspartate aminotransferase YhdR	yhdR	1	6.69726e-08	62.055	198	K	NIDDLGALLK(ack)EIEEK	19880000
O07595	NAD-dependent protein deacetylase	cobB	1	0.0093238	58.981	63	K	LFWPK(ack)FK	2087600
O07597	D-alanine aminotransferase	dat	1	1.68509e-17	59.339	99	K	K(ack)HQYEAGLEPQTTAYTFTVK	3716800
O07597	D-alanine aminotransferase	dat	1	4.38373e-05	98.458	2	K	MK(ack)VLVNGR	4919000
O07597	D-alanine aminotransferase	dat	1	1.44056e-09	71.933	214	K	MNILGLIEK(ack)NGIK	10848000
O07597	D-alanine aminotransferase	dat	1	1.4046e-85	140.96	218	K	NGIK(ack)LDETPVSEEELK	171660000
O07598	Putative amidohydrolase YhaA	yhaA	1	6.34617e-05	55.04	277	K	DILEK(ack)EIEAVVK	4706200
O07598	Putative amidohydrolase YhaA	yhaA	1	1.29148e-06	61.167	377	K	FDINEK(ack)AMLTAAK	25811000
O07598	Putative amidohydrolase YhaA	yhaA	1	7.97363e-05	65.842	8	K	SISTLQK(ack)EINK	34158000
O07598	Putative amidohydrolase YhaA	yhaA	1	1.3399e-08	61.657	371	K	VYSHHHPK(ack)FDINEK	40085000
O07600	3-oxoacyl-[acyl-carrier-protein] synthase 3 protein 2	fabHB	1	9.99554e-06	80.684	220	K	EVYK(ack)WAAR	5123100
O07600	3-oxoacyl-[acyl-carrier-protein] synthase 3 protein 2	fabHB	1	2.25194e-20	89.624	263	K	MIESICEK(ack)TPFPIEK	49022000
O07603	Putative aminopeptidase YhfE	yhfE	1	4.19261e-05	106.04	132	K	DAGK(ack)AER	816150
O07603	Putative aminopeptidase YhfE	yhfE	1	4.78994e-05	78.192	39	K	EWK(ack)VETVR	21506000
O07603	Putative aminopeptidase YhfE	yhfE	1	1.38509e-15	79.346	280	K	HLVQLAEK(ack)HHIDYK	58702000
O07603	Putative aminopeptidase YhfE	yhfE	1	2.94092e-11	69.258	335	K	HTAK(ack)LLYYYVQSPMV	8471900
O07603	Putative aminopeptidase YhfE	yhfE	1	0.00233806	77.072	327	K	THK(ack)SSLR	2049800
O07604	Uncharacterized protein YhfF	yhfF	1	4.01231e-40	74.222	62	K	DVYQTAGQLVTVYDK(ack)HDNPR	343590000
O07604	Uncharacterized protein YhfF	yhfF	1	0.0016675	48.998	89	K	LVK(ack)GEGNGDR	408640
O07604	Uncharacterized protein YhfF	yhfF	1	1.19421e-05	60.157	38	K	SATCAPK(ack)SLYSK	3451700
O07604	Uncharacterized protein YhfF	yhfF	1	7.90808e-23	113.62	43	K	SLYSK(ack)DELR	53780000
O07607	Uncharacterized protein YhfI	yhfI	1	2.03122e-07	67.136	226	K	EAK(ack)TVFNGEVNIAK	4276900
O07607	Uncharacterized protein YhfI	yhfI	1	0.000242515	86.136	106	K	LTYK(ack)THTK	1737200
O07608	Lipoate-protein ligase LplJ	lplJ	1	8.48636e-05	60.255	100	K	DDGDSFHNFK(ack)K	12285000
O07609	Uncharacterized sugar epimerase YhfK	yhfK	1	1.62744e-08	46.249	212	K	AFDLTEGDTPIAEALK(ack)K	1837000
O07609	Uncharacterized sugar epimerase YhfK	yhfK	1	1.22832e-05	58.723	182	K	DDVAK(ack)TVIASLDEK	3157700
O07609	Uncharacterized sugar epimerase YhfK	yhfK	1	8.40791e-08	58.246	168	K	NEPGTGTVSAAK(ack)DLER	7128900
O07609	Uncharacterized sugar epimerase YhfK	yhfK	1	2.04599e-300	225.13	191	K	TVIASLDEK(ack)NTENR	21581000
O07615	Putative quinone oxidoreductase YhfP	yhfP	1	1.63101e-06	40.493	215	K	ALSK(ack)QQWQGAVDPVGGK	913930
O07615	Putative quinone oxidoreductase YhfP	yhfP	1	3.55479e-07	43.794	192	K	EAADYLK(ack)QLGASEVISR	1235400
O07615	Putative quinone oxidoreductase YhfP	yhfP	1	1.80867e-06	63.185	211	K	EDVYDGTLK(ack)ALSK	4161600
O07615	Putative quinone oxidoreductase YhfP	yhfP	1	3.84238e-12	58.712	315	K	EVSLEETPGALK(ack)DILQNR	1733200
O07615	Putative quinone oxidoreductase YhfP	yhfP	1	1.06583e-05	44.925	31	K	TISTEDLPK(ack)DGVLIK	3459500
O07617	Uncharacterized phosphatase PhoE	phoE	1	1.44263e-15	81.278	57	K	DFSWDIIVTSPLK(ack)R	3789100
O07617	Uncharacterized phosphatase PhoE	phoE	1	1.55338e-07	44.312	176	K	LVNACLSNIEFAEEK(ack)WR	1172200
O07617	Uncharacterized phosphatase PhoE	phoE	1	1.22657e-17	46.273	81	K	RTAEIINEYLHLPIVEMDDFK(ack)ER	3642000
O07617	Uncharacterized phosphatase PhoE	phoE	1	0.000101129	78.264	132	K	VNQAYPNK(ack)K	1974400
O07618	Putative acetyl-CoA C-acetyltransferase YhfS	yhfS	1	6.2353e-17	75.548	39	K	K(ack)LEDQVDEVILGNATGR	7907500
O07618	Putative acetyl-CoA C-acetyltransferase YhfS	yhfS	1	9.03366e-08	115.46	336	K	LFYEAK(ack)R	4259000
O07621	Heme-based aerotactic transducer HemAT	hemAT	1	9.65357e-05	44.968	361	K	HIK(ack)DVNELVSESK	1449900
O07621	Heme-based aerotactic transducer HemAT	hemAT	1	6.93979e-13	76.759	274	K	IDTSLVQIEK(ack)EMVK	15091000
O07621	Heme-based aerotactic transducer HemAT	hemAT	1	9.27111e-10	51.798	226	K	SVQELVDK(ack)SEGISQASK	927090
O07631	GTP-binding protein TypA/BipA homolog	typA	1	0.000212675	44.426	541	K	DNDLVVNVSK(ack)MK	463050
O07631	GTP-binding protein TypA/BipA homolog	typA	1	3.78e-06	101.46	326	K	EGK(ack)YVTAR	23976000
O07631	GTP-binding protein TypA/BipA homolog	typA	0.915	1.85203e-27	61.942	392	K	EGYELQVSKPEVIIK(ack)EIDGVR	12928000
O07631	GTP-binding protein TypA/BipA homolog	typA	1	4.67579e-12	100.02	263	K	IFGFQGLK(ack)R	6238700
O07631	GTP-binding protein TypA/BipA homolog	typA	1	0.00245351	89.296	596	K	ILNK(ack)NER	8968400
O07631	GTP-binding protein TypA/BipA homolog	typA	1	9.29902e-06	81.525	68	K	NTAINYK(ack)DTR	1117200
O07636	Uncharacterized protein YlaL	ylaL	1	3.68947e-06	67.08	156	K	QPITDVK(ack)EIEII	6386400
O07638	UPF0358 protein YlaN	ylaN	1	4.05199e-07	89.189	73	K	DGK(ack)DLLYTLER	0
O07638	UPF0358 protein YlaN	ylaN	1	6.10412e-14	87.568	70	K	LGLVDEK(ack)DGK	46287000
O07638	UPF0358 protein YlaN	ylaN	1	2.344e-24	112.64	26	K	VDAEKILK(ack)LIR	2918100
O07638	UPF0358 protein YlaN	ylaN	1	2.344e-24	112.64	23	K	VDAEK(ack)ILKLIR	3723600
O07918	Uncharacterized protein YraH	yraH	1	3.83893e-06	63.091	63	K	ETMAEIVGEEK(ack)K	1963000
O07918	Uncharacterized protein YraH	yraH	1	1.23723e-07	80.312	79	K	FLLQFK(ack)VEDVDK	6686400
O07918	Uncharacterized protein YraH	yraH	1	0.00384841	66.692	14	K	LLVNDFK(ack)K	8741200
O07918	Uncharacterized protein YraH	yraH	1	0.000336167	49.025	93	K	TYDDLHEK(ack)GVK	23160000
O07921	Chitosanase	csn	1	2.15185e-24	125.57	139	K	SLANDK(ack)EFR	15223000
O07921	Chitosanase	csn	1	5.35096e-07	86.898	218	K	WLNK(ack)FLDVR	18593000
O07939	Uncharacterized protein YisT	yisT	1	3.63064e-29	83.758	164	K	QLDHSGVPTDYMYYLYEK(ack)R	6653800
O07939	Uncharacterized protein YisT	yisT	1	9.34487e-06	48.216	5	K	TDAK(ack)QFYDYHSWANK	2927800
O08336	Probable bifunctional P-450/NADPH-P450 reductase 2;Cytochrome P450 102;NADPH--cytochrome P450 reductase	cypE	1	4.22111e-14	89.231	985	K	GYVQHLLK(ack)QDTQK	1648700
O08336	Probable bifunctional P-450/NADPH-P450 reductase 2;Cytochrome P450 102;NADPH--cytochrome P450 reductase	cypE	1	4.75137e-19	82.942	24	K	NLPHLEK(ack)EQLSQSLWR	3622600
O30509	Aspartyl/glutamyl-tRNA(Asn/Gln) amidotransferase subunit B	gatB	1	2.39995e-13	44.641	375	K	ELADVALTPEGLAGMIK(ack)LIEK	10190000
O30509	Aspartyl/glutamyl-tRNA(Asn/Gln) amidotransferase subunit B	gatB	1	2.20701e-13	64.537	334	K	EMADFFEETVQK(ack)GAEAK	3829800
O30509	Aspartyl/glutamyl-tRNA(Asn/Gln) amidotransferase subunit B	gatB	1	0.00101054	62.908	406	K	GGDAEKIVK(ack)EK	8505200
O30509	Aspartyl/glutamyl-tRNA(Asn/Gln) amidotransferase subunit B	gatB	1	2.59516e-14	78.505	403	K	GGDAEK(ack)IVKEK	72471000
O30509	Aspartyl/glutamyl-tRNA(Asn/Gln) amidotransferase subunit B	gatB	1	2.9761e-09	114.64	230	K	GLEHEEK(ack)R	20254000
O30509	Aspartyl/glutamyl-tRNA(Asn/Gln) amidotransferase subunit B	gatB	1	8.5996e-07	40.493	467	K	GQANPPMVNK(ack)ILLEEIK	4123900
O30509	Aspartyl/glutamyl-tRNA(Asn/Gln) amidotransferase subunit B	gatB	0.511	3.71546e-07	88.37	475	K	ILLEEIKK(ack)R	1180300
O30509	Aspartyl/glutamyl-tRNA(Asn/Gln) amidotransferase subunit B	gatB	1	3.30961e-44	148.52	474	K	ILLEEIK(ack)K	18119000
O30509	Aspartyl/glutamyl-tRNA(Asn/Gln) amidotransferase subunit B	gatB	1	3.69641e-06	87.568	389	K	K(ack)VFKELIEK	13978000
O30509	Aspartyl/glutamyl-tRNA(Asn/Gln) amidotransferase subunit B	gatB	1	3.13841e-18	45.363	129	K	LHLEEDAGK(ack)LTHTGDGYSLVDFNR	7477800
O30509	Aspartyl/glutamyl-tRNA(Asn/Gln) amidotransferase subunit B	gatB	1	6.77295e-13	81.017	379	K	LIEK(ack)GTISSKIAK	44568000
O30509	Aspartyl/glutamyl-tRNA(Asn/Gln) amidotransferase subunit B	gatB	1	4.8068e-08	68.044	385	K	LIEKGTISSK(ack)IAK	15429000
O30509	Aspartyl/glutamyl-tRNA(Asn/Gln) amidotransferase subunit B	gatB	1	5.13926e-23	83.758	223	K	NLNSFAFVQK(ack)GLEHEEK	55653000
O30509	Aspartyl/glutamyl-tRNA(Asn/Gln) amidotransferase subunit B	gatB	0.983	2.29349e-56	107.65	255	K	RYDEATKK(ack)TILMR	2148400
O30509	Aspartyl/glutamyl-tRNA(Asn/Gln) amidotransferase subunit B	gatB	1	0.000607062	92.538	254	K	RYDEATK(ack)K	15461000
O30509	Aspartyl/glutamyl-tRNA(Asn/Gln) amidotransferase subunit B	gatB	1	4.85598e-05	49.298	213	K	TELK(ack)NLNSFAFVQK	3592100
O30509	Aspartyl/glutamyl-tRNA(Asn/Gln) amidotransferase subunit B	gatB	1	3.69641e-06	87.568	392	K	VFK(ack)ELIEKGGDAEK	193860000
O30509	Aspartyl/glutamyl-tRNA(Asn/Gln) amidotransferase subunit B	gatB	1	4.0773e-17	91.961	397	K	VFKELIEK(ack)GGDAEK	141490000
O30509	Aspartyl/glutamyl-tRNA(Asn/Gln) amidotransferase subunit B	gatB	1	0.00301915	49.3	262	K	VK(ack)EGSDDYR	2100800
O31404	Acetoin:2,6-dichlorophenolindophenol oxidoreductase subunit alpha	acoA	1	0.000562273	42.629	279	K	DAIQGFK(ack)NYLLK	2484000
O31404	Acetoin:2,6-dichlorophenolindophenol oxidoreductase subunit alpha	acoA	1	1.6106e-89	151.74	290	K	ETDANK(ack)LSDIEQR	24238000
O31404	Acetoin:2,6-dichlorophenolindophenol oxidoreductase subunit alpha	acoA	1	5.20821e-46	136.5	284	K	NYLLK(ack)ETDANK	153490000
O31404	Acetoin:2,6-dichlorophenolindophenol oxidoreductase subunit alpha	acoA	1	2.28433e-08	49.216	15	K	REGLSLTEEK(ack)ALWMYQK	15124000
O31404	Acetoin:2,6-dichlorophenolindophenol oxidoreductase subunit alpha	acoA	1	1.10096e-39	112.02	272	K	VEHLEEK(ack)DAIQGFK	116540000
O31421	Uncharacterized protein YbcM	ybcM	1	0.0356189	41.502	5	K	FLK(ack)ALPR	1762700
O31423	Uncharacterized protein SkfB	skfB	1	5.67303e-07	49.988	390	K	CIGK(ack)IELSEPDLPFQK	5389600
O31423	Uncharacterized protein SkfB	skfB	1	0.00131245	42.629	230	K	GGFK(ack)ESMNTIK	9115500
O31425	Sporulation-killing factor biosynthesis protein SkfC	skfC	1	0.000931217	46.069	125	K	EITFFYADVPK(ack)K	1799800
O31425	Sporulation-killing factor biosynthesis protein SkfC	skfC	1	2.75308e-08	99.442	80	K	LHHLGILK(ack)K	1484900
O31425	Sporulation-killing factor biosynthesis protein SkfC	skfC	1	7.84971e-25	93.909	131	K	TLSGK(ack)FEQVSPETLK	9477400
O31427	SkfA peptide export ATP-binding protein SkfE	skfE	1	1.88305e-11	40.986	118	K	VYHALK(ack)EVHLEEKANQLCGQLSR	4819200
O31427	SkfA peptide export ATP-binding protein SkfE	skfE	1	1.40181e-13	66.022	125	K	VYHALKEVHLEEK(ack)ANQLCGQLSR	26855000
O31429	Uncharacterized protein SkfG	skfG	1	8.18881e-40	70.994	139	K	CLK(ack)YEHEHPSGIVAPFAAEEALGK	135570000
O31429	Uncharacterized protein SkfG	skfG	0.99	1.51899e-05	81.525	167	K	LIAFQLK(ack)DKED	3815000
O31430	Thioredoxin-like protein SkfH	skfH	1	2.171e-05	54.199	133	K	TMGDVGWDK(ack)MLK	101470000
O31430	Thioredoxin-like protein SkfH	skfH	1	0.000284693	50.354	56	K	VLQDIK(ack)DMNVK	2655900
O31443	Putative HTH-type DNA-binding domain-containing acetyltransferase YbfA	ybfA	1	0.00100528	54.343	60	K	ALQDK(ack)LGLDR	847550
O31443	Putative HTH-type DNA-binding domain-containing acetyltransferase YbfA	ybfA	1	1.98938e-10	116.73	83	K	EDLIYK(ack)QR	5188200
O31443	Putative HTH-type DNA-binding domain-containing acetyltransferase YbfA	ybfA	1	0.0027177	43.297	77	K	QFEK(ack)EDLIYK	3634200
O31449	Uncharacterized HTH-type transcriptional regulator YbfI	ybfI	1	1.34601e-18	51.31	134	K	HELTASLQELHILISEEK(ack)QALRK	1833900
O31457	UPF0176 protein YbfQ	ybfQ	1	2.39807e-12	40.723	116	K	LEDDVDPNETTGQHLK(ack)PAEFYEK	4775000
O31467	Sec-independent protein translocase protein TatAd	tatAd	1	8.32934e-05	62.088	53	K	SLVSGDEK(ack)EEK	5058700
O31474	Uncharacterized methyltransferase YcgJ	ycgJ	1	1.31364e-07	52.862	211	K	EK(ack)QIITHLNHASDEAR	1940700
O31475	Ferredoxin--NADP reductase 1	ycgT	1	2.03968e-24	94.487	237	K	K(ack)DIEIDELIINHGFK	100160000
O31475	Ferredoxin--NADP reductase 1	ycgT	1	8.36501e-29	106.42	149	K	NLHYGVEK(ack)LDAFKGK	330510000
O31475	Ferredoxin--NADP reductase 1	ycgT	1	8.81565e-06	65.252	154	K	NLHYGVEKLDAFK(ack)GK	36682000
O31475	Ferredoxin--NADP reductase 1	ycgT	1	1.48726e-21	55.337	74	K	QLIEQLK(ack)EQAATFDPDIVLNQR	1930400
O31475	Ferredoxin--NADP reductase 1	ycgT	1	1.34616e-08	70.942	41	K	VIEFLPK(ack)LGGK	74633000
O31475	Ferredoxin--NADP reductase 1	ycgT	1	3.29504e-24	110.52	53	K	VSLFFPEK(ack)IIR	147420000
O31480	Uncharacterized HTH-type transcriptional regulator YczG	yczG	1	0.000275119	50.354	59	K	STLSHHFK(ack)VLR	2064300
O31484	Uncharacterized protein YczJ	yczJ	1	1.09001e-12	45.82	11	K	EAAMLHIK(ack)EGLEQEFEDAFR	3530800
O31484	Uncharacterized protein YczJ	yczJ	1	7.91415e-20	92.039	76	K	GSSEYQEWK(ack)ALLHR	415000000
O31489	Uncharacterized protein YdcI	ydcI	1	2.5834e-08	82.645	255	K	AYLEK(ack)QIIK	29631000
O31489	Uncharacterized protein YdcI	ydcI	1	0.0216363	47.657	532	K	ELK(ack)DIPR	773990
O31489	Uncharacterized protein YdcI	ydcI	1	3.90969e-09	42.068	296	K	ELSEK(ack)ADEQAIHIFSENLR	3321600
O31489	Uncharacterized protein YdcI	ydcI	1	1.12844e-09	47.68	97	K	IEQSVK(ack)LQEVEDLYRPYK	1723700
O31498	DNA ligase	ligA	1	2.65712e-07	68.044	615	K	NEAK(ack)AQIEALGGK	3799800
O31498	DNA ligase	ligA	1	1.24007e-16	69.188	645	K	NTDLVIAGEAAGSK(ack)LTK	2523600
O31501	Swarming motility protein SwrC	swrC	1	0.0137181	69.176	549	K	LANIYK(ack)K	2537000
O31501	Swarming motility protein SwrC	swrC	1	1.60898e-18	125.49	449	K	LK(ack)DEPLR	8682900
O31502	Diacylglycerol kinase	dagK	1	2.76079e-09	71.879	152	K	LTELTYDVPSK(ack)LK	21295000
O31506	UPF0720 protein YeeF	yeeF	1	2.09921e-08	109.11	243	K	EREIEK(ack)LK	4375100
O31506	UPF0720 protein YeeF	yeeF	1	5.29661e-07	65.374	156	K	K(ack)TLEKLDALDEDLK	8239300
O31506	UPF0720 protein YeeF	yeeF	1	1.87538e-07	65.374	160	K	TLEK(ack)LDALDEDLK	66517000
O31506	UPF0720 protein YeeF	yeeF	1	3.13139e-31	102.5	7	K	VFEAK(ack)TLLSEATDR	3583500
O31506;O31998;O34330;P45942	UPF0720 protein YeeF;SPBc2 prophage-derived UPF0720 protein YokI;UPF0720 protein YobL;UPF0720 protein YqcG	yeeF;yokI;yobL;yqcG	1	1.79675e-11	96.229	112	K	SK(ack)SIMSEQKK	46838000
O31506;O31998;O34330;P45942	UPF0720 protein YeeF;SPBc2 prophage-derived UPF0720 protein YokI;UPF0720 protein YobL;UPF0720 protein YqcG	yeeF;yokI;yobL;yqcG	1	1.79675e-11	96.229	119	K	SKSIMSEQK(ack)K	53022000
O31509	Probable transcriptional regulatory protein YeeI	yeeI	1	1.02527e-29	119.39	61	K	TYSVPK(ack)NIIER	45103000
O31512	Uncharacterized oxidoreductase YesF	yesF	1	9.81395e-15	40.208	241	K	MEAGGLPADYAHFMAK(ack)LDEAISHGAEHR	3047100
O31534	Heme-degrading monooxygenase HmoA	hmoA	1	2.12351e-05	77.062	11	K	MTVK(ack)EGFADKVIER	40872000
O31534	Heme-degrading monooxygenase HmoA	hmoA	1	9.34691e-38	127.51	17	K	MTVKEGFADK(ack)VIER	2410100000
O31534	Heme-degrading monooxygenase HmoA	hmoA	1	8.03391e-78	130.47	42	K	QEGLIDVTVLEK(ack)NVR	107740000
O31534	Heme-degrading monooxygenase HmoA	hmoA	1	5.42684e-05	51.726	68	K	QWEK(ack)SDAHIAGHK	433980000
O31534	Heme-degrading monooxygenase HmoA	hmoA	1	4.99002e-06	59.731	64	K	WESEDHWK(ack)QWEK	183220000
O31546	Probable tRNA-dihydrouridine synthase 2	dus2	1	0.00661204	64.236	284	K	FFK(ack)IYLR	1281300
O31547	Uncharacterized protein YfjM	yfjM	1	0.00378906	53.775	147	K	AVEEK(ack)HEL	3163200
O31550	Dihydrolipoyllysine-residue acetyltransferase component of acetoin cleaving system	acoC	1	0.000136777	73.157	135	K	AGLDLK(ack)QLK	1896500
O31550	Dihydrolipoyllysine-residue acetyltransferase component of acetoin cleaving system	acoC	1	1.48717e-19	117.14	164	K	DQAK(ack)PVSEQK	4564400
O31550	Dihydrolipoyllysine-residue acetyltransferase component of acetoin cleaving system	acoC	1	1.12441e-67	109.72	284	K	HAEK(ack)LSLIELAQSISENAK	101310000
O31550	Dihydrolipoyllysine-residue acetyltransferase component of acetoin cleaving system	acoC	1	0.000145296	70.728	129	K	IAEK(ack)AGLDLK	14529000
O31550	Dihydrolipoyllysine-residue acetyltransferase component of acetoin cleaving system	acoC	1	2.51668e-09	111.06	148	K	IVK(ack)DDVTK	4777300
O31550	Dihydrolipoyllysine-residue acetyltransferase component of acetoin cleaving system	acoC	1	1.79133e-09	63.682	299	K	LSLIELAQSISENAK(ack)K	17916000
O31556	Uncharacterized protein YfjC	yfjC	1	3.17889e-31	102.52	178	K	EFLEK(ack)HDHQEDVTR	67925000
O31556	Uncharacterized protein YfjC	yfjC	1	6.34047e-16	48.907	173	K	LLEGASDNPSYLK(ack)EFLEK	32232000
O31556	Uncharacterized protein YfjC	yfjC	1	1.96302e-07	68.277	146	K	TDEFLHIIDTEDK(ack)R	2894000
O31560	Uncharacterized HTH-type transcriptional regulator YfiR	yfiR	1	5.3384e-26	134.48	129	K	RQYLEK(ack)R	1658100
O31562	Putative metal-dependent hydrolase YfiT	yfiT	1	3.63481e-07	68.657	102	K	AWSELK(ack)DSK	12652000
O31562	Putative metal-dependent hydrolase YfiT	yfiT	1	0.000300718	41.621	26	K	DK(ack)WIQVLEEVPAK	1471000
O31562	Putative metal-dependent hydrolase YfiT	yfiT	1	2.75762e-16	47.499	96	K	LSLTEETPAIRPYDEK(ack)AWSELK	40004000
O31562	Putative metal-dependent hydrolase YfiT	yfiT	1	1.81019e-06	63.181	37	K	WIQVLEEVPAK(ack)LK	4651200
O31567	Probable siderophore-binding lipoprotein YfiY	yfiY	1	0.000110014	77.662	176	K	EVIADFDK(ack)R	713080
O31567	Probable siderophore-binding lipoprotein YfiY	yfiY	1	2.71747e-31	117.03	235	K	QK(ack)DQFTFSTDSK	1783800
O31570	Uncharacterized isomerase YfhB	yfhB	1	3.7009e-21	83.54	8	K	EAEVLK(ack)YEAFTSSPGK	63230000
O31570	Uncharacterized isomerase YfhB	yfhB	1	5.02531e-05	47.774	260	K	FIIEQGQEIGK(ack)DGK	2196200
O31570	Uncharacterized isomerase YfhB	yfhB	1	5.92298e-123	141.83	249	K	HYGNAEQHK(ack)FIIEQGQEIGK	30507000
O31570	Uncharacterized isomerase YfhB	yfhB	1	2.98917e-29	83.404	128	K	IHITLEQASPQFK(ack)PFTGDRK	70039000
O31570	Uncharacterized isomerase YfhB	yfhB	1	0.000405996	85.212	112	K	ISEK(ack)DGR	2439600
O31571	Putative NAD(P)H nitroreductase YfhC	yfhC	1	0.000160381	55.724	78	K	ANLINTFAAFSK(ack)K	1242100
O31571	Putative NAD(P)H nitroreductase YfhC	yfhC	1	8.9882e-11	45.876	182	K	FAAIIQTGYPDEAPEVK(ack)KR	2722600
O31571	Putative NAD(P)H nitroreductase YfhC	yfhC	1	8.9882e-11	45.876	183	K	FAAIIQTGYPDEAPEVKK(ack)R	2722600
O31571	Putative NAD(P)H nitroreductase YfhC	yfhC	1	7.38994e-06	62.633	144	K	GIGMVWK(ack)SGKILYDK	26398000
O31571	Putative NAD(P)H nitroreductase YfhC	yfhC	1	0.0248146	44.612	79	K	K(ack)SKPDMTEEK	241910
O31571	Putative NAD(P)H nitroreductase YfhC	yfhC	1	2.42886e-39	139.86	93	K	LQNFK(ack)NTLGR	38934000
O31571	Putative NAD(P)H nitroreductase YfhC	yfhC	1	5.62698e-13	109.02	147	K	SGK(ack)ILYDK	897170000
O31571	Putative NAD(P)H nitroreductase YfhC	yfhC	1	5.48623e-07	63.32	81	K	SK(ack)PDMTEEKLQNFK	470270000
O31571	Putative NAD(P)H nitroreductase YfhC	yfhC	1	6.45028e-19	85.909	88	K	SKPDMTEEK(ack)LQNFK	1060100000
O31575	Regulatory protein RecX	recX	1	0.000834862	64.711	224	K	LHAEK(ack)AFR	386310
O31590	Putative tRNA (cytidine(34)-2'-O)-methyltransferase	cspR	1	0.00379326	53.756	78	K	GK(ack)FFFITK	10209000
O31605	Oligoendopeptidase F homolog	yjbG	1	0.000432454	47.774	634	K	AGSSQYPIDVLK(ack)K	889570
O31605	Oligoendopeptidase F homolog	yjbG	1	1.37453e-05	58.754	382	K	DAGMK(ack)VTYEEAK	2431400
O31605	Oligoendopeptidase F homolog	yjbG	1	2.13904e-13	44.341	261	K	DEDGNEK(ack)QITHGNFINFLESENR	5345600
O31605	Oligoendopeptidase F homolog	yjbG	1	1.48685e-06	57.794	201	K	EELK(ack)LYSHAIEEITK	1965600
O31605	Oligoendopeptidase F homolog	yjbG	1	4.11714e-25	99.927	103	K	EFQAVK(ack)ELIPNLSK	14118000
O31605	Oligoendopeptidase F homolog	yjbG	1	3.68456e-08	87.184	111	K	ELIPNLSK(ack)YK	45968000
O31605	Oligoendopeptidase F homolog	yjbG	1	8.635e-14	52.185	408	K	GLAPLGEEYASILK(ack)EGLENR	4895900
O31605	Oligoendopeptidase F homolog	yjbG	1	8.54937e-27	67.396	132	K	LADSADHLYEALTYQDK(ack)VMER	59904000
O31605	Oligoendopeptidase F homolog	yjbG	1	0.000369773	40.373	666	K	LDEMEELLMK(ack)VK	2333900
O31605	Oligoendopeptidase F homolog	yjbG	1	1.56065e-42	87.157	97	K	LEDIFPSDEAWNK(ack)EFQAVK	92241000
O31605	Oligoendopeptidase F homolog	yjbG	1	4.26281e-05	53.034	197	K	LQQFILEK(ack)EELK	16763000
O31605	Oligoendopeptidase F homolog	yjbG	1	5.02531e-05	47.774	289	K	NAFDAVYK(ack)TYGQYK	1033400
O31605	Oligoendopeptidase F homolog	yjbG	1	3.48969e-60	123.79	78	K	SEVK(ack)AEDTWR	32258000
O31605	Oligoendopeptidase F homolog	yjbG	1	1.29378e-06	82.417	345	K	TINK(ack)HLPLLHR	4126900
O31605	Oligoendopeptidase F homolog	yjbG	1	0.000761157	56.404	422	K	WVDVYENK(ack)GK	3940800
O31609	Uncharacterized protein YjbK	yjbK	1	2.31947e-21	63.691	36	K	DFTDQK(ack)NHYFDTDSFALK	94329000
O31609	Uncharacterized protein YjbK	yjbK	1	3.0989e-35	68.569	104	K	DQLHK(ack)LQIDTDAIQYFGSLATNR	1532100
O31609	Uncharacterized protein YjbK	yjbK	1	1.25054e-31	88.075	48	K	NHYFDTDSFALK(ack)QK	68547000
O31609	Uncharacterized protein YjbK	yjbK	1	6.91243e-08	97.565	15	K	NMLTK(ack)QEFK	29036000
O31611	GTP pyrophosphokinase YjbM	yjbM	1	5.02363e-06	62.088	112	K	DYIAEHK(ack)ESGYR	442540
O31611	GTP pyrophosphokinase YjbM	yjbM	1	3.68851e-06	101.65	4	K	MDDK(ack)QWER	19962000
O31611	GTP pyrophosphokinase YjbM	yjbM	1	0.000463799	63.184	21	K	QAVEELK(ack)VK	29936000
O31611	GTP pyrophosphokinase YjbM	yjbM	0.999	4.02525e-05	56.569	56	K	VKPVASILEK(ack)AR	2238600
O31611	GTP pyrophosphokinase YjbM	yjbM	1	0.000474	58.829	168	K	YSGNIPEK(ack)VK	2440500
O31612	Probable inorganic polyphosphate/ATP-NAD kinase 1	ppnK1	1	0.000258218	71.176	264	K	RVQDSFIGK(ack)GE	13421000
O31614	Bis(5'-nucleosyl)-tetraphosphatase PrpE [asymmetrical]	prpE	1	7.58178e-06	41.386	28	K	LGYTIK(ack)NGVPVHEEGR	775320
O31614	Bis(5'-nucleosyl)-tetraphosphatase PrpE [asymmetrical]	prpE	1	6.80599e-37	87.676	107	K	VMHGLETTAAELEELSK(ack)DEK	59173000
O31614	Bis(5'-nucleosyl)-tetraphosphatase PrpE [asymmetrical]	prpE	1	0.0042087	52.482	85	K	YLK(ack)GNPVK	490260
O31614	Bis(5'-nucleosyl)-tetraphosphatase PrpE [asymmetrical]	prpE	1	2.37192e-22	107.06	79	K	YVPGNHCNK(ack)LYR	36070000
O31616	Glycine oxidase	thiO	1	0.0338443	40.883	364	K	IDRK(ack)EAVQI	2551800
O31616	Glycine oxidase	thiO	1	2.11012e-12	50.722	280	K	PGDWSETPDLGGLESVMK(ack)K	6048600
O31616	Glycine oxidase	thiO	1	1.9589e-05	56.527	293	K	TMLPAIQNMK(ack)VDR	1291400
O31618	Thiazole synthase	thiG	0.996	2.09876e-18	42.123	98	K	LAKASGLCDMIK(ack)VEVIGCSR	1461200
O31618	Thiazole synthase	thiG	1	9.76753e-55	107.35	21	K	LLLGTGK(ack)YPSFDIQK	325800000
O31619	Sulfur carrier protein ThiS adenylyltransferase	thiF	1	0.000308059	67.207	222	K	SFDLWK(ack)NER	4007800
O31625	Sporulation-specific transcription factor SpoVIF	spoVIF	1	0.00142946	42.031	69	K	IVESITSGK(ack)EK	323800
O31628	Uncharacterized N-acetyltransferase YjcF	yjcF	1	9.81802e-07	74.173	67	K	DGYGK(ack)LER	17595000
O31629	UPF0477 protein YjcG	yjcG	1	9.06592e-26	106.32	93	K	AEPTEELK(ack)TLNEK	30973000
O31629	UPF0477 protein YjcG	yjcG	1	4.42608e-82	97.095	47	K	ASFECAEEK(ack)ADQLVSHLR	308170000
O31629	UPF0477 protein YjcG	yjcG	1	0.000861988	60.255	12	K	K(ack)LQDLANSYR	843370
O31629	UPF0477 protein YjcG	yjcG	1	3.39087e-07	43.05	71	K	MTK(ack)YSSFAPVNNVIYIK	37056000
O31629	UPF0477 protein YjcG	yjcG	1	0.000295636	42.426	60	K	NIAK(ack)ESHPLVLK	1799300
O31629	UPF0477 protein YjcG	yjcG	1	6.81368e-12	40.88	85	K	YSSFAPVNNVIYIK(ack)AEPTEELK	136490000
O31630	Uncharacterized protein YjcH	yjcH	1	0.0109263	43.68	4	K	APK(ack)NGTVQEKK	176310
O31630	Uncharacterized protein YjcH	yjcH	1	0.0109263	43.68	11	K	APKNGTVQEK(ack)K	176310
O31630	Uncharacterized protein YjcH	yjcH	1	2.84083e-10	116.52	204	K	ELK(ack)QLLEK	15482000
O31631	Cystathionine gamma-synthase/O-acetylhomoserine (thiol)-lyase	metI	1	5.87383e-09	89.827	359	K	EDLK(ack)QALCQVK	27428000
O31631	Cystathionine gamma-synthase/O-acetylhomoserine (thiol)-lyase	metI	1	0.000109545	49.081	298	K	EEWVNPFLK(ack)ALK	928410
O31631	Cystathionine gamma-synthase/O-acetylhomoserine (thiol)-lyase	metI	1	5.02689e-07	46.892	355	K	FSVGIEHAEDLK(ack)EDLK	18018000
O31631	Cystathionine gamma-synthase/O-acetylhomoserine (thiol)-lyase	metI	1	6.56977e-06	101.54	112	K	LFENEWK(ack)K	83995000
O31631	Cystathionine gamma-synthase/O-acetylhomoserine (thiol)-lyase	metI	1	4.19616e-13	76.357	289	K	LQK(ack)EEWVNPFLK	164330000
O31631	Cystathionine gamma-synthase/O-acetylhomoserine (thiol)-lyase	metI	1	5.61765e-09	62.162	366	K	QALCQVK(ack)EGAVSFE	10677000
O31631	Cystathionine gamma-synthase/O-acetylhomoserine (thiol)-lyase	metI	1	3.78e-06	101.46	132	K	SK(ack)ITPNTK	26002000
O31631	Cystathionine gamma-synthase/O-acetylhomoserine (thiol)-lyase	metI	1	1.6599e-56	107.99	8	K	SQHVETK(ack)LAQIGNR	148560000
O31631	Cystathionine gamma-synthase/O-acetylhomoserine (thiol)-lyase	metI	1	3.69365e-12	47.088	213	K	YLGGHNDLLAGLVVVK(ack)DER	7717100
O31632	Cystathionine beta-lyase MetC	metC	1	2.10297e-14	105.98	222	K	DEELGK(ack)QLYK	33923000
O31632	Cystathionine beta-lyase MetC	metC	1	1.85162e-31	80.69	270	K	LAEFFQK(ack)HPAVK	58516000
O31633	Putative ribosomal-protein-alanine acetyltransferase	yjcK	1	2.56186e-05	48.527	126	K	LVVDYAFHELK(ack)LHR	3903700
O31638	Uncharacterized protein YjcP	yjcP	1	8.14157e-12	40.137	25	K	NIEEK(ack)NNEDLEELENAIYTYHK	2682600
O31639	Uncharacterized protein YjcQ	yjcQ	1	9.80839e-05	52.008	74	K	GENYLK(ack)ENGTWSK	4457900
O31639	Uncharacterized protein YjcQ	yjcQ	1	0.0254951	87.251	3	K	MNK(ack)DKLR	1912100
O31639	Uncharacterized protein YjcQ	yjcQ	1	0.0254951	87.251	5	K	MNKDK(ack)LR	1912100
O31641	Uncharacterized protein YjcS	yjcS	1	0.000105871	66.267	33	K	DLNEIMK(ack)EFK	7684800
O31645	PTS system mannose-specific EIIBCA component;Mannose-specific phosphotransferase enzyme IIB component;Mannose permease IIC component;Mannose-specific phosphotransferase enzyme IIA component	manP	0.996	3.76745e-12	59.585	95	K	KPEELIQK(ack)ALNGDIPVYR	4734700
O31646	Mannose-6-phosphate isomerase ManA	manA	1	0.00787827	60.76	204	K	DAEGK(ack)LR	598450
O31646	Mannose-6-phosphate isomerase ManA	manA	1	8.67957e-08	78.548	9	K	TTEPLFFK(ack)PVFK	17697000
O31650	Putative Cys-tRNA(Pro)/Cys-tRNA(Cys) deacylase YjdI	yjdI	1	0.00135867	51.445	47	K	IGYSLK(ack)YVYK	3169300
O31656	Uncharacterized protein YkrK	ykrK	1	0.000242995	43.594	123	K	DLK(ack)SIYDFEHIR	710240
O31656	Uncharacterized protein YkrK	ykrK	1	4.10363e-05	48.899	96	K	RDIK(ack)DLIGHPELGK	9278200
O31661	Sporulation kinase E	kinE	1	0.000173763	46.069	675	K	DEGIGMTEDK(ack)LK	752750
O31662	Methylthioribose-1-phosphate isomerase	mtnA	1	0.000395112	51.286	151	K	LIGQNALQLFK(ack)K	1971500
O31662	Methylthioribose-1-phosphate isomerase	mtnA	1	9.54476e-06	59.227	181	K	YGTALAPFYLAK(ack)QK	5253400
O31663	Methylthioribose kinase	mtnK	1	0.000600877	75.109	217	K	IEAAK(ack)LK	5394100
O31663	Methylthioribose kinase	mtnK	1	1.68191e-31	88.282	377	K	RLALETGTAFIEK(ack)R	12284000
O31663	Methylthioribose kinase	mtnK	1	1.6995e-61	97.095	359	K	TIGLAHVADLDTIVPFDK(ack)R	6865700
O31663	Methylthioribose kinase	mtnK	1	7.68644e-06	52.372	159	K	TLFYSSDYALEPK(ack)VK	12596000
O31664	UPF0012 hydrolase MtnU	mtnU	1	0.00016639	69.672	30	K	AEFFIEK(ack)ESK	14972000
O31665	Transaminase MtnE	mtnE	1	1.04478e-30	116.51	10	K	FEQSHVLK(ack)ELPK	9768400
O31665	Transaminase MtnE	mtnE	1	0.0315425	42.835	377	K	LK(ack)EAAYR	1533000
O31665	Transaminase MtnE	mtnE	1	0.000115376	62.633	2	K	MK(ack)FEQSHVLK	10116000
O31665	Transaminase MtnE	mtnE	1	4.27116e-25	71.781	65	K	RAVADPENHK(ack)YSSFR	4952400
O31665	Transaminase MtnE	mtnE	1	8.55103e-07	90.64	84	K	SAAAAFYK(ack)R	1611600
O31666	2,3-diketo-5-methylthiopentyl-1-phosphate enolase	mtnW	1	2.82679e-05	74.92	390	K	AEQCK(ack)DLK	15072000
O31666	2,3-diketo-5-methylthiopentyl-1-phosphate enolase	mtnW	1	3.7205e-13	42.716	385	K	AIIDAVLEAQPIDEK(ack)AEQCK	8145300
O31666	2,3-diketo-5-methylthiopentyl-1-phosphate enolase	mtnW	1	2.40193e-14	105.52	152	K	DLSDIK(ack)EQLR	19947000
O31666	2,3-diketo-5-methylthiopentyl-1-phosphate enolase	mtnW	1	0.000157515	72.325	188	K	IAEGK(ack)QILK	9412700
O31666	2,3-diketo-5-methylthiopentyl-1-phosphate enolase	mtnW	1	0.00299607	57.249	98	K	LSLDGK(ack)IK	2414500
O31666	2,3-diketo-5-methylthiopentyl-1-phosphate enolase	mtnW	1	4.98772e-19	97.69	192	K	QILK(ack)ETYEQTGHK	9374400
O31666	2,3-diketo-5-methylthiopentyl-1-phosphate enolase	mtnW	1	1.77756e-78	123.55	19	K	SELLATYLLTEPGADTEK(ack)K	31089000
O31666	2,3-diketo-5-methylthiopentyl-1-phosphate enolase	mtnW	1	0.00464245	69.825	216	K	TADLK(ack)DK	3274600
O31666	2,3-diketo-5-methylthiopentyl-1-phosphate enolase	mtnW	1	7.48432e-19	129.68	53	K	VIK(ack)VEER	17484000
O31666	2,3-diketo-5-methylthiopentyl-1-phosphate enolase	mtnW	1	0.0346394	72.021	401	K	WGK(ack)AEAV	410730
O31667	2-hydroxy-3-keto-5-methylthiopentenyl-1-phosphate phosphatase	mtnX	1	1.22223e-05	56.569	76	K	EEITSFVLEDAK(ack)IR	2531800
O31667	2-hydroxy-3-keto-5-methylthiopentenyl-1-phosphate phosphatase	mtnX	1	0.00130392	51.879	49	K	TLSIK(ack)EGVGR	1186100
O31668	Methylthioribulose-1-phosphate dehydratase	mtnB	1	5.72216e-05	69.864	120	K	ITFK(ack)GQEIIK	27098000
O31668	Methylthioribulose-1-phosphate dehydratase	mtnB	1	2.70213e-09	92.611	201	K	LK(ack)TLEHQLVK	5367700
O31668	Methylthioribulose-1-phosphate dehydratase	mtnB	1	4.128e-12	76.358	178	K	NHGITAWGK(ack)TAFEAK	4038700
O31668	Methylthioribulose-1-phosphate dehydratase	mtnB	1	4.76331e-17	73.953	49	K	VTDEPLTFLVTASGK(ack)DK	6146400
O31669	Acireductone dioxygenase	mtnD	0.999	9.12277e-20	53.998	88	K	AQDVISLSDSNPK(ack)LDELLENFKR	25636000
O31669	Acireductone dioxygenase	mtnD	1	3.90758e-166	196.27	97	K	LDELLENFK(ack)R	165300000
O31669	Acireductone dioxygenase	mtnD	1	1.00815e-16	71.08	46	K	LPEHLSEK(ack)YDLTEEEK	187150000
O31669	Acireductone dioxygenase	mtnD	1	1.62438e-42	95.197	66	K	QQILDTFETEIK(ack)DISTRR	88067000
O31678	NADPH-dependent 7-cyano-7-deazaguanine reductase	queF	1	0.00093346	70.256	81	K	MVESK(ack)SLK	3912400
O31678	NADPH-dependent 7-cyano-7-deazaguanine reductase	queF	1	0.00266403	79.474	143	K	PGTK(ack)YEK	2028600
O31678	NADPH-dependent 7-cyano-7-deazaguanine reductase	queF	1	7.94124e-13	105.1	146	K	YEK(ack)MAEYR	47916000
O31684	Uncharacterized protein YkvS	ykvS	1	5.3159e-12	44.788	5	K	IAK(ack)VGNVIEFKNGLTGVVEK	4328400
O31684	Uncharacterized protein YkvS	ykvS	1	5.3159e-12	59.502	13	K	VGNVIEFK(ack)NGLTGVVEK	48080000
O31689	Putative dipeptidase YkvY	ykvY	1	0.000182491	58.172	266	K	AAIEASK(ack)PGVR	2315500
O31689	Putative dipeptidase YkvY	ykvY	1	7.40886e-75	101.41	116	K	AEQLK(ack)HATGGAQFVSAEETLNQFR	22801000
O31689	Putative dipeptidase YkvY	ykvY	1	1.68546e-17	69.979	151	K	EAAK(ack)LADYGVEVGTAALR	30883000
O31689	Putative dipeptidase YkvY	ykvY	1	1.55369e-11	74.789	284	K	GIIEK(ack)AGYGDYFPHR	58402000
O31689	Putative dipeptidase YkvY	ykvY	1	0.00794168	60.682	147	K	LLK(ack)EAAK	1524600
O31689	Putative dipeptidase YkvY	ykvY	1	8.50497e-13	47.155	259	K	QEAIYETVLQAEK(ack)AAIEASK	9541200
O31689	Putative dipeptidase YkvY	ykvY	1	6.91322e-06	82.417	241	K	TFAYK(ack)TINPK	48629000
O31689	Putative dipeptidase YkvY	ykvY	1	3.92047e-13	60.764	246	K	TINPK(ack)QEAIYETVLQAEK	69419000
O31691	PtsGHI operon antiterminator	glcT	0.999	1.09807e-06	64.752	46	K	KQDDVIEDK(ack)GYDK	3788200
O31691	PtsGHI operon antiterminator	glcT	1	0.000160974	80.165	55	K	MFILK(ack)DEK	3390300
O31698	CBS domain-containing protein YkuL	ykuL	1	0.000310418	79.596	136	K	VVLK(ack)ELNKHIR	12388000
O31698	CBS domain-containing protein YkuL	ykuL	1	0.00217604	60.799	140	K	VVLKELNK(ack)HIR	3106600
O31703	Molybdopterin molybdenumtransferase	moeA	1	5.07896e-19	63.998	367	K	ALVHHQEGK(ack)LLATPVGLDK	1926500
O31703	Molybdopterin molybdenumtransferase	moeA	1	0.00373318	40.496	349	K	DFPK(ack)PNPFTR	676190
O31703	Molybdopterin molybdenumtransferase	moeA	1	2.27553e-09	65.043	240	K	ISDELDK(ack)SFAAVK	13218000
O31703	Molybdopterin molybdenumtransferase	moeA	1	0.000953169	100.19	135	K	SFMSLK(ack)R	1817000
O31705	Molybdopterin synthase catalytic subunit	moaE	1	0.000175262	71.614	116	K	IK(ack)QIVPIWK	2350200
O31711	Uncharacterized ABC transporter ATP-binding protein YknY	yknY	1	0.00373318	40.496	128	K	ALEK(ack)VGLADR	2658100
O31713	Uncharacterized HTH-type transcriptional regulator FruR	fruR	1	1.16228e-05	43.592	16	K	HQLIIDQIEK(ack)HDVVK	3788300
O31714	1-phosphofructokinase	fruK	1	7.72438e-13	49.66	84	K	TFLREENLETAFSEVK(ack)GDTR	4900500
O31718	UPF0356 protein YkzG	ykzG	1	2.28819e-44	122.46	10	K	VFYQEK(ack)ADEVPVR	33594000
O31723	Uncharacterized ABC transporter ATP-binding protein YlmA	ylmA	1	2.71144e-12	101.38	24	K	DIHWK(ack)VEEK	13870000
O31723	Uncharacterized ABC transporter ATP-binding protein YlmA	ylmA	1	8.7242e-19	111.95	74	K	TELGEK(ack)LR	5308400
O31724	N-formyl-4-amino-5-aminomethyl-2-methylpyrimidine deformylase	ylmB	1	2.15543e-06	58.626	102	K	EDEEWK(ack)HDPFHPIEK	922900
O31724	N-formyl-4-amino-5-aminomethyl-2-methylpyrimidine deformylase	ylmB	1	1.08895e-18	80.387	111	K	HDPFHPIEK(ack)NGLLIGR	77971000
O31724	N-formyl-4-amino-5-aminomethyl-2-methylpyrimidine deformylase	ylmB	1	8.0653e-05	53.3	11	K	K(ack)VEEHKEELIQLAK	5934800
O31724	N-formyl-4-amino-5-aminomethyl-2-methylpyrimidine deformylase	ylmB	1	8.0653e-05	53.3	16	K	KVEEHK(ack)EELIQLAK	5934800
O31727	UPF0001 protein YlmE	ylmE	1	5.17316e-07	87.184	105	K	LSLAK(ack)EIEK	4553200
O31740	Ribosome maturation factor RimM	rimM	1	9.28387e-25	115.33	26	K	VISK(ack)TDFAEER	44907000
O31742	50S ribosomal protein L19	rplS	1	0.000239195	86.332	83	K	IAK(ack)IEVVR	7284600
O31742	50S ribosomal protein L19	rplS	1	1.90196e-117	176.95	10	K	LIEDITK(ack)EQLR	340280000
O31742	50S ribosomal protein L19	rplS	1	3.43902e-05	65.241	3	K	MQK(ack)LIEDITK	0
O31742	50S ribosomal protein L19	rplS	1	1.00276e-08	89.913	31	K	VHVK(ack)VVEGNR	5292300
O31743	Ribosome biogenesis GTPase A	rbgA	1	3.13334e-43	113.44	271	K	DIRTEK(ack)FGR	963010
O31743	Ribosome biogenesis GTPase A	rbgA	1	9.45774e-05	74.849	107	K	EILQEK(ack)FDR	3334400
O31753	1-deoxy-D-xylulose 5-phosphate reductoisomerase	dxr	1	1.23727e-06	55.724	64	K	FVSVGDLDTYHK(ack)LK	56750000
O31753	1-deoxy-D-xylulose 5-phosphate reductoisomerase	dxr	1	3.53151e-25	97.235	372	K	PSLADIQEVDK(ack)DTR	20354000
O31755	Proline--tRNA ligase	proS	1	0.000489117	51.135	491	K	ELAEK(ack)LYADLK	5300700
O31755	Proline--tRNA ligase	proS	1	6.88453e-58	118.21	21	K	EVPADAEAK(ack)SHQLLLR	135670000
O31760	Ribonuclease J 2	rnjB	1	7.05165e-06	82.417	361	K	AGAQVIFAQK(ack)R	2842800
O31760	Ribonuclease J 2	rnjB	1	1.97343e-06	66.393	541	K	DALNQFLYEK(ack)TK	18845000
O31760	Ribonuclease J 2	rnjB	1	0.00726073	41.164	430	K	GQNVK(ack)IGDK	1306800
O31760	Ribonuclease J 2	rnjB	1	1.95273e-12	113.71	409	K	IAEETGMK(ack)R	5287400
O31760	Ribonuclease J 2	rnjB	1	5.92153e-30	113.24	384	K	PK(ack)YLIPVNGEYR	2783500
O31761	Uncharacterized HTH-type transcriptional regulator YmfC	ymfC	1	0.00211433	52.167	30	K	NGIYTEK(ack)EK	4124400
O31764	Probable inactive metalloprotease YmfF	ymfF	1	0.000223282	53.47	406	K	EDIIK(ack)AGEK	0
O31764	Probable inactive metalloprotease YmfF	ymfF	1	2.9265e-38	121.02	255	K	EVIDEEDVK(ack)QGK	18687000
O31764	Probable inactive metalloprotease YmfF	ymfF	1	0.000207775	65.278	100	K	LEIPNEK(ack)YLK	8070400
O31764	Probable inactive metalloprotease YmfF	ymfF	1	2.34765e-06	64.224	39	K	MLAPLTK(ack)DQVTK	1699200
O31764	Probable inactive metalloprotease YmfF	ymfF	1	2.28898e-13	116.05	258	K	QGK(ack)LNIGYR	1364200
O31764	Probable inactive metalloprotease YmfF	ymfF	1	4.49899e-40	100.04	83	K	SYLDELYGTSVSADLTK(ack)K	20822000
O31764	Probable inactive metalloprotease YmfF	ymfF	1	1.86977e-11	57.595	242	K	TLGMIENNHADEK(ack)VQPK	112180000
O31764	Probable inactive metalloprotease YmfF	ymfF	1	6.63154e-13	123.69	225	K	YFK(ack)TEER	32207000
O31764	Probable inactive metalloprotease YmfF	ymfF	1	7.2513e-37	126.34	103	K	YLK(ack)DQTPLLEK	16260000
O31766	Uncharacterized zinc protease YmfH	ymfH	1	3.15879e-10	69.878	355	K	AGELITAEK(ack)IELAR	1650800
O31766	Uncharacterized zinc protease YmfH	ymfH	1	2.03766e-08	86.898	252	K	EIK(ack)MNVQGPK	3936000
O31766	Uncharacterized zinc protease YmfH	ymfH	1	9.61634e-05	102	274	K	LGK(ack)ELLK	5127300
O31766	Uncharacterized zinc protease YmfH	ymfH	1	2.33669e-21	56.29	131	K	NLETLIDFVQDPYFTEK(ack)TVEK	10936000
O31771	Uncharacterized membrane protein YmfM	ymfM	1	3.72368e-23	74.793	57	K	QYAEAVGLDADQLFEEHK(ack)K	35447000
O31771	Uncharacterized membrane protein YmfM	ymfM	1	2.85332e-17	56.817	31	K	YLTALEEGNYDIIPGK(ack)FYVR	4484300
O31774	Ribonuclease Y	rny	1	2.36192e-19	117.09	156	K	DEAK(ack)QIILER	14333000
O31774	Ribonuclease Y	rny	1	9.07367e-24	93.348	63	K	EALLEAK(ack)DEIHKLR	157360000
O31774	Ribonuclease Y	rny	1	9.07367e-24	93.348	68	K	EALLEAKDEIHK(ack)LR	25017000
O31774	Ribonuclease Y	rny	1	0.000384988	43.594	48	K	GAAEQILEDAK(ack)R	1616300
O31774	Ribonuclease Y	rny	1	8.32934e-05	62.088	272	K	IALDK(ack)LVQDGR	1714000
O31774	Ribonuclease Y	rny	1	2.07351e-123	155.42	290	K	IEEMVEK(ack)SRR	26554000
O31774	Ribonuclease Y	rny	1	2.0637e-36	147.08	107	K	KHEGIDK(ack)R	9690600
O31774	Ribonuclease Y	rny	1	4.17394e-23	121.36	94	K	LLQK(ack)EENLDRK	46092000
O31774	Ribonuclease Y	rny	1	1.37796e-06	44.312	132	K	QQHIEEMESK(ack)VDEMIR	1809400
O31774	Ribonuclease Y	rny	1	3.4446e-79	117.2	114	K	REAMLEK(ack)K	24921000
O31774	Ribonuclease Y	rny	1	2.42777e-17	70.837	506	K	RIEDELDYPGHIK(ack)VTVIR	9213800
O31774	Ribonuclease Y	rny	1	1.6701e-08	48.623	447	K	RLEK(ack)LEEISESYEGVEK	1726700
O31774	Ribonuclease Y	rny	1	7.17103e-121	182.64	86	K	RNELQK(ack)QENR	48184000
O31774	Ribonuclease Y	rny	1	1.49003e-09	43.696	176	K	VENELSHDIAIMTK(ack)ETENR	2317500
O31775	Uncharacterized protein ymdB	ymdB	1	0.017025	50.898	24	K	EYVPK(ack)LK	5580500
O31775	Uncharacterized protein ymdB	ymdB	1	4.72342e-08	85.533	104	K	GITYVK(ack)ANGK	3958500
O31775	Uncharacterized protein ymdB	ymdB	1	2.68026e-12	40.622	72	K	IYHSLIQSGADAITMGNHTWDK(ack)K	30312000
O31775	Uncharacterized protein ymdB	ymdB	1	1.5889e-09	49.343	30	K	YK(ack)PHFTIINGENAAHGK	4228900
O31776	L-threonine 3-dehydrogenase	tdh	1	8.46189e-49	117	201	K	AAGASQVIAIDK(ack)NEYR	16710000
O31777	8-amino-7-oxononanoate synthase 1	kbl	1	5.57791e-16	77.746	384	K	DELDQALDVIEK(ack)TAK	45614000
O31777	8-amino-7-oxononanoate synthase 1	kbl	1	1.67588e-09	70.563	9	K	EFEFLK(ack)AELNSMK	14577000
O31777	8-amino-7-oxononanoate synthase 1	kbl	1	3.55747e-26	57.692	317	K	MGLTLTK(ack)SETPILPILIGDEGVAK	30598000
O31777	8-amino-7-oxononanoate synthase 1	kbl	1	0.0167518	40.331	3	K	TK(ack)EFEFLK	882850
O31778	(Dimethylallyl)adenosine tRNA methylthiotransferase MiaB	miaB	1	3.02859e-05	40.242	120	K	ENAENK(ack)VFGELGHLK	3825900
O31779	Uncharacterized protein YmcA	ymcA	1	3.87271e-15	99.864	64	K	HYEK(ack)HEALKQVEAK	58396000
O31779	Uncharacterized protein YmcA	ymcA	1	3.87271e-15	100.04	69	K	HYEKHEALK(ack)QVEAK	38454000
O31785	Polyketide biosynthesis cytochrome P450 PksS	pksS	1	3.00587e-07	50.077	215	K	DDLISK(ack)LVHAEENGSK	7527200
O31785	Polyketide biosynthesis cytochrome P450 PksS	pksS	1	1.3207e-06	84.507	199	K	DYIAK(ack)LIHDRR	8285900
O31785	Polyketide biosynthesis cytochrome P450 PksS	pksS	1	0.00623476	49.536	194	K	EFK(ack)DYIAK	3608700
O31785	Polyketide biosynthesis cytochrome P450 PksS	pksS	0.947	0.00114688	51.359	209	K	IKPK(ack)DDLISK	1957000
O31785	Polyketide biosynthesis cytochrome P450 PksS	pksS	1	1.74605e-19	88.706	225	K	LVHAEENGSK(ack)LSEK	13408000
O31785	Polyketide biosynthesis cytochrome P450 PksS	pksS	1	1.04258e-10	86.772	58	K	YDDCMAFLK(ack)DNR	5751000
O31787	Uncharacterized protein YmaE	ymaE	1	6.37961e-05	43.761	249	K	VVK(ack)ENADESVQR	0
O31790	Uncharacterized protein YmaD	ymaD	1	2.17961e-19	84.046	118	K	HDASQDDVALAHK(ack)LCK	76388000
O31796	Protein hfq	hfq	1	7.48066e-13	61.127	66	K	HAISTFAPQK(ack)NVQLELE	7971300
O31801	Probable deoxyuridine 5'-triphosphate nucleotidohydrolase YncF	yncF	1	0.00230143	50.353	37	K	AAEDVTIK(ack)K	658760
O31801	Probable deoxyuridine 5'-triphosphate nucleotidohydrolase YncF	yncF	1	2.12446e-25	102.52	19	K	ISK(ack)IEQGDWIDLR	15233000
O31806	Uncharacterized protein YndB	yndB	1	0.000303135	67.334	118	K	ANEK(ack)SSVVR	2415300
O31850	Uncharacterized protein YojN	yojN	1	0.00276649	80.229	231	K	DEK(ack)LIDR	2163700
O31853	Uncharacterized UDP-glucosyltransferase YojK	yojK	1	9.77386e-15	40.208	97	K	DIATHIYEEVK(ack)HESYDYVIYDHHLLAGK	22833000
O31853	Uncharacterized UDP-glucosyltransferase YojK	yojK	1	1.16185e-11	75.018	38	K	SRGENITYYAVK(ack)EYK	3004700
O31858	Uncharacterized protein YojF	yojF	1	2.59358e-56	132.14	6	K	AIIK(ack)EDVQASLER	12970000
O31902	Probable DNA polymerase YorL	yorL	1	0.0188863	49.59	737	K	YK(ack)NNLNK	1255200
O31910	SPBc2 prophage-derived uncharacterized protein YorC	yorC	1	0.0101865	44.318	19	K	NK(ack)LNLSDK	736620
O31916	UPF0361 protein YoqW	yoqW	1	1.26598e-08	86.114	85	K	AETLSEK(ack)PSFR	9939300
O31916;O34906;O34915	UPF0361 protein YoqW;UPF0361 protein YoaM;UPF0361 protein YobE	yoqW;yoaM;yobE	1	0.000499	76.774	69;69;69	K	DEK(ack)IGYK	24602000
O31929	SPBc2 prophage-derived uncharacterized protein YopI	yopI	1	0.00100761	64.121	150	K	FLNEKETK(ack)QVK	1793700
O31929	SPBc2 prophage-derived uncharacterized protein YopI	yopI	1	1.23756e-05	86.67	147	K	FLNEK(ack)ETKQVK	12911000
O31935	SPBc2 prophage-derived uncharacterized protein YopC	yopC	1	0.000438259	50.354	210	K	DDMFHIPFEK(ack)R	1883300
O31935	SPBc2 prophage-derived uncharacterized protein YopC	yopC	1	0.00428633	70.912	186	K	IPCK(ack)FFR	1314300
O31937	SPBc2 prophage-derived uncharacterized protein YopA	yopA	1	3.86624e-06	101.28	48	K	IAFLPK(ack)AR	2018000
O31937	SPBc2 prophage-derived uncharacterized protein YopA	yopA	1	2.05284e-05	77.662	329	K	YK(ack)YMNAAEK	15037000
O31940	SPBc2 prophage-derived uncharacterized protein YonU	yonU	1	0.00802799	52.49	35	K	IDK(ack)DLLEYR	13589000
O31949	SPBc2 prophage-derived uncharacterized protein YonI	yonI	1	1.44745e-05	58.32	29	K	HPLTEK(ack)ELLEELAK	2894200
O31957	SPBc2 prophage-derived uncharacterized protein YonA	yonA	1	0.00948567	58.782	37	K	NGK(ack)ADIK	2146300
O31974	SPBc2 prophage-derived uncharacterized protein YomK	yomK	1	0.0192156	49.358	21	K	ELIK(ack)FIK	1390000
O31974	SPBc2 prophage-derived uncharacterized protein YomK	yomK	1	4.13218e-15	94.688	8	K	VLK(ack)HNLAEMNPK	11091000
O31986	SPBc2 prophage-derived glycosyltransferase SunS	sunS	1	0.000610516	42.083	394	K	EISGEIK(ack)NDNMK	945120
O31986	SPBc2 prophage-derived glycosyltransferase SunS	sunS	1	9.53044e-21	78.69	266	K	ELHLLDK(ack)DEEAIDYLK	95762000
O31986	SPBc2 prophage-derived glycosyltransferase SunS	sunS	1	0.00531657	47.302	11	K	LSDIYLELK(ack)K	15920000
O31986	SPBc2 prophage-derived glycosyltransferase SunS	sunS	1	0.000895247	52.576	111	K	YEK(ack)WKNDFSYAR	1426200
O31986	SPBc2 prophage-derived glycosyltransferase SunS	sunS	1	0.000895247	52.576	113	K	YEKWK(ack)NDFSYAR	1426200
O31989	SPBc2 prophage-derived uncharacterized protein YolF	yolF	1	0.000115008	42.242	56	K	ESDK(ack)YGVADNIDYK	3758100
O31989	SPBc2 prophage-derived uncharacterized protein YolF	yolF	1	0.00246395	58.955	84	K	IVIETTNK(ack)R	520940
O31995	SPBc2 prophage-derived uncharacterized N-acetyltransferase YokL	yokL	1	4.98772e-19	97.69	57	K	EWVEEQLEK(ack)DEFR	36548000
O31995	SPBc2 prophage-derived uncharacterized N-acetyltransferase YokL	yokL	1	0.00201517	46.335	140	K	LHEK(ack)LGFMK	566410
O31997	SPBc2 prophage-derived uncharacterized protein YokJ	yokJ	1	0.000504373	69.628	143	K	GK(ack)HWYWLR	4332200
O31997	SPBc2 prophage-derived uncharacterized protein YokJ	yokJ	1	0.00458553	69.998	141	K	LLENK(ack)GK	458140
O31998	SPBc2 prophage-derived UPF0720 protein YokI	yokI	1	4.27999e-09	68.972	44	K	AVADLDDSK(ack)FSGK	6672100
O31998	SPBc2 prophage-derived UPF0720 protein YokI	yokI	1	0.000128446	40.477	15	K	VFEADSLLSEADK(ack)R	2265400
O31998;O34330	SPBc2 prophage-derived UPF0720 protein YokI;UPF0720 protein YobL	yokI;yobL	1	0.0098642	60.828	242;242	K	EREIK(ack)ELK	361210
O31998;O34330	SPBc2 prophage-derived UPF0720 protein YokI;UPF0720 protein YobL	yokI;yobL	1	7.12942e-14	121.09	153;153	K	LSSADDK(ack)R	3378800
O31999	SPBc2 prophage-derived uncharacterized protein YokH	yokH	1	3.95294e-17	55.267	65	K	HQLSLPEDYQK(ack)FITLHNGAK	47646000
O32000	SPBc2 prophage-derived pesticidal crystal protein-like YokG	yokG	1	1.13492e-09	67.102	211	K	K(ack)LLGESLEEHEINEKVK	12809000
O32000	SPBc2 prophage-derived pesticidal crystal protein-like YokG	yokG	1	1.15081e-38	104.21	225	K	LLGESLEEHEINEK(ack)VK	290380000
O32000	SPBc2 prophage-derived pesticidal crystal protein-like YokG	yokG	1	1.04112e-07	87.184	78	K	LYDVYNEYK(ack)K	11150000
O32000	SPBc2 prophage-derived pesticidal crystal protein-like YokG	yokG	1	5.56871e-09	40.952	69	K	NVEIPQDFQK(ack)LYDVYNEYK	23805000
O32000	SPBc2 prophage-derived pesticidal crystal protein-like YokG	yokG	1	2.89589e-09	49.537	59	K	TYLNLPK(ack)NVEIPQDFQK	13422000
O32002	SPBc2 prophage-derived uncharacterized protein YokE	yokE	1	1.10627e-40	116.19	33	K	DLESIIQEFPK(ack)SER	5065100
O32002	SPBc2 prophage-derived uncharacterized protein YokE	yokE	1	2.24467e-32	106.14	150	K	NIDEHSLDK(ack)IVAILR	7163400
O32003	SPBc2 prophage-derived aminoglycoside N(3')-acetyltransferase-like protein YokD	yokD	1	0.000954114	76.035	125	K	SYPEVK(ack)R	516580
O32028	5'-methylthioadenosine/S-adenosylhomocysteine nucleosidase	mtnN	1	6.67995e-57	102.98	157	K	GTIATGDSFMNDPK(ack)RVEEVR	14302000
O32028	5'-methylthioadenosine/S-adenosylhomocysteine nucleosidase	mtnN	1	0.000112747	80.165	19	K	NK(ack)LENAK	19816000
O32030	Uncharacterized protein YrzA	yrzA	0.999	2.8844e-09	48.907	25	K	DKVEFFEAASLQELEK(ack)K	5654300
O32033	Uridine kinase	udk	0.999	3.44767e-36	73.722	91	K	PIEKPIYDYK(ack)LHTR	525930
O32034	Uncharacterized protease YrrO	yrrO	0.999	7.82552e-06	48.216	33	K	KPELLAPAGNLEK(ack)LK	2639800
O32034	Uncharacterized protease YrrO	yrrO	1	1.82785e-05	52.527	264	K	MIEMGIDSLK(ack)IEGR	1224900
O32036	Putative O-methyltransferase YrrM	yrrM	1	9.07147e-05	52.576	173	K	GLVAEDYSK(ack)IEPK	2065200
O32037	Uncharacterized protein YrvM	yrvM	1	1.77751e-129	148.57	54	K	ILLVDK(ack)DDVDITNVNR	38290000
O32038	Aspartate--tRNA ligase	aspS	1	5.76498e-23	80.361	312	K	DTEFK(ack)VFSSAVANGGVVK	24035000
O32038	Aspartate--tRNA ligase	aspS	1	0.000112509	50.897	266	K	ETK(ack)GEELQLPLPR	514890
O32038	Aspartate--tRNA ligase	aspS	1	6.6019e-12	96.342	378	K	FFDEEK(ack)QSK	37625000
O32038	Aspartate--tRNA ligase	aspS	1	2.01161e-25	102.87	360	K	GLAWVK(ack)VEADGVKGPIAK	189220000
O32038	Aspartate--tRNA ligase	aspS	1	7.44202e-09	98.73	496	K	IFEK(ack)DIQEK	47262000
O32038	Aspartate--tRNA ligase	aspS	1	6.55241e-32	100.18	339	K	K(ack)DIDALGAFAANYGAK	259640000
O32038	Aspartate--tRNA ligase	aspS	0.999	1.70164e-35	55.688	285	K	MTYDEAMNK(ack)YGSDKPDTR	4073100
O32038	Aspartate--tRNA ligase	aspS	1	7.52165e-26	54.521	57	K	TGIVQVVFNPDVSK(ack)EALAIAEGIR	2961500
O32038	Aspartate--tRNA ligase	aspS	1	3.4888e-14	45.916	14	K	TYYCGDITEK(ack)AIGESVTLK	1026000
O32038	Aspartate--tRNA ligase	aspS	1	1.78696e-22	77.871	367	K	VEADGVK(ack)GPIAKFFDEEK	17486000
O32038	Aspartate--tRNA ligase	aspS	1	1.78696e-22	93.345	372	K	VEADGVKGPIAK(ack)FFDEEK	113500000
O32038	Aspartate--tRNA ligase	aspS	1	3.44261e-41	137.95	290	K	YGSDK(ack)PDTR	220400000
O32039	Histidine--tRNA ligase	hisS	1	1.89597e-25	88.385	94	K	AFNENK(ack)LFANPVQPTK	14561000
O32039	Histidine--tRNA ligase	hisS	1	2.10302e-48	71.06	219	K	DRDHELMK(ack)SAPSILTYLNEESAAYFEK	15407000
O32039	Histidine--tRNA ligase	hisS	1	2.25532e-24	99.941	366	K	EAGISSEIDYENK(ack)K	10805000
O32039	Histidine--tRNA ligase	hisS	1	8.50987e-13	81.017	182	K	EALVK(ack)HFEPR	30224000
O32039	Histidine--tRNA ligase	hisS	1	1.29951e-05	56.29	340	K	GIDCYIVTLGEK(ack)AK	3708800
O32039	Histidine--tRNA ligase	hisS	1	3.5271e-12	47.082	63	K	GVGESTDIVQK(ack)EMYTFEDR	2850700
O32039	Histidine--tRNA ligase	hisS	0.982	1.23837e-14	89.542	210	K	ILDCK(ack)KDR	199850
O32039	Histidine--tRNA ligase	hisS	1	0.016777	88.954	367	K	K(ack)MKGQFK	2177600
O32039	Histidine--tRNA ligase	hisS	1	3.48969e-60	135.86	321	K	LLAAIDAEK(ack)R	55544000
O32039	Histidine--tRNA ligase	hisS	1	3.85964e-14	105.46	369	K	MK(ack)GQFKTADR	30763000
O32039	Histidine--tRNA ligase	hisS	1	4.58571e-29	135.83	373	K	MKGQFK(ack)TADR	66688000
O32039	Histidine--tRNA ligase	hisS	1	7.05526e-20	52.814	328	K	RELPVDK(ack)GIDCYIVTLGEK	53691000
O32039	Histidine--tRNA ligase	hisS	1	4.74445e-06	110.79	37	K	TYQYK(ack)EIR	6337300
O32045	Uncharacterized protein YrvD	yrvD	1	0.000180651	67.032	76	K	TLRK(ack)ENR	5001600
O32049	Post-transcriptional regulator ComN	comN	1	0.00160892	42.083	3	K	MEK(ack)HPADLYK	4101100
O32052	UPF0092 membrane protein YrbF	yrbF	0.999	3.53615e-19	47.806	64	K	KGDSVVTIGGLHGTVDSIDESK(ack)VVIK	20820000
O32052	UPF0092 membrane protein YrbF	yrbF	1	1.9456e-26	120.15	42	K	QMQEELK(ack)K	15987000
O32052	UPF0092 membrane protein YrbF	yrbF	1	7.36049e-18	113.46	68	K	VVIK(ack)TGDNTR	3045300
O32053	Queuine tRNA-ribosyltransferase	tgt	1	5.34245e-47	110.54	296	K	LNMKNAK(ack)FER	100160
O32053	Queuine tRNA-ribosyltransferase	tgt	1	6.63222e-118	164.7	126	K	NHLNGDK(ack)LFLSPEK	159540000
O32053	Queuine tRNA-ribosyltransferase	tgt	1	2.23153e-09	72.891	243	K	VLEFTTPLLPK(ack)DK	3557200
O32054	S-adenosylmethionine:tRNA ribosyltransferase-isomerase	queA	1	0.000659764	48.513	72	K	LFGTK(ack)EDTGAK	2759000
O32054	S-adenosylmethionine:tRNA ribosyltransferase-isomerase	queA	0.997	1.92455e-12	50.957	85	K	VELLLLK(ack)QETGDKWETLAK	2872500
O32065	Uncharacterized protein YtzB	ytzB	1	3.86464e-08	86.898	33	K	PYISSEK(ack)ALR	1779900
O32068	Uncharacterized RNA pseudouridine synthase YtzG	ytzG	1	1.61348e-17	58.564	104	K	LDK(ack)DTEGFLLLTNDGQLAHR	32370000
O32072	Uncharacterized protein YtwF	ytwF	1	4.50496e-14	117.81	57	K	METLDK(ack)DK	9009600
O32072	Uncharacterized protein YtwF	ytwF	1	4.61021e-19	93.348	51	K	MGDIPEK(ack)METLDK	36134000
O32072	Uncharacterized protein YtwF	ytwF	1	3.6097e-12	76.759	76	K	SMNVCK(ack)YLDEQGFK	12774000
O32075	Uncharacterized N-acetyltransferase YuaI	yuaI	1	0.0181226	50.127	47	K	EFEDK(ack)WK	7613400
O32076	Uncharacterized protein YuaG	yuaG	1	0.000185548	89.142	361	K	AEAEK(ack)VR	2578700
O32076	Uncharacterized protein YuaG	yuaG	1	3.1126e-15	78.529	249	K	ATEIAEAEK(ack)INQLK	2886500
O32076	Uncharacterized protein YuaG	yuaG	1	8.13667e-05	64.121	192	K	DK(ack)NGYLESLGK	3856300
O32076	Uncharacterized protein YuaG	yuaG	1	7.77823e-23	117.99	395	K	GLAEAEAK(ack)EK	2214300
O32076	Uncharacterized protein YuaG	yuaG	1	0.000656199	48.568	369	K	IDGLAK(ack)AEAEK	607920
O32076	Uncharacterized protein YuaG	yuaG	1	8.37214e-06	84.507	201	K	NGYLESLGK(ack)PR	0
O32076	Uncharacterized protein YuaG	yuaG	1	8.23801e-102	174.41	161	K	NREK(ack)FSQEVQR	18175000
O32076	Uncharacterized protein YuaG	yuaG	1	1.45466e-69	152.7	305	K	QIELEEK(ack)EILRR	23963000
O32076	Uncharacterized protein YuaG	yuaG	1	0.00044863	72.275	347	K	QLAEADAK(ack)K	66598000
O32076	Uncharacterized protein YuaG	yuaG	1	0.000536342	73.887	231	K	RAEADK(ack)DAK	1494700
O32076	Uncharacterized protein YuaG	yuaG	1	3.894e-16	78.95	220	K	RDADIATAEADK(ack)ETR	2413000
O32076	Uncharacterized protein YuaG	yuaG	1	5.98699e-34	112.44	337	K	YSVEQSAAAEK(ack)AK	3246800
O32078	Uncharacterized protein YuaE	yuaE	1	1.58714e-55	126.09	67	K	EIEEK(ack)PLEVAQDR	5066400
O32078	Uncharacterized protein YuaE	yuaE	1	1.24735e-29	86.8	116	K	EQLTAAIASLK(ack)EEDFER	12257000
O32078	Uncharacterized protein YuaE	yuaE	1	0.0197793	48.423	42	K	EVLDHLK(ack)K	857690
O32078	Uncharacterized protein YuaE	yuaE	1	4.68975e-14	102.06	22	K	GLSDEK(ack)LNQK	4208900
O32078	Uncharacterized protein YuaE	yuaE	1	1.66235e-23	83.692	16	K	LETWNELK(ack)GLSDEK	33109000
O32078	Uncharacterized protein YuaE	yuaE	1	1.61507e-16	66.619	146	K	QWIDFIGHHEK(ack)R	6198900
O32079	Putative metal-sulfur cluster biosynthesis proteins YuaD	yuaD	1	1.56873e-16	47.603	27	K	QMDK(ack)LDFDYGGIPGDLHFGLTK	4568800
O32080	Ktr system potassium uptake protein A	ktrA	1	1.03335e-06	63.473	126	K	IIHPEK(ack)DMGVK	13802000
O32090	Nicotinate phosphoribosyltransferase	pncB	1	7.30047e-08	109.36	480	K	IHEVK(ack)SR	2393000
O32090	Nicotinate phosphoribosyltransferase	pncB	1	7.3975e-27	56.131	392	K	IINQSNHHSEGDYIALYDEQVNDQK(ack)R	17860000
O32090	Nicotinate phosphoribosyltransferase	pncB	1	2.09377e-06	62.287	356	K	ISSNPEK(ack)VTTPGR	1159600
O32090	Nicotinate phosphoribosyltransferase	pncB	1	0.00066437	57.434	278	K	K(ack)MLDEAGFTDAK	2298900
O32090	Nicotinate phosphoribosyltransferase	pncB	1	0.00030246	51.726	274	K	LDSGDLAYLSK(ack)K	15229000
O32090	Nicotinate phosphoribosyltransferase	pncB	1	3.19471e-18	45.099	334	K	LITAYDQPALGAVYK(ack)LVAIEEDGK	13603000
O32090	Nicotinate phosphoribosyltransferase	pncB	1	2.56062e-05	56.493	349	K	MVDTIK(ack)ISSNPEK	1317700
O32091	Uncharacterized isochorismatase family protein PncA	pncA	1	1.5119e-06	73.435	84	K	DLYGK(ack)LLPLYQK	14210000
O32095	UPF0118 membrane protein YueF	yueF	1	0.000993043	57.175	366	K	SRLEENAK(ack)PAE	753760
O32099	Benzil reductase ((S)-benzoin forming)	yueD	1	0.0125718	42.869	240	K	IYDIK(ack)EFL	18130000
O32105	Putative amino acid transporter YuiF	yuiF	1	3.92947e-11	57.525	221	K	QYETK(ack)DISGAEASPYTR	834280
O32106	Probable cytosol aminopeptidase	pepA	1	8.17025e-11	79.639	51	K	EGDVSAK(ack)PNQVSK	22525000
O32106	Probable cytosol aminopeptidase	pepA	1	8.98165e-08	78.324	98	K	FAHVFQAIHK(ack)DR	5710200
O32106	Probable cytosol aminopeptidase	pepA	1	0.00294478	49.536	498	K	FTLEEDK(ack)NE	27519000
O32106	Probable cytosol aminopeptidase	pepA	1	1.94266e-10	90.861	250	K	K(ack)EWEDVVGLVGK	2756600
O32106	Probable cytosol aminopeptidase	pepA	1	0.00013347	68.625	245	K	MIVLK(ack)YQGK	2046400
O32114	Diaminopimelate epimerase	dapF	1	5.84328e-17	73.279	74	K	IFNNDGSEGK(ack)NCGNGLR	2454600
O32115	Uncharacterized transporter YutK	yutK	1	0.00034778	40.278	219	K	LIIPETEK(ack)TQTVK	1244400
O32117	NADH dehydrogenase-like protein YutJ	yutJ	1	0.000557725	76.774	188	K	LSK(ack)YVQK	1885500
O32117	NADH dehydrogenase-like protein YutJ	yutJ	1	2.83655e-20	83.182	192	K	YVQK(ack)WFEEHGVR	88847000
O32126	UPF0331 protein YutE	yutE	1	4.7965e-11	84.479	84	K	VVTEK(ack)EGDELK	56276000
O32129	Lipoyl synthase	lipA	1	4.50641e-07	42.314	260	K	YYHPDEFAELK(ack)EIAMQK	8228800
O32133	Uncharacterized metallophosphoesterase YunD	yunD	1	7.40826e-08	79.492	417	K	ITLNGEDIEK(ack)HK	42682000
O32135	UPF0759 protein YunF	yunF	1	0.00319213	74.255	53	K	NNEK(ack)WVK	6260800
O32135	UPF0759 protein YunF	yunF	1	0.00150688	42.031	231	K	YNQQELEDWK(ack)K	0
O32138	Purine catabolism regulatory protein	pucR	1	0.00759714	58.596	157	K	GLQSLLK(ack)K	4345100
O32151	Uncharacterized ABC transporter ATP-binding protein YurJ	yurJ	1	0.00557683	43.297	27	K	DFDLDVK(ack)DK	1469500
O32153	Fructosamine kinase FrlD	frlD	1	1.825e-13	98.105	280	K	LEDGGSSEK(ack)TR	6344900
O32153	Fructosamine kinase FrlD	frlD	1	0.00346313	47.894	96	K	SNK(ack)GGIQSR	444400
O32157	Fructosamine deglycase FrlB	frlB	1	2.90999e-14	90.827	176	K	ALK(ack)QEADNAK	34388000
O32157	Fructosamine deglycase FrlB	frlB	1	4.33153e-23	81.51	51	K	ESK(ack)SINSDLYSANEFIQR	5071000
O32157	Fructosamine deglycase FrlB	frlB	1	2.45522e-15	93.766	20	K	EVQAFLQDLK(ack)GK	48804000
O32157	Fructosamine deglycase FrlB	frlB	1	2.12412e-09	41.615	173	K	FEQAIEGLDQLQAVYEK(ack)ALK	10320000
O32157	Fructosamine deglycase FrlB	frlB	1	1.88794e-06	83.045	183	K	QEADNAK(ack)QFAK	12704000
O32157	Fructosamine deglycase FrlB	frlB	1	0.0187803	41.502	325	K	YMWK(ack)VEY	11036000
O32158	Uncharacterized protein YurQ	yurQ	1	8.0249e-15	79.875	71	K	K(ack)HFEDTVSPIKHHR	5221700
O32158	Uncharacterized protein YurQ	yurQ	1	8.0249e-15	83.182	81	K	KHFEDTVSPIK(ack)HHR	9403900
O32159	Uncharacterized oxidoreductase YurR	yurR	1	3.70139e-17	110.53	87	K	DGESDTGYK(ack)R	1765600
O32159	Uncharacterized oxidoreductase YurR	yurR	1	1.29885e-12	122.18	103	K	LDK(ack)MEER	26573000
O32159	Uncharacterized oxidoreductase YurR	yurR	1	4.03546e-09	77.644	70	K	YYK(ack)DLIHQLEKDGESDTGYK	51732000
O32159	Uncharacterized oxidoreductase YurR	yurR	1	7.70202e-27	76.378	78	K	YYKDLIHQLEK(ack)DGESDTGYK	535610000
O32161	Uncharacterized protein YurT	yurT	1	0.000145901	68.016	36	K	EDVPMGK(ack)FR	15462000
O32161	Uncharacterized protein YurT	yurT	1	4.39502e-17	51.611	87	K	IFSEGLPATMFGVADIQK(ack)EYNR	23280000
O32161	Uncharacterized protein YurT	yurT	1	2.31965e-61	128.06	93	K	LK(ack)EKGVTFTTEPTK	3828200
O32161	Uncharacterized protein YurT	yurT	1	2.31965e-61	128.06	95	K	LKEK(ack)GVTFTTEPTK	6251600
O32162	FeS cluster assembly protein SufB	sufB	1	4.91113e-50	119.96	151	K	DTDSALK(ack)ENEDIFR	2862700
O32162	FeS cluster assembly protein SufB	sufB	1	3.98879e-14	89.44	163	K	EHWAK(ack)VIPPTDNK	2279200
O32162	FeS cluster assembly protein SufB	sufB	1	1.14871e-21	103.97	31	K	GLTK(ack)EIVEEISR	1998000
O32162	FeS cluster assembly protein SufB	sufB	1	7.93868e-05	53.6	193	K	GVK(ack)VETPLQAYFR	3807200
O32162	FeS cluster assembly protein SufB	sufB	1	1.62018e-67	118.58	105	K	QTFDK(ack)LGIPEAEQK	36038000
O32162	FeS cluster assembly protein SufB	sufB	1	4.11617e-30	111.79	18	K	YGFHDK(ack)DVSIFR	161820000
O32162	FeS cluster assembly protein SufB	sufB	1	1.59414e-45	127.17	305	K	YPACILK(ack)GEGAR	51179000
O32164	Probable cysteine desulfurase	csd	1	5.20438e-26	48.372	367	K	AGHHCAQPLMK(ack)WLDVTATAR	1518700
O32164	Probable cysteine desulfurase	csd	1	1.01e-14	40.625	109	K	ANLK(ack)PGDEVVITYMEHHANIIPWQQAVK	14178000
O32164	Probable cysteine desulfurase	csd	1	1.88037e-28	79.837	43	K	AVIETLDK(ack)YYNQYNSNVHR	189190000
O32164	Probable cysteine desulfurase	csd	1	8.46458e-24	99.161	305	K	HEHK(ack)LAAYALER	84542000
O32164	Probable cysteine desulfurase	csd	1	1.32179e-17	117.7	397	K	LVEALQK(ack)TK	13432000
O32165	FeS cluster assembly protein SufD	sufD	1	4.78667e-07	87.806	140	K	DGVK(ack)VDEHK	4992400
O32165	FeS cluster assembly protein SufD	sufD	1	3.15991e-26	92.264	110	K	DQTPAHLSLSQELK(ack)DK	56895000
O32165	FeS cluster assembly protein SufD	sufD	1	9.47709e-12	45.347	336	K	DSASSIFNGIGK(ack)IEHGASK	1383900
O32165	FeS cluster assembly protein SufD	sufD	1	5.80464e-39	123.67	132	K	EHSDLVEK(ack)YFMK	609430000
O32165	FeS cluster assembly protein SufD	sufD	1	0.000462564	63.216	400	K	GIPK(ack)EEAER	8713300
O32165	FeS cluster assembly protein SufD	sufD	1	4.18645e-69	150.46	28	K	HQEPAWLK(ack)NLR	82005000
O32165	FeS cluster assembly protein SufD	sufD	1	4.16853e-20	86.497	343	K	IEHGASK(ack)ANAEQESR	1517000
O32165	FeS cluster assembly protein SufD	sufD	1	2.67549e-48	107.69	45	K	LQALEQAEDLPMPK(ack)PDK	81797000
O32165	FeS cluster assembly protein SufD	sufD	1	6.5487e-32	90.707	15	K	LSVDQEYLK(ack)SFSEK	104780000
O32165	FeS cluster assembly protein SufD	sufD	1	1.04045e-44	123.99	20	K	SFSEK(ack)HQEPAWLK	617470000
O32165	FeS cluster assembly protein SufD	sufD	1	2.75325e-05	55.98	50	K	TK(ack)ITNWNFTNFAK	22015000
O32165	FeS cluster assembly protein SufD	sufD	1	7.9498e-32	89.624	6	K	TLGTK(ack)LSVDQEYLK	184220000
O32165	FeS cluster assembly protein SufD	sufD	1	5.83365e-56	126.07	358	K	VLMLSEK(ack)AR	37132000
O32168	Methionine import system permease protein MetP	metP	1	0.000373335	53.034	122	K	EVDK(ack)GVIEAAK	4634000
O32169	Methionine import ATP-binding protein MetN	metN	1	0.00348391	55.112	331	K	FINDK(ack)QVK	986930
O32174	Glycine cleavage system H protein	gcvH	1	0.00530084	67.903	5	K	SIPK(ack)DLR	15304000
O32174	Glycine cleavage system H protein	gcvH	1	2.30941e-31	89.752	22	K	VEGEK(ack)AR	29556000
O32174	Glycine cleavage system H protein	gcvH	1	1.60602e-16	83.692	17	K	YSGEHEWVK(ack)VEGEK	179480000
O32175	Uncharacterized protein YusI	yusI	1	2.76406e-05	74.611	49	K	ALYEK(ack)SGLDLK	51827000
O32175	Uncharacterized protein YusI	yusI	1	8.26132e-07	67.113	44	K	EELK(ack)ALYEK	55555000
O32175	Uncharacterized protein YusI	yusI	1	1.42583e-10	51.786	40	K	EINEIHIAEQPPSK(ack)EELK	9642100
O32175	Uncharacterized protein YusI	yusI	1	9.48099e-05	99.139	19	K	K(ack)WLEEHGK	6539700
O32175	Uncharacterized protein YusI	yusI	1	1.849e-44	65.801	94	K	LYHMSEDEQLELLASDGMLIK(ack)RPLTTDGEK	226890000
O32175	Uncharacterized protein YusI	yusI	1	3.39517e-05	110.31	55	K	SGLDLK(ack)K	110450000
O32175	Uncharacterized protein YusI	yusI	1	1.08776e-07	94.309	71	K	YRELNLK(ack)EK	17903000
O32176	Probable acyl-CoA dehydrogenase	fadE	1	1.37116e-09	74.537	521	K	AIAAQGAEK(ack)AAQK	1622400
O32176	Probable acyl-CoA dehydrogenase	fadE	1	0.000116229	49.298	223	K	EFPGVSTGPEEK(ack)K	660000
O32176	Probable acyl-CoA dehydrogenase	fadE	1	2.79533e-66	147.55	101	K	ISSALITEK(ack)FSR	17482000
O32176	Probable acyl-CoA dehydrogenase	fadE	1	2.04992e-06	109.01	481	K	YGK(ack)AIDR	968340
O32178	Probable 3-hydroxyacyl-CoA dehydrogenase	fadN	1	3.51266e-14	67.645	310	K	EGK(ack)TIYELDPVTLTYGER	4292200
O32187	Uncharacterized protein YusU	yusU	1	1.10996e-16	84.753	74	K	HWNATYPDAK(ack)QGIK	24116000
O32193	Sensor histidine kinase CssS	cssS	1	2.09377e-06	62.287	302	K	DLLYLTK(ack)LDYLAK	3863800
O32198	Sensor histidine kinase LiaS	liaS	1	0.00952432	44.753	186	K	DADDK(ack)TVK	256160
O32201	Protein LiaH	liaH	1	3.23219e-28	52.249	104	K	AAEHK(ack)ASYEQANSQLADLKEQLAALETK	9667200
O32201	Protein LiaH	liaH	1	3.23219e-28	52.249	118	K	ASYEQANSQLADLK(ack)EQLAALETK	14962000
O32201	Protein LiaH	liaH	1	2.40161e-05	48.527	208	K	EFADDVEAEIEK(ack)MR	9825700
O32201	Protein LiaH	liaH	1	4.40195e-80	127.2	157	K	EHMNTTFDK(ack)IDSESAYR	30982000
O32201	Protein LiaH	liaH	1	3.44671e-11	76.156	127	K	EQLAALETK(ack)LQDVK	8505000
O32201	Protein LiaH	liaH	1	2.90513e-05	54.343	25	K	MENPK(ack)VMLNQYVR	1673800
O32201	Protein LiaH	liaH	1	4.44245e-09	46.543	87	K	NQAQLAFDAGEEELAK(ack)K	7485800
O32210	Glyoxal reductase	yvgN	1	0.00234691	66.267	131	K	ALEKLYK(ack)DGK	4013400
O32210	Glyoxal reductase	yvgN	1	0.00234691	75.109	128	K	ALEK(ack)LYKDGK	105410000
O32210	Glyoxal reductase	yvgN	1	4.99869e-13	69.331	158	K	DAEIK(ack)PMVNQVEFHPR	226230000
O32210	Glyoxal reductase	yvgN	1	1.75789e-19	61.276	10	K	DTVK(ack)LHNGVEMPWFGLGVFK	74859000
O32210	Glyoxal reductase	yvgN	1	3.33059e-52	137.95	263	K	IDALNK(ack)DER	708450000
O32210	Glyoxal reductase	yvgN	1	1.82933e-15	43.732	26	K	LHNGVEMPWFGLGVFK(ack)VENGNEATESVK	20679000
O32210	Glyoxal reductase	yvgN	1	4.95293e-10	49.188	116	K	LQLDYLDLYLIHWPGK(ack)DK	135890000
O32210	Glyoxal reductase	yvgN	1	6.83027e-19	130	173	K	LTQK(ack)ELR	33801000
O32210	Glyoxal reductase	yvgN	1	2.28692e-09	103.42	6	K	PTSLK(ack)DTVK	42059000
O32210	Glyoxal reductase	yvgN	1	4.36842e-68	115.73	55	K	SIDTAAIYK(ack)NEEGVGIGIK	234190000
O32210	Glyoxal reductase	yvgN	1	1.18616e-07	57.148	38	K	VENGNEATESVK(ack)AAIK	6734000
O32210	Glyoxal reductase	yvgN	1	1.71955e-21	57.484	96	K	VWNEDQGYETTLAAFEK(ack)SLER	370220000
O32210	Glyoxal reductase	yvgN	1	6.66826e-11	51.942	235	K	WDLQHGVVTIPKSIK(ack)EHR	32030000
O32210	Glyoxal reductase	yvgN	1	2.91176e-11	69.069	232	K	WDLQHGVVTIPK(ack)SIKEHR	78006000
O32213	Sulfite reductase [NADPH] hemoprotein beta-component	cysI	1	6.39512e-12	41.115	424	K	EEISALIEQYGLTDGK(ack)HYSALR	10355000
O32213	Sulfite reductase [NADPH] hemoprotein beta-component	cysI	1	4.78292e-32	102.73	498	K	HALGEIGFIGK(ack)APGK	12481000
O32213	Sulfite reductase [NADPH] hemoprotein beta-component	cysI	1	1.10096e-39	112.02	7	K	ILK(ack)APDGSPSDVER	4104800
O32213	Sulfite reductase [NADPH] hemoprotein beta-component	cysI	1	3.5258e-07	63.16	374	K	ITDYDDYK(ack)LMTGLR	28518000
O32213	Sulfite reductase [NADPH] hemoprotein beta-component	cysI	1	4.85356e-36	143.89	21	K	K(ack)ESDYLR	10823000
O32213	Sulfite reductase [NADPH] hemoprotein beta-component	cysI	1	2.9647e-05	58.268	320	K	LGLENVK(ack)EELENR	2017500
O32213	Sulfite reductase [NADPH] hemoprotein beta-component	cysI	1	3.36576e-12	47.68	335	K	LGWSLEEAK(ack)PYHFDHNGDR	36667000
O32213	Sulfite reductase [NADPH] hemoprotein beta-component	cysI	1	8.24473e-12	42.639	288	K	VIGFCRPEQMYDVAEK(ack)TITIQR	3082300
O32213	Sulfite reductase [NADPH] hemoprotein beta-component	cysI	1	1.60153e-35	59.502	542	K	YAK(ack)EREEGEHFGDFVIR	4197500
O32214	Sulfite reductase [NADPH] flavoprotein alpha-component	cysJ	1	1.34642e-261	229.53	531	K	DTEEK(ack)VYVQHR	551320000
O32214	Sulfite reductase [NADPH] flavoprotein alpha-component	cysJ	1	4.21861e-30	85.937	357	K	ELLAPGNEENVK(ack)AYIEGR	55840000
O32214	Sulfite reductase [NADPH] flavoprotein alpha-component	cysJ	1	2.6013e-16	49.125	307	K	EMNWDPEEIVTLNK(ack)QGDVRPLK	6299500
O32214	Sulfite reductase [NADPH] flavoprotein alpha-component	cysJ	1	4.97251e-22	57.045	455	K	LPK(ack)DPETPIIMVGPGTGVAPFR	9208700
O32214	Sulfite reductase [NADPH] flavoprotein alpha-component	cysJ	1	1.18483e-51	138.36	146	K	RAPK(ack)LEDLR	143660000
O32215	Helicase IV	helD	1	0.00699996	48.423	9	K	EWK(ack)EEQSR	1043700
O32215	Helicase IV	helD	1	0.00953918	58.716	368	K	GQK(ack)LITK	1461800
O32219	Cadmium, zinc and cobalt-transporting ATPase	cadA	1	0.00693662	103.29	137	K	AVK(ack)NIIR	7346800
O32221	Copper chaperone CopZ	copZ	1	8.25856e-05	53.3	50	K	VDVSFDADK(ack)VSVK	5260200
O32223	Uncharacterized oxidoreductase YvaA	yvaA	1	1.34357e-19	47.621	123	K	AADEK(ack)GVLLSVYHNR	4505400
O32223	Uncharacterized oxidoreductase YvaA	yvaA	1	3.93573e-05	57.434	349	K	IIEAAMESSK(ack)EK	2866400
O32223	Uncharacterized oxidoreductase YvaA	yvaA	0.999	4.8627e-17	51.827	289	K	KPEDDSWGADVPEFYGK(ack)LTTIR	18529000
O32223	Uncharacterized oxidoreductase YvaA	yvaA	1	2.46876e-06	61.409	117	K	PMTATAEEGETLK(ack)R	1344200
O32223	Uncharacterized oxidoreductase YvaA	yvaA	1	5.89419e-29	117.79	143	K	WDNDFLTIK(ack)K	75383000
O32224	FMN-dependent NADH-azoreductase 2	azoR2	1	4.48254e-69	149.96	197	K	AQQIK(ack)EDAIAR	47929000
O32224	FMN-dependent NADH-azoreductase 2	azoR2	1	1.38064e-23	84.653	77	K	LQSGTGFEELSESEK(ack)AK	41096000
O32224	FMN-dependent NADH-azoreductase 2	azoR2	1	5.34822e-18	76.526	126	K	SFK(ack)YTEQGPVGLLTDK	266940000
O32231	Ribonuclease R	rnr	1	3.64203e-05	54.343	52	K	ALVALEEK(ack)GLIVR	1398100
O32231	Ribonuclease R	rnr	1	1.42996e-05	59.709	424	K	EAK(ack)VLVDDEGAVK	2354300
O32231	Ribonuclease R	rnr	1	8.55263e-11	87.719	482	K	IHEEPNAEK(ack)LQK	23020000
O32231	Ribonuclease R	rnr	1	1.17969e-10	89.301	386	K	ILVDDDEELK(ack)QK	7554100
O32231	Ribonuclease R	rnr	1	4.98242e-13	77.062	168	K	ITSDIFIPK(ack)NGK	45725000
O32231	Ribonuclease R	rnr	1	0.00567821	43.168	3	K	MEK(ack)EAFMEK	1112700
O32231	Ribonuclease R	rnr	1	0.000152186	55.314	388	K	QK(ack)YEPLVPMFK	820390
O32231	Ribonuclease R	rnr	1	4.3055e-51	122.33	580	K	TYLINGK(ack)VDEATQEK	3387400
O32231	Ribonuclease R	rnr	1	1.76275e-07	78.324	588	K	VDEATQEK(ack)WAER	4815200
O32231	Ribonuclease R	rnr	1	4.8506e-16	78.69	434	K	VLVDDEGAVK(ack)DVVIR	2572500
O32232	Carboxylesterase	est	1	0.000810485	41.48	157	K	EFEK(ack)TPMNTLK	1495600
O32232	Carboxylesterase	est	1	2.55304e-05	61.344	7	K	VVTPK(ack)PFTFK	194380
O32236	HTH-type transcriptional repressor RghR	rghR	1	2.08779e-07	54.281	96	K	AEAYDLK(ack)NLALLENEK	1308700
O32238	Uncharacterized HTH-type transcriptional regulator YvaP	yvaP	1	0.00158372	41.242	56	K	LK(ack)ELELEGVVK	1455700
O32241	Immunity protein SdpI	sdpI	1	1.95504e-14	106.2	149	K	DETVWK(ack)LGNR	30107000
O32241	Immunity protein SdpI	sdpI	1	4.28936e-22	105.36	143	K	TPWTLK(ack)DETVWK	186900000
O32248	Uncharacterized N-acetyltransferase YvbK	yvbK	1	3.7719e-05	73.435	91	K	QLVLDAIEK(ack)AK	4140300
O32254	Uncharacterized protein YvbT	yvbT	1	0.00236383	60.019	297	K	AK(ack)LEDFVK	1794500
O32259	Lactate utilization protein C	lutC	1	7.28755e-13	92.856	104	K	FEEYGLK(ack)SLLTK	92719000
O32259	Lactate utilization protein C	lutC	1	0.000212743	44.132	94	K	FSGGPVIIPK(ack)DPR	4460500
O32259	Lactate utilization protein C	lutC	1	8.58298e-16	45.363	109	K	SLLTK(ack)DWPSEGTPVWEWDADK	12238000
O32264	Probable 2-ketogluconate reductase	yvcT	1	7.04565e-39	136.96	69	K	ELLEHAPK(ack)LK	26663000
O32264	Probable 2-ketogluconate reductase	yvcT	1	0.00111718	97.093	242	K	GK(ack)TVDEK	9256000
O32264	Probable 2-ketogluconate reductase	yvcT	1	2.74816e-08	87.719	183	K	K(ack)QETEDSIGVK	627880
O32264	Probable 2-ketogluconate reductase	yvcT	1	3.64707e-140	149.53	44	K	LK(ack)EAEGLLTSGTSGPSINR	18288000
O32264	Probable 2-ketogluconate reductase	yvcT	1	3.99586e-41	138.98	247	K	TVDEK(ack)ALIR	499220000
O32268	Putative teichuronic acid biosynthesis glycosyltransferase TuaG	tuaG	1	0.000178526	50.222	58	K	DILQQYEK(ack)IDER	20907000
O32271	UDP-glucose 6-dehydrogenase TuaD	tuaD	1	1.43075e-07	67.997	292	K	LIEAVIETNEK(ack)QR	2137700
O32271	UDP-glucose 6-dehydrogenase TuaD	tuaD	1	0.000108052	42.52	101	K	TGEADLTYVK(ack)AAAK	2173300
O32293	Uncharacterized N-acetyltransferase YycN	yycN	1	1.39542e-12	42.384	44	K	AGTWLPEDAQLLSK(ack)QVFTDLLPR	2040500
O32293	Uncharacterized N-acetyltransferase YycN	yycN	1	2.47425e-19	89.911	22	K	SYLTYTTK(ack)HYAEEKVK	12504000
O32293	Uncharacterized N-acetyltransferase YycN	yycN	1	8.5286e-21	128.38	28	K	SYLTYTTKHYAEEK(ack)VK	36835000
O32294	Response regulator aspartate phosphatase G	rapG	1	4.73454e-09	41.513	231	K	SEEAVSK(ack)LEEALQNDEYAR	6355000
O34313	Trifunctional nucleotide phosphoesterase protein YfkN;2',3'-cyclic-nucleotide 2'-phosphodiesterase/3'-nucleotidase;5'-nucleotidase	yfkN	1	0.000320265	52.167	329	K	LEK(ack)ADGSWK	1929500
O34313	Trifunctional nucleotide phosphoesterase protein YfkN;2',3'-cyclic-nucleotide 2'-phosphodiesterase/3'-nucleotidase;5'-nucleotidase	yfkN	1	1.2166e-17	46.065	631	K	PFADK(ack)ADDVAYVGKSANEGYGVYK	2287800
O34313	Trifunctional nucleotide phosphoesterase protein YfkN;2',3'-cyclic-nucleotide 2'-phosphodiesterase/3'-nucleotidase;5'-nucleotidase	yfkN	1	1.2166e-17	46.065	640	K	PFADKADDVAYVGK(ack)SANEGYGVYK	2287800
O34313	Trifunctional nucleotide phosphoesterase protein YfkN;2',3'-cyclic-nucleotide 2'-phosphodiesterase/3'-nucleotidase;5'-nucleotidase	yfkN	1	3.7719e-05	73.435	326	K	YLGVIDLK(ack)LEK	61886000
O34313	Trifunctional nucleotide phosphoesterase protein YfkN;2',3'-cyclic-nucleotide 2'-phosphodiesterase/3'-nucleotidase;5'-nucleotidase	yfkN	1	4.36548e-19	87.519	529	K	YNENGK(ack)VINADSSR	3102600
O34317	Probable coenzyme A transferase subunit alpha	yodS	1	0.0398983	40.103	223	K	SEGVK(ack)WK	9156200
O34327	Response regulator aspartate phosphatase J	rapJ	1	1.57422e-08	72.898	274	K	EGK(ack)YDKAVEAYDR	2453400
O34327	Response regulator aspartate phosphatase J	rapJ	1	2.65425e-07	40.493	128	K	HAEEK(ack)LEYVEDEIEK	14221000
O34327	Response regulator aspartate phosphatase J	rapJ	1	1.57422e-08	90.104	277	K	YDK(ack)AVEAYDR	13139000
O34327	Response regulator aspartate phosphatase J	rapJ	1	1.44745e-05	58.32	237	K	YSLGDYK(ack)EAEGYFK	24003000
O34327;Q00828	Response regulator aspartate phosphatase J;Response regulator aspartate phosphatase A	rapJ;rapA	1	0.00445414	50.04	111;113	K	GMYEFK(ack)QK	0
O34328	Guanylate kinase	gmk	1	7.42745e-12	76.759	57	K	EGEVNGVDYFFK(ack)TR	15579000
O34330	UPF0720 protein YobL	yobL	1	1.11309e-06	45.876	35	K	AFK(ack)EVANLDDSEFSGK	3825600
O34330	UPF0720 protein YobL	yobL	1	0.0396269	46.844	156	K	EK(ack)TIDKLNK	6130700
O34330	UPF0720 protein YobL	yobL	1	3.11102e-05	59.248	160	K	TIDK(ack)LNKLDEDLK	8603200
O34330	UPF0720 protein YobL	yobL	1	3.11102e-05	61.56	163	K	TIDKLNK(ack)LDEDLK	8549200
O34334	Uncharacterized protein YjoA	yjoA	1	0.0009509	53.124	27	K	ISK(ack)DHYSYK	7873800
O34334	Uncharacterized protein YjoA	yjoA	1	4.25405e-05	55.724	24	K	NVTNELAEK(ack)ISK	50351000
O34334	Uncharacterized protein YjoA	yjoA	1	1.41428e-11	56.817	83	K	QEETETDLNVLAK(ack)TYTEK	8234600
O34340	3-oxoacyl-[acyl-carrier-protein] synthase 2	fabF	1	9.96321e-15	60.307	216	K	ALSTNPDPK(ack)TASRPFDK	68333000
O34340	3-oxoacyl-[acyl-carrier-protein] synthase 2	fabF	1	1.44595e-06	61.409	66	K	DFNVEDYMDKK(ack)EAR	2577800
O34340	3-oxoacyl-[acyl-carrier-protein] synthase 2	fabF	1	2.31675e-11	80.69	65	K	DFNVEDYMDK(ack)KEAR	375490000
O34340	3-oxoacyl-[acyl-carrier-protein] synthase 2	fabF	1	4.22322e-12	46.494	207	K	MSFAGFSANK(ack)ALSTNPDPK	1204600
O34340	3-oxoacyl-[acyl-carrier-protein] synthase 2	fabF	1	4.27431e-30	128.03	224	K	TASRPFDK(ack)NR	149800000
O34340	3-oxoacyl-[acyl-carrier-protein] synthase 2	fabF	1	1.3149e-09	62.94	328	K	TVFGEHAHK(ack)LAVSSTK	29087000
O34347	Argininosuccinate synthase	argG	1	1.12938e-10	89.46	329	K	DALHAFLK(ack)ETQK	20379000
O34347	Argininosuccinate synthase	argG	1	7.36432e-14	44.238	121	K	EDAQAIAHGCTGK(ack)GNDQVR	3250400
O34347	Argininosuccinate synthase	argG	1	4.64882e-14	106.67	354	K	K(ack)SEYSLYDEK	31846000
O34347	Argininosuccinate synthase	argG	1	4.34923e-37	84.327	108	K	LVEIAEK(ack)EDAQAIAHGCTGK	43798000
O34347	Argininosuccinate synthase	argG	1	3.0237e-09	60.657	363	K	SEYSLYDEK(ack)LATYTK	7048300
O34347	Argininosuccinate synthase	argG	1	1.44127e-11	56.121	282	K	SREVYECPGAMTLIK(ack)AHK	16432000
O34351	Uncharacterized protein YvmC	yvmC	1	3.01668e-24	84.508	124	K	AIHTFSDFIDNK(ack)AYQLLR	14549000
O34355	Putative amidohydrolase YtcJ	ytcJ	1	1.81838e-08	90.15	248	K	AAAGGK(ack)YPFR	10065000
O34355	Putative amidohydrolase YtcJ	ytcJ	1	6.80243e-09	88.596	140	K	LFPDRPVLLK(ack)R	1162100
O34355	Putative amidohydrolase YtcJ	ytcJ	1	0.000831564	47.039	528	K	TVINGQIVYEK(ack)S	2396100
O34355	Putative amidohydrolase YtcJ	ytcJ	1	0.000438333	45.433	350	K	VLNAIEK(ack)HPPK	5154200
O34357	Thioredoxin-like protein YtpP	ytpP	1	1.68502e-44	124.81	12	K	KIESTQELEK(ack)AVK	151110000
O34362	Putative HMP/thiamine import ATP-binding protein YkoD	ykoD	1	2.16675e-05	64.42	402	K	ANAETEK(ack)K	515270
O34362	Putative HMP/thiamine import ATP-binding protein YkoD	ykoD	1	0.000266042	46.069	246	K	NLFQHEAETLK(ack)K	1361200
O34365	Uncharacterized protein YtmB	ytmB	1	3.39828e-06	51.03	14	K	GMPVEFNTLIVTK(ack)GK	18065000
O34365	Uncharacterized protein YtmB	ytmB	1	1.70411e-164	162.37	29	K	IDENIFTLEK(ack)DGYR	1133000000
O34365	Uncharacterized protein YtmB	ytmB	1	3.69842e-25	95.57	59	K	SGTAEVQK(ack)LQWEEGR	19006000
O34365	Uncharacterized protein YtmB	ytmB	1	2.06772e-20	90.707	47	K	TK(ack)FGEKSGTAEVQK	65649000
O34365	Uncharacterized protein YtmB	ytmB	1	2.06772e-20	90.707	51	K	TKFGEK(ack)SGTAEVQK	98831000
O34366;P02968	Putative flagellin YvzB;Flagellin	yvzB;hag	1	8.58693e-08	96.668	90;234	K	AK(ack)LGAVQNR	3981900
O34366;P02968	Putative flagellin YvzB;Flagellin	yvzB;hag	1	1.60686e-05	43.37	126;270	K	IRDVDMAK(ack)EMSEFTK	3618700
O34374	Putative cytochrome P450 YjiB	yjiB	1	1.30105e-11	73.415	122	K	IQEITDELIQK(ack)FQGR	4343200
O34380	Uncharacterized protein YbcI	ybcI	1	0.00353298	40.067	91	K	ITGEK(ack)VK	3001600
O34380	Uncharacterized protein YbcI	ybcI	1	3.56794e-16	86.911	118	K	LCNDLEK(ack)NLEK	231810000
O34380	Uncharacterized protein YbcI	ybcI	1	0.000182545	45.28	21	K	SITQWEK(ack)DYLGR	4205300
O34380	Uncharacterized protein YbcI	ybcI	1	3.40656e-24	101.43	93	K	VK(ack)SFHTDLSSR	21341000
O34381	HTH-type transcriptional regulator PksA	pksA	1	3.11018e-05	79.16	67	K	LVQEK(ack)VTDR	1428500
O34381	HTH-type transcriptional regulator PksA	pksA	1	7.15625e-06	77.597	151	K	QNADK(ack)DIEAER	3051600
O34384	Uncharacterized protein YceE	yceE	1	1.10319e-07	95.358	7	K	AIQLSK(ack)GQR	6342900
O34384	Uncharacterized protein YceE	yceE	1	3.93573e-05	57.434	15	K	IDLTK(ack)TNPGLTK	7972200
O34384	Uncharacterized protein YceE	yceE	1	2.69878e-34	62.193	98	K	TGEGDGDDEQIIVDFSK(ack)IPAHIEK	45357000
O34384	Uncharacterized protein YceE	yceE	1	8.61968e-10	46.356	22	K	TNPGLTK(ack)AVIGLGWDTNK	2508700
O34389	Probable NAD-dependent malic enzyme 3	malS	1	0.00642568	64.757	141	K	EAFK(ack)QYK	886200
O34389	Probable NAD-dependent malic enzyme 3	malS	1	1.33892e-06	84.507	333	K	EGLSEEESYK(ack)R	332350
O34389	Probable NAD-dependent malic enzyme 3	malS	1	2.32312e-05	76.843	366	K	SADEVK(ack)DYQR	401580
O34394	Uncharacterized protein YjjA	yjjA	1	7.16094e-46	130.56	84	K	IGLK(ack)DEFLQAIR	1233600
O34399	Glutamate synthase [NADPH] small chain	gltB	1	2.22134e-100	146.3	28	K	DWK(ack)EYSAPFSEEASKR	104120000
O34399	Glutamate synthase [NADPH] small chain	gltB	1	2.22134e-100	146.3	40	K	EYSAPFSEEASK(ack)R	22729000
O34399	Glutamate synthase [NADPH] small chain	gltB	1	0.000106742	44.426	371	K	EYSIQTTK(ack)MVADK	928410
O34399	Glutamate synthase [NADPH] small chain	gltB	1	7.52481e-11	65.179	11	K	GKPTGFMEIK(ack)R	402610
O34399	Glutamate synthase [NADPH] small chain	gltB	1	2.43627e-38	116.55	390	K	LK(ack)ELHTIQMEKVK	290370000
O34399	Glutamate synthase [NADPH] small chain	gltB	1	2.62371e-34	115.12	94	K	LLK(ack)TNNFPEFTGR	4898700
O34399	Glutamate synthase [NADPH] small chain	gltB	1	5.42779e-29	134.81	376	K	MVADK(ack)NGKLK	44548000
O34399	Glutamate synthase [NADPH] small chain	gltB	1	1.43912e-06	74.841	379	K	NGK(ack)LKELHTIQMEK	42168000
O34399	Glutamate synthase [NADPH] small chain	gltB	1	1.43912e-06	60.968	381	K	NGKLK(ack)ELHTIQMEK	13108000
O34399	Glutamate synthase [NADPH] small chain	gltB	1	2.8391e-05	82.287	291	K	QFIDAK(ack)GK	32751000
O34399	Glutamate synthase [NADPH] small chain	gltB	1	6.90192e-05	71.221	324	K	SVHQFGK(ack)HPK	8849300
O34399	Glutamate synthase [NADPH] small chain	gltB	1	4.00659e-08	69.721	283	K	SYLDSNFK(ack)DKQFIDAK	149650000
O34399	Glutamate synthase [NADPH] small chain	gltB	1	4.00659e-08	77.355	285	K	SYLDSNFKDK(ack)QFIDAK	48136000
O34399	Glutamate synthase [NADPH] small chain	gltB	1	3.59174e-07	47.037	135	K	TIIDK(ack)GFENGWIQPR	745440
O34399	Glutamate synthase [NADPH] small chain	gltB	1	2.43627e-38	123.28	392	K	VK(ack)NEHGKYEFR	318360000
O34399	Glutamate synthase [NADPH] small chain	gltB	1	8.56614e-36	123.28	397	K	VKNEHGK(ack)YEFR	627320000
O34412	Regulatory protein YlbF	ylbF	1	0.000105799	52.725	65	K	FGK(ack)YHPDYR	2795100
O34424	Uncharacterized membrane protein YteJ	yteJ	1	1.76552e-19	47.942	160	K	QGIHDYIADTTVVHEK(ack)LYR	38246000
O34425	Glyceraldehyde-3-phosphate dehydrogenase 2	gapB	1	1.14338e-21	104	105	K	DK(ack)AMGHIEAGAK	34680000
O34425	Glyceraldehyde-3-phosphate dehydrogenase 2	gapB	1	3.52888e-23	121.96	193	K	NIDNPHK(ack)DLR	189140000
O34425	Glyceraldehyde-3-phosphate dehydrogenase 2	gapB	1	6.18658e-62	130.2	262	K	TDVTAEEVNEAFK(ack)R	41092000
O34425	Glyceraldehyde-3-phosphate dehydrogenase 2	gapB	1	3.21463e-09	45.618	56	K	YDK(ack)EVVAGEDSLIVNGK	16395000
O34433	Putative phage-related protein YobO	yobO	1	8.01159e-08	96.143	69	K	ERLDK(ack)EYYR	4744400
O34441	UPF0701 protein YloC	yloC	1	0.000119918	61.344	48	K	PLLYFEDK(ack)LK	5020800
O34442	Magnesium transporter MgtE	mgtE	1	0.00948567	58.782	159	K	DAVVK(ack)LK	2648100
O34442	Magnesium transporter MgtE	mgtE	1	0.00458553	69.998	48	K	EMPEK(ack)HR	1709500
O34443	Adenine phosphoribosyltransferase	apt	1	0.000300718	41.621	89	K	EVIK(ack)VDYGLEYGK	671250
O34443	Adenine phosphoribosyltransferase	apt	1	0.000109707	43.761	158	K	NK(ack)LEDYDILTLMK	1113300
O34443	Adenine phosphoribosyltransferase	apt	1	4.20123e-17	71.781	15	K	QYVTIVPDYPK(ack)EGVQFK	5835400
O34443	Adenine phosphoribosyltransferase	apt	1	4.45779e-07	51.235	98	K	VDYGLEYGK(ack)DVLTIHK	3047800
O34443	Adenine phosphoribosyltransferase	apt	1	6.9108e-05	47.037	45	K	YATDQIVEYAK(ack)EK	2327900
O34445	Uncharacterized protein YlbN	ylbN	1	0.00010658	73.435	151	K	DWQVISEEDK(ack)K	25779000
O34447	Uncharacterized membrane protein YceF	yceF	1	0.00029109	100.37	61	K	HLPEK(ack)QR	5445800
O34448	SPBc2 prophage-derived uncharacterized protein YopQ	yopQ	1	0.0328844	42.396	23	K	DAISK(ack)NK	783870
O34448	SPBc2 prophage-derived uncharacterized protein YopQ	yopQ	1	2.90976e-05	58.32	352	K	DFSTQADILK(ack)TAR	3651100
O34448	SPBc2 prophage-derived uncharacterized protein YopQ	yopQ	1	1.76467e-16	54.768	142	K	ELFMLFENK(ack)LLHYNPNAQR	1806600
O34448	SPBc2 prophage-derived uncharacterized protein YopQ	yopQ	1	3.87307e-06	66.393	429	K	NK(ack)LWDELGVVDK	1300900
O34448	SPBc2 prophage-derived uncharacterized protein YopQ	yopQ	1	2.72172e-05	44.925	180	K	QSVEEIK(ack)ELFLDGK	7998100
O34450	N-acetylglucosamine-6-phosphate deacetylase	nagA	1	2.87244e-11	58.427	289	K	GLK(ack)DGVYEFGGQSVTVR	642130
O34452	TPR repeat-containing protein YrrB	yrrB	1	0.000424156	71.692	83	K	DMFEK(ack)ALR	1444100
O34452	TPR repeat-containing protein YrrB	yrrB	1	0.000300605	80.688	78	K	EAK(ack)DMFEK	3201200
O34454	UPF0111 protein YkaA	ykaA	1	0.00117628	44.425	144	K	DIQPHAIK(ack)IK	1013000
O34454	UPF0111 protein YkaA	ykaA	1	3.01718e-30	113.24	8	K	DK(ack)FSLLLTEIAK	4822000
O34454	UPF0111 protein YkaA	ykaA	1	5.61115e-27	96.745	46	K	EFADTLK(ack)EYETK	152250000
O34454	UPF0111 protein YkaA	ykaA	1	3.48114e-23	109	65	K	ELNK(ack)AFITPIER	19314000
O34454	UPF0111 protein YkaA	ykaA	1	2.3284e-11	71.279	61	K	GDNHVHVMIK(ack)ELNK	98343000
O34454	UPF0111 protein YkaA	ykaA	1	0.000988149	46.844	136	K	LK(ack)DIQPHAIK	1519800
O34454	UPF0111 protein YkaA	ykaA	1	5.08962e-132	160.78	172	K	NLFGNETDPIK(ack)VIQYR	16787000
O34454	UPF0111 protein YkaA	ykaA	1	5.20397e-11	75.764	161	K	SLK(ack)NLFGNETDPIK	4923700
O34454	UPF0111 protein YkaA	ykaA	1	1.01671e-05	46.156	39	K	VTNQTTLK(ack)EFADTLK	6205600
O34457	Molybdenum cofactor biosynthesis protein B	moaB	1	1.82437e-05	44.436	7	K	SVQEHK(ack)QEAPDIVR	0
O34457	Molybdenum cofactor biosynthesis protein B	moaB	1	5.46087e-10	107.79	31	K	TDETDK(ack)SGK	8517700
O34459	ATP phosphoribosyltransferase regulatory subunit	hisZ	1	8.59168e-14	85.287	199	K	EHVK(ack)SLPLSSIDK	1349000
O34459	ATP phosphoribosyltransferase regulatory subunit	hisZ	1	3.36405e-24	110.38	189	K	FLYEK(ack)NYVGYR	10717000
O34459	ATP phosphoribosyltransferase regulatory subunit	hisZ	1	5.31066e-13	42.908	324	K	LIEALHMK(ack)DEPCEIDAVIFSK	3458800
O34459	ATP phosphoribosyltransferase regulatory subunit	hisZ	1	1.31686e-05	80.165	93	K	LLK(ack)HGHPLR	592770
O34459	ATP phosphoribosyltransferase regulatory subunit	hisZ	1	1.19955e-09	114.28	90	K	VAASK(ack)LLK	13192000
O34459	ATP phosphoribosyltransferase regulatory subunit	hisZ	1	3.38628e-18	40.384	296	K	YNK(ack)LLGHFDSPAPATGFGLR	932660
O34468	Uncharacterized N-acetyltransferase YlbP	ylbP	1	0.0168271	66.073	18	K	TLEEFK(ack)K	9681600
O34469	Putative ATP-dependent helicase YeeB	yeeB	1	1.59001e-08	85.807	140	K	FAFEK(ack)IDDK	17003000
O34469	Putative ATP-dependent helicase YeeB	yeeB	1	1.7141e-09	73.881	97	K	SYGFFENWK(ack)VDPR	1283600
O34475	Putative NAD(P)H nitroreductase YfkO	yfkO	1	2.22943e-05	80.69	94	K	DIK(ack)YNADYIKR	60441000
O34475	Putative NAD(P)H nitroreductase YfkO	yfkO	1	0.0263457	58.981	25	K	EFDPNK(ack)K	591940
O34475	Putative NAD(P)H nitroreductase YfkO	yfkO	1	1.11403e-30	132.17	19	K	HATK(ack)EFDPNK	3318800
O34475	Putative NAD(P)H nitroreductase YfkO	yfkO	1	7.38284e-13	51.566	121	K	QMPQDVYEGYLSK(ack)TEEFQK	71570000
O34475	Putative NAD(P)H nitroreductase YfkO	yfkO	1	8.50354e-05	101.6	105	K	RHLK(ack)EVK	3099300
O34475	Putative NAD(P)H nitroreductase YfkO	yfkO	1	0.00102335	54.191	219	K	SAVEDVVK(ack)WV	3861800
O34475	Putative NAD(P)H nitroreductase YfkO	yfkO	1	6.20759e-10	66.022	127	K	TEEFQK(ack)NDLHLLESDR	299010000
O34475	Putative NAD(P)H nitroreductase YfkO	yfkO	1	8.75043e-64	158.07	101	K	YNADYIK(ack)R	57049000
O34483	HPr kinase/phosphorylase	hprK	1	5.58861e-13	61.962	260	K	IIDTEITK(ack)LTIPVRPGR	11589000
O34483	HPr kinase/phosphorylase	hprK	1	6.77284e-47	133.23	168	K	SETALELVK(ack)R	5238200
O34483	HPr kinase/phosphorylase	hprK	1	4.09404e-07	65.374	159	K	SGVGK(ack)SETALELVK	4817900
O34483	HPr kinase/phosphorylase	hprK	1	0.000730091	98.629	115	K	SPLK(ack)TTR	9514000
O34484	Methionine aminopeptidase 2	mapB	1	1.77283e-07	43.208	222	K	AETIVEAGDGWTFK(ack)TPDK	817930
O34484	Methionine aminopeptidase 2	mapB	1	0.022982	40.058	248	K	DEPIILTK(ack)L	4873500
O34484	Methionine aminopeptidase 2	mapB	1	2.39251e-11	58.079	132	K	LCQCAENAFQK(ack)GLQQAK	7034500
O34484	Methionine aminopeptidase 2	mapB	1	6.17347e-05	41.996	121	K	LHK(ack)LCQCAENAFQK	16237000
O34484	Methionine aminopeptidase 2	mapB	1	0.0093517	45.829	29	K	RK(ack)AEPGMSTK	774620
O34496	UPF0354 protein YtpQ	ytpQ	1	2.29161e-42	110.08	140	K	MLEK(ack)ENWTKER	6135600
O34499	6-phosphogluconolactonase	pgl	1	3.08723e-08	88.134	35	K	ALSEPK(ack)LAAK	47715000
O34499	6-phosphogluconolactonase	pgl	1	1.02759e-15	66.826	28	K	GGSEGIYSFELDTEK(ack)K	201580000
O34499	6-phosphogluconolactonase	pgl	1	3.94443e-08	93.098	202	K	HIAFHPK(ack)EK	148730000
O34499	6-phosphogluconolactonase	pgl	1	7.39085e-08	65.038	39	K	LAAK(ack)LGNPTYVATNK	29043000
O34499	6-phosphogluconolactonase	pgl	1	1.18859e-53	97.271	176	K	LK(ack)DGVLTESGSHSFAPGAGPR	67525000
O34499	6-phosphogluconolactonase	pgl	1	0.00297745	82.305	174	K	LYTYK(ack)LK	95134000
O34499	6-phosphogluconolactonase	pgl	1	3.00459e-34	61.437	60	K	NNTILYSIEK(ack)ADGQGGVAAYQIDK	115160000
O34499	6-phosphogluconolactonase	pgl	1	8.2901e-11	90.412	3	K	TK(ack)YIGYVGTYTK	12532000
O34502	Uncharacterized MFS-type transporter YvkA	yvkA	1	0.00312107	60.788	128	K	HVVSEK(ack)R	6537500
O34508	L-Ala-D/L-Glu epimerase	ykfB	1	0.000192859	53.237	268	K	SADLINIK(ack)LMK	8454900
O34508	L-Ala-D/L-Glu epimerase	ykfB	1	4.97029e-06	62.287	165	K	VGK(ack)DDIATDIAR	25451000
O34520	ATP phosphoribosyltransferase	hisG	1	5.41369e-27	57.802	54	K	FILAK(ack)PMDVTTYVEHGVADVGIAGK	143180000
O34520	ATP phosphoribosyltransferase	hisG	1	4.63543e-62	126.71	117	K	IATK(ack)YPNVASSYFR	15581000
O34520	ATP phosphoribosyltransferase	hisG	1	5.6995e-45	125.54	38	K	K(ack)LIIDVPEENLR	2947400
O34520	ATP phosphoribosyltransferase	hisG	1	9.51093e-05	63.184	11	K	LLTMAMPK(ack)GR	2039800
O34521	PTS system N-acetylglucosamine-specific EIICB component;N-acetylglucosamine permease IIC component;N-acetylglucosamine-specific phosphotransferase enzyme IIB component	nagP	1	0.000492847	42.083	417	K	DTALVDEALLK(ack)K	1521200
O34526	Alanine--tRNA ligase	alaS	1	0.000106359	74.376	352	K	ADFIAK(ack)VIK	29981000
O34526	Alanine--tRNA ligase	alaS	1	5.63319e-26	91.657	267	K	ATESISGETYGK(ack)DNVK	10300000
O34526	Alanine--tRNA ligase	alaS	1	4.67875e-05	59.265	827	K	DLIEK(ack)GLHAGKLVK	4566100
O34526	Alanine--tRNA ligase	alaS	1	0.00184572	63.227	346	K	EK(ack)ADFIAK	5375600
O34526	Alanine--tRNA ligase	alaS	1	1.57123e-09	48.423	650	K	EMGAMALFGEK(ack)YGDIVR	5994200
O34526	Alanine--tRNA ligase	alaS	1	2.19248e-13	51.31	754	K	ENESLLAK(ack)LGNVEAGAILSK	1963900
O34526	Alanine--tRNA ligase	alaS	1	3.10521e-25	61.87	608	K	FDFSHFGQVTK(ack)EELEQIER	1176000
O34526	Alanine--tRNA ligase	alaS	1	2.81762e-07	80.165	833	K	GLHAGK(ack)LVK	3492400
O34526	Alanine--tRNA ligase	alaS	1	1.97506e-07	41.422	633	K	IWASIPVSIDLK(ack)PIAEAK	1628100
O34526	Alanine--tRNA ligase	alaS	1	5.15679e-13	98.105	223	K	K(ack)NIDTGMGLER	7979000
O34526	Alanine--tRNA ligase	alaS	1	1.02348e-05	77.744	18	K	QMFLDFFK(ack)EK	14390000
O34526	Alanine--tRNA ligase	alaS	1	3.98595e-16	130.56	355	K	VIK(ack)TEEER	912240
O34526	Alanine--tRNA ligase	alaS	1	6.15933e-05	52.071	768	K	VK(ack)EVDGVNVLAAK	6555400
O34526	Alanine--tRNA ligase	alaS	1	5.2652e-05	45.614	822	K	VNISAGVTK(ack)DLIEK	1720400
O34529	6-phosphofructokinase	pfkA	1	3.58441e-27	121.41	77	K	CPEFK(ack)TVEGR	391900000
O34529	6-phosphofructokinase	pfkA	1	2.2649e-26	65.149	290	K	CVGIQNNK(ack)LVDHDIIEILETK	30237000
O34529	6-phosphofructokinase	pfkA	1	0.00147537	65.88	84	K	EK(ack)GIANLKK	16267000
O34529	6-phosphofructokinase	pfkA	1	1.38927e-17	117.31	67	K	GGTK(ack)LYTAR	20059000
O34529	6-phosphofructokinase	pfkA	1	0.00403297	74.415	90	K	GIANLK(ack)K	13206000
O34529	6-phosphofructokinase	pfkA	1	5.53918e-135	168.5	51	K	IEK(ack)LELGSVGDIIHR	55832000
O34529	6-phosphofructokinase	pfkA	1	5.81865e-08	57.288	279	K	LGAYAVELLLEGK(ack)GGR	2745900
O34530	Putative ribosome biogenesis GTPase RsgA	rsgA	1	0.000235463	73.324	253	K	SSSCK(ack)FR	151350
O34543	Putative ring-cleaving dioxygenase MhqE	mhqE	1	0.000567959	57.532	291	K	LPEWLEK(ack)HR	9404500
O34553	Protein YtsP	ytsP	1	0.000626027	60.398	13	K	EK(ack)DYQLLLK	8022500
O34553	Protein YtsP	ytsP	1	1.52038e-15	44.788	139	K	IVGVLDIDSPVK(ack)NRFDEIDEK	10804000
O34553	Protein YtsP	ytsP	1	0.000431034	45.653	6	K	MFHVEK(ack)QSGDK	9741300
O34553	Protein YtsP	ytsP	1	6.73634e-13	46.953	148	K	NRFDEIDEK(ack)YLTQFAETLEK	5532300
O34557	Ribulose-phosphate 3-epimerase	rpe	1	3.83982e-14	123.86	165	K	RMADEK(ack)GK	1141000
O34564	Thioredoxin-like protein YkuU	ykuU	1	3.51314e-17	52.451	101	K	ENGLGQLK(ack)YPLAADTNHEVSR	4938400
O34564	Thioredoxin-like protein YkuU	ykuU	1	4.23725e-05	65.179	34	K	VSLEENMK(ack)NDK	772550
O34565	Imidazole glycerol phosphate synthase subunit HisH	hisH	1	0.00289092	60.255	109	K	LK(ack)AEDEK(ack)GNK	2893900
O34565	Imidazole glycerol phosphate synthase subunit HisH	hisH	1	0.00289092	60.255	114	K	LK(ack)AEDEK(ack)GNK	2893900
O34577	Probable adenylyl-sulfate kinase	cysC	1	2.03884e-50	122.97	81	K	DLGFSDEDRK(ack)ENIR	15649000
O34577	Probable adenylyl-sulfate kinase	cysC	1	0.000222436	87.323	21	K	EEYQQK(ack)NK	1173900
O34577	Probable adenylyl-sulfate kinase	cysC	1	3.88297e-14	91.549	193	K	NQLIEFVK(ack)QK	202790000
O34588	Uncharacterized protein YkuJ	ykuJ	1	0.00035262	66.056	40	K	ICSVK(ack)YFEK	8441800
O34588	Uncharacterized protein YkuJ	ykuJ	1	2.76079e-09	71.879	35	K	YFEVNGEK(ack)ICSVK	27046000
O34591	Acetoin:2,6-dichlorophenolindophenol oxidoreductase subunit beta	acoB	1	8.17312e-54	86.557	292	K	CSIATDIAALVADK(ack)GFDLLDAPIK	2692500
O34591	Acetoin:2,6-dichlorophenolindophenol oxidoreductase subunit beta	acoB	1	3.1157e-07	42.068	207	K	GEVPEDYYTIPLGK(ack)ADIK	2311100
O34591	Acetoin:2,6-dichlorophenolindophenol oxidoreductase subunit beta	acoB	1	6.66776e-19	103.08	302	K	GFDLLDAPIK(ack)R	3685600
O34593	Uncharacterized protein YjqA	yjqA	1	1.42219e-07	93.649	38	K	VEAAFK(ack)LVR	2018500
O34599	Putative cysteine desulfurase IscS 1	iscS1	1	0.000266158	84.522	263	K	NEK(ack)YQSFK	8006700
O34600	Bifunctional oligoribonuclease and PAP phosphatase NrnA	nrnA	1	2.05261e-37	63.138	227	K	DTLEK(ack)FGTTASEASQLVGTLGNISGIR	4658100
O34600	Bifunctional oligoribonuclease and PAP phosphatase NrnA	nrnA	1	1.52448e-07	90.696	140	K	EHGWK(ack)LNTK	3269700
O34600	Bifunctional oligoribonuclease and PAP phosphatase NrnA	nrnA	1	1.69104e-05	57.267	97	K	IDDQRYPSGAK(ack)LMK	8972200
O34600	Bifunctional oligoribonuclease and PAP phosphatase NrnA	nrnA	1	1.01241e-29	120.87	310	K	ILADLETLCK(ack)EHE	5744900
O34614	Putative rRNA methylase YtqB	ytqB	1	1.04185e-37	132.32	151	K	AEK(ack)NDVLEFCR	12324000
O34617	Probable dual-specificity RNA methyltransferase RlmN	rlmN	1	7.86829e-05	66.953	327	K	DQIFAFEK(ack)TLK	3464300
O34617	Probable dual-specificity RNA methyltransferase RlmN	rlmN	1	5.18432e-05	51.726	196	K	IINHDK(ack)GLNIGAR	4076600
O34617	Probable dual-specificity RNA methyltransferase RlmN	rlmN	1	6.12369e-05	55.261	38	K	QWLTDNGEK(ack)PFR	6426000
O34627	Blue-light photoreceptor	pfyP	1	4.75923e-39	66.022	68	K	FLQGK(ack)HTDPAEVDNIR	7541600
O34628	Uncharacterized protein YvlB	yvlB	1	2.93923e-09	40.432	210	K	EFSAK(ack)TTNGVLSFSYLTAEK	1312000
O34628	Uncharacterized protein YvlB	yvlB	1	0.00125751	52.247	63	K	ESGK(ack)PSLGAK	3648100
O34628	Uncharacterized protein YvlB	yvlB	1	2.72625e-12	114.19	162	K	GNK(ack)FFIR	48073000
O34628	Uncharacterized protein YvlB	yvlB	1	7.92083e-05	75.739	36	K	LDSDYKEK(ack)EEK	3132500
O34628	Uncharacterized protein YvlB	yvlB	1	7.92083e-05	75.739	34	K	LDSDYK(ack)EKEEK	7744200
O34628	Uncharacterized protein YvlB	yvlB	1	5.05843e-09	40.432	325	K	SNLGTLSHELMDVEMLK(ack)EK	2790300
O34628	Uncharacterized protein YvlB	yvlB	1	0.0429701	80.455	169	K	TEK(ack)KTMK	690500
O34628	Uncharacterized protein YvlB	yvlB	1	0.0429701	80.455	170	K	TEKK(ack)TMK	690500
O34628	Uncharacterized protein YvlB	yvlB	1	1.65744e-34	114.7	173	K	TMK(ack)TNVTLYIPQK	63335000
O34628	Uncharacterized protein YvlB	yvlB	1	3.64184e-11	40.622	304	K	TTTGNVELAIPDDLAVK(ack)AELK	2367100
O34628	Uncharacterized protein YvlB	yvlB	1	5.65495e-33	133.86	191	K	VK(ack)LFNGPVR	42501000
O34632	Sirohydrochlorin ferrochelatase	sirB	1	5.67551e-32	101.53	111	K	PIGIDEEVVK(ack)AVYHR	16155000
O34633	Uncharacterized protein YjlC	yjlC	1	7.36557e-06	62.463	121	K	DPQAQK(ack)LFR	3802900
O34634	Putative Holliday junction resolvase	yrrK	1	9.36799e-07	65.295	56	K	DYTIDK(ack)IVLGFPK	19714000
O34640	Uncharacterized protein YerI	yerI	1	3.99895e-05	56.569	166	K	RQEWDEEEQLK(ack)LR	5951200
O34645	Alpha-galactosidase	melA	1	6.33668e-23	119.34	284	K	CVK(ack)QIENWEK	13199000
O34645	Alpha-galactosidase	melA	1	6.42361e-10	66.022	181	K	DLFK(ack)ALGMEHDGIEER	4718500
O34645	Alpha-galactosidase	melA	1	0.00306408	87.181	308	K	SK(ack)EYGSR	1006600
O34645	Alpha-galactosidase	melA	1	0.00147878	40.724	228	K	TK(ack)HHDMVR	865000
O34651	Histidinol dehydrogenase	hisD	1	2.24792e-07	40.968	50	K	SYTAK(ack)FDCIEIDSPLVTK	7010200
O34660	Putative aldehyde dehydrogenase DhaS	dhaS	1	5.55881e-09	104.22	68	K	K(ack)AFDQGEWR	3901600
O34660	Putative aldehyde dehydrogenase DhaS	dhaS	1	0.00725773	82.241	21	K	K(ack)LYIDGK	11789000
O34660	Putative aldehyde dehydrogenase DhaS	dhaS	1	2.82856e-15	58.164	335	K	QGAGLHK(ack)DTQIGPLVSKEQHER	30546000
O34660	Putative aldehyde dehydrogenase DhaS	dhaS	1	3.48666e-25	97.904	345	K	QGAGLHKDTQIGPLVSK(ack)EQHER	75820000
O34660	Putative aldehyde dehydrogenase DhaS	dhaS	1	8.79164e-09	71.208	282	K	SPNILLPDANLK(ack)K	168340000
O34660	Putative aldehyde dehydrogenase DhaS	dhaS	1	5.57834e-06	81.017	10	K	SSLTMQVTK(ack)R	5302100
O34660	Putative aldehyde dehydrogenase DhaS	dhaS	1	1.48874e-25	55.128	310	K	VFIHK(ack)DQYDEVVDEMASYAESLR	76285000
O34660	Putative aldehyde dehydrogenase DhaS	dhaS	1	3.7787e-14	76.759	359	K	VLSYIQKGK(ack)DEGAK	5797700
O34660	Putative aldehyde dehydrogenase DhaS	dhaS	1	3.7787e-14	83.998	357	K	VLSYIQK(ack)GKDEGAK	50294000
O34661	Probable 2-dehydropantoate 2-reductase	panE	1	5.12328e-30	128.01	228	K	LENEEK(ack)AWER	18429000
O34667	S-ribosylhomocysteine lyase	luxS	1	1.51937e-20	68.243	124	K	EAVEITEIPAANEK(ack)QCGQAK	38486000
O34667	S-ribosylhomocysteine lyase	luxS	1	0.000835854	71.342	154	K	EELLK(ack)VFG	3876700
O34667	S-ribosylhomocysteine lyase	luxS	0.999	1.85273e-47	69.081	26	K	HCGVHK(ack)VGTDGVVNKFDIR	143820
O34667	S-ribosylhomocysteine lyase	luxS	1	4.78477e-13	50.226	49	K	QAMK(ack)PDTIHTLEHLLAFTIR	74693000
O34667	S-ribosylhomocysteine lyase	luxS	1	3.58461e-12	84.753	35	K	VGTDGVVNK(ack)FDIR	26142000
O34681	Uncharacterized protein YjgD	yjgD	1	8.08749e-05	64.64	158	K	GMGQDTK(ack)ELER	1008900
O34689	Putative ring-cleaving dioxygenase MhqA	mhqA	1	6.06695e-11	77.192	94	K	VPGTEALHYWK(ack)ER	89685000
O34693	Uncharacterized protein YloA	yloA	1	6.91143e-14	86.803	534	K	DSSSVPVDYTK(ack)IR	4490600
O34693	Uncharacterized protein YloA	yloA	1	0.00243096	44.318	28	K	ITK(ack)IHQPYK	1200500
O34693	Uncharacterized protein YloA	yloA	1	2.10169e-10	92.112	83	K	K(ack)HIEGGFIEK	29894000
O34703	Uncharacterized ATPase YjoB	yjoB	1	6.40037e-25	95.236	113	K	NSVYAYPEK(ack)GVAFAR	1925900
O34704	Uncharacterized protein YxnB	yxnB	1	3.73197e-24	76.586	80	K	HINSQQPVGSFVELFIK(ack)GR	8758600
O34704	Uncharacterized protein YxnB	yxnB	1	2.77655e-41	117.08	88	K	LLYDK(ack)IELFETEDK	104200000
O34705	Phospholipase YtpA	ytpA	1	0.000899276	54.066	27	K	YK(ack)WLIEMWR	9201300
O34714	Oxalate decarboxylase OxdC	oxdC	1	1.825e-13	98.105	197	K	EEISNLPGK(ack)EK	6515500
O34714	Oxalate decarboxylase OxdC	oxdC	1	5.265e-07	64.374	199	K	EK(ack)YIFENQLPGSLK	1045300
O34714	Oxalate decarboxylase OxdC	oxdC	1	9.05861e-10	42.118	188	K	EVIAANFGVTK(ack)EEISNLPGK	2505100
O34714	Oxalate decarboxylase OxdC	oxdC	1	0.00112588	68.383	20	K	GATVK(ack)IPR	2479400
O34714	Oxalate decarboxylase OxdC	oxdC	1	1.81666e-123	160.59	118	K	VTIVDEK(ack)GR	350970000
O34717	Probable 2,4-dienoyl-CoA reductase	fadH	1	0.00129528	67.169	76	K	EAVK(ack)AFGR	1048200
O34717	Probable 2,4-dienoyl-CoA reductase	fadH	1	0.00358171	52.167	44	K	NHEALEETK(ack)K	1103800
O34717	Probable 2,4-dienoyl-CoA reductase	fadH	1	1.27543e-10	71.529	72	K	SDSAASDMIK(ack)EAVK	1159800
O34720	Probable oxidoreductase YjgC	yjgC	1	0.000199475	44.511	608	K	LPGYEK(ack)VTDEQVR	1249300
O34722	Uncharacterized protein YfmG	yfmG	1	1.38923e-15	98.942	329	K	GEK(ack)GNVWPWGDK	11207000
O34722	Uncharacterized protein YfmG	yfmG	1	3.29259e-07	66.059	338	K	GNVWPWGDK(ack)FDPAK	38274000
O34722	Uncharacterized protein YfmG	yfmG	1	2.12351e-05	77.062	38	K	NDFK(ack)SLIDNR	3440300
O34722	Uncharacterized protein YfmG	yfmG	1	1.06583e-05	81.017	230	K	TFNWK(ack)DAVPR	121140000
O34722	Uncharacterized protein YfmG	yfmG	1	1.25436e-09	72.815	9	K	TLLMQDHK(ack)SIYNK	0
O34722	Uncharacterized protein YfmG	yfmG	1	1.80658e-36	88.78	247	K	VWLPPFFIDK(ack)YPVTNK	55853000
O34726	Putative malate transporter YflS	yflS	1	0.000210856	49.333	260	K	ETPDAAK(ack)IATEK	919180
O34727	Imidazole glycerol phosphate synthase subunit HisF	hisF	1	0.00163851	64.711	238	K	ETSIK(ack)EVK	6086400
O34727	Imidazole glycerol phosphate synthase subunit HisF	hisF	1	1.09939e-12	49.066	233	K	GEADAALAASIFHYK(ack)ETSIK	5349700
O34727	Imidazole glycerol phosphate synthase subunit HisF	hisF	1	1.47393e-10	52.185	181	K	RGAGEILLTSMDSDGEK(ack)K	42537000
O34727	Imidazole glycerol phosphate synthase subunit HisF	hisF	1	9.741e-14	99.5	19	K	VVK(ack)GIQFLELK	2266900
O34727	Imidazole glycerol phosphate synthase subunit HisF	hisF	1	6.47797e-06	83.869	135	K	YDK(ack)ESDTYK	34611000
O34743	Uncharacterized protein YlbA	ylbA	1	6.90547e-13	42.705	103	K	HYYPHGVEYGETEEFPVQVVTK(ack)SK	4093900
O34745	Uncharacterized symporter YodF	yodF	1	2.82738e-07	63.682	485	K	NAGSNPVIEGLFGK(ack)K	2990100
O34746	3-oxoacyl-[acyl-carrier-protein] synthase 3 protein 1	fabHA	1	7.39667e-20	51.089	228	K	AGLSK(ack)EDVDFLIPHQANIR	4848800
O34746	3-oxoacyl-[acyl-carrier-protein] synthase 3 protein 1	fabHA	1	7.01513e-31	108.46	207	K	EVFK(ack)FAVR	11338000
O34746	3-oxoacyl-[acyl-carrier-protein] synthase 3 protein 1	fabHA	1	5.82912e-15	54.764	223	K	QMGESCVNVIEK(ack)AGLSK	15166000
O34746	3-oxoacyl-[acyl-carrier-protein] synthase 3 protein 1	fabHA	1	6.77657e-30	73.928	24	K	VLTNHDLEK(ack)MVETSDEWIR	71048000
O34746	3-oxoacyl-[acyl-carrier-protein] synthase 3 protein 1	fabHA	1	6.88507e-12	69.258	15	K	YIPEK(ack)VLTNHDLEK	132870000
O34750	Putative ATP-dependent RNA helicase YfmL	yfmL	0.533	3.16206e-18	43.794	67	K	IK(ack)PEQKHPQAVILAPSR	229660
O34751	Uncharacterized protein YloV	yloV	1	0.000275006	58.274	466	K	DTHIDGK(ack)DIK	1398700
O34751	Uncharacterized protein YloV	yloV	1	2.67855e-05	79.986	97	K	GFSK(ack)NIETK	3714600
O34751	Uncharacterized protein YloV	yloV	1	1.65115e-56	98.592	254	K	LDQTK(ack)REFDEGTFR	673710
O34760	Uncharacterized protein YtnP	ytnP	1	0.000265318	50.088	38	K	K(ack)YPVNEKNQIELR	11732000
O34760	Uncharacterized protein YtnP	ytnP	1	0.000235535	61.344	241	K	QK(ack)WQAFAAEK	2919700
O34760	Uncharacterized protein YtnP	ytnP	1	8.68773e-14	91.307	44	K	YPVNEK(ack)NQIELR	103810000
O34762	Organic hydroperoxide resistance protein OhrA	ohrA	1	1.32179e-17	117.7	19	K	EGK(ack)VISSDR	4648900
O34762	Organic hydroperoxide resistance protein OhrA	ohrA	1	2.23966e-05	51.771	117	K	GEGVSASELEALVK(ack)K	27856000
O34762	Organic hydroperoxide resistance protein OhrA	ohrA	1	7.4728e-26	62.617	87	K	VETEVTANVSLLK(ack)DEADQGYK	27763000
O34764	Sulfate adenylyltransferase	sat	1	3.91474e-68	121.72	125	K	EAVNVYK(ack)TDEQEHPGVKK	26191000
[truncated: 3,690 more rows]

## Sheet: MS Files and Conditions
File Name	Conditions	Analysis	Media
[truncated: 1,688 more rows]
