# Supplementary material for: In-depth analysis of Bacillus subtilis proteome identifies new ORFs and traces the evolutionary history of modified proteins
Source: Sci Rep. 2018 Nov 22;8:17246. doi: 10.1038/s41598-018-35589-9 (PMC6250715; doi:10.1038/s41598-018-35589-9)
Supplement: Supplementary file 3 — Supplementary Data S2 [file 41598_2018_35589_MOESM3_ESM.xlsx]

## Sheet: Title
Supplementary information for:
In-depth analysis of Bacillus subtilis proteome identifies new ORFs and traces the evolutionary history of modified proteins
Vaishnavi Ravikumar1#, Nicolas C. Nalpas2#, Viktoria Anselm2, Karsten Krug2§, Maša Lenuzzi3, Martin Sebastijan Šestak3, Tomislav Domazet-Lošo3,4, Ivan Mijakovic1,5*, Boris Macek2*
1) Novo Nordisk Foundation Center for Biosustainability, Technical University of Denmark, Kongens Lyngby, Denmark.
2) Proteome Center Tuebingen, Interfaculty Institute for Cell Biology, University of Tuebingen, Germany.
3) Laboratory of Evolutionary Genetics, Ruđer Bošković Institute, Bijenička cesta 54, HR-10000 Zagreb, Croatia.
4) Catholic University of Croatia, Ilica 242, HR-10000 Zagreb, Croatia.
5) Systems and Synthetic Biology, Department of Chemical and Biological Engineering, Chalmers University of Technology, Gothenburg, Sweden.
§present address: Proteomics Platform, The Broad Institute of MIT and Harvard, Cambridge MA, USA
#Both authors contributed equally to this work.
*To whom correspondence should be addressed:
Prof. Dr. Boris Macek						Prof. Dr. Ivan Mijakovic
Proteome Center Tuebingen						Novo Nordisk Foundation Center for Biosustainability
Interfaculty Institute for Cell Biology						Technical University of Denmark
Auf der Morgenstelle 15						Kemitorvet, Building 220
72076 Tuebingen						2800 Kongens Lyngby
Germany						Denmark
Phone: +49/(0)7071/29-70558						Phone: +46(0)709828446
Fax: +49/(0)7071/29-5779						E-Mail: ivmi@biosustain.dtu.dk
E-Mail: boris.macek@uni-tuebingen.de
Supplementary legends
Supplementary Data S2: Lists for the proteogenomics analyses performed in this study. Sheet 1: The complete novel evidence information list. The MaxQuant evidence table for the entries mapped exclusively to six-frame database to which information from the current proteogenomics pipeline were included, such as the database of origin for specific evidences and the novelty explanation. Sheet 2: The …

## Sheet: Legend
Sheet 1: The complete novel evidence information list. The MaxQuant evidence table for the entries mapped exclusively to 6-frames database to which information from the current proteogenomics pipeline were included, such as the database of origin for specific evidences and the novelty explanation.
Sheet 2: The identified novel ORFs table. All identified novel ORFs are listed together with their peptide count, minimum evidence PEP, maximum evidence score, intensity, nucleotide and amino acid length, peptide and ORF novelty explanation, along with relevant clues.
Sheet 3: the details of primers used for PCR.

## Sheet: Sheet1
Sequence	Length	K Count	Modifications	Modified sequence	Acetyl (K) Probabilities	Oxidation (M) Probabilities	Phospho (STY) Probabilities	Acetyl (K) Score Diffs	Oxidation (M) Score Diffs	Phospho (STY) Score Diffs	Acetyl (K)	Acetyl (Protein N-term)	Oxidation (M)	Phospho (STY)	Missed cleavages (LysC/P)	Missed cleavages (Trypsin/P)	Missed cleavages (ArgC)	Proteins	Leading Proteins	Leading Razor Protein	Gene Names	Protein Names	Type	Labeling State	Raw file	Experiment	MS/MS m/z	Charge	m/z	Mass	Resolution	Uncalibrated - Calibrated m/z [ppm]	Uncalibrated - Calibrated m/z [Da]	Mass Error [ppm]	Mass Error [Da]	Uncalibrated Mass Error [ppm]	Uncalibrated Mass Error [Da]	Max intensity m/z 0	Max intensity m/z 1	Max intensity m/z 2	Retention time	Retention length	Calibrated retention time	Calibrated retention time start	Calibrated retention time finish	Retention time calibration	Match time difference	Match m/z difference	Match q-value
AADTRRQLLNK	11	1	Unmodified	_AADTRRQLLNK_							0	0	0	0	0	2	2	seq_244218	seq_244218	seq_244218			MULTI-MSMS	NA	20140827_BoSo_Bsubtilis_Phospho_LysC_Test_1to1bead_02	BS	429.25	3	429.249	1284.73	117393	1.3731	0.00058939	1.7203	0.00073846	3.0934	0.0013278	429.25	NA	NA	43.17	1.1569	43.17	42.689	43.846	0	NA	NA	NA
ACGNADGVLFPLPAVK	16	1	Unmodified	_ACGNADGVLFPLPAVK_							0	0	0	0	0	0	0	seq_130940	seq_130940	seq_130940			MULTI-MSMS	NA	20140902_VR_Bsu_TripleSILAC_WTyabTybdM_rep2_GeLC_15	VR	815.43	2	814.927	1627.84	84801.3	3.935	0.0032068	0.58109	0.00047354	4.5161	0.0036803	814.927	816.94	819.435	53.132	0.51117	53.132	52.882	53.393	0	NA	NA	NA
ACGQEIAK	8	1	Unmodified	_ACGQEIAK_							0	0	0	0	0	0	0	seq_125050	seq_125050	seq_125050			ISO-MSMS	0	01052012_BoSo_First_transition_Bacillus_SUPERSILAC_HCD_test	BS	438.72	2	438.716	875.417	NA	NA	NA	0.55896	0.00024522	NA	NA	NA	NA	NA	25.946	0.30464	25.946	25.785	26.09	0	NA	NA	NA
ACGQEIAK	8	1	Unmodified	_ACGQEIAK_							0	0	0	0	0	0	0	seq_125050	seq_125050	seq_125050			ISO-MSMS	0	01052012_BoSo_First_transition_Bacillus_SUPERSILAC_HCD_test_Dec27tune	BS	438.72	2	438.716	875.417	NA	NA	NA	0.23314	0.00010228	NA	NA	NA	NA	NA	26.394	0.35677	26.394	26.194	26.55	1.9073e-06	NA	NA	NA
ACGQEIAK	8	1	Unmodified	_ACGQEIAK_							0	0	0	0	0	0	0	seq_125050	seq_125050	seq_125050			ISO-MSMS	0	01072012_BoSo_BSubtilis_SUPER_SILAC_InGel_SecondTrans_Slice01	BS	438.72	2	438.716	875.417	NA	NA	NA	0.031441	1.3794e-05	NA	NA	NA	NA	NA	27.794	0.57447	27.794	27.526	28.101	-1.9073e-06	NA	NA	NA
ACGQEIAK	8	1	Unmodified	_ACGQEIAK_							0	0	0	0	0	0	0	seq_125050	seq_125050	seq_125050			ISO-MSMS	0	01072012_BoSo_BSubtilis_SUPER_SILAC_InGel_SecondTrans_Slice02	BS	438.72	2	438.716	875.417	NA	NA	NA	-0.12997	-5.7021e-05	NA	NA	NA	NA	NA	26.066	0.33561	26.066	25.878	26.214	0	NA	NA	NA
ACGQEIAK	8	1	Unmodified	_ACGQEIAK_							0	0	0	0	0	0	0	seq_125050	seq_125050	seq_125050			MULTI-MSMS	NA	20120323_VR_Bsu_TripleSILAC_GeLC_T1L1T2_F01	VR	438.72	2	438.716	875.417	111078	5.2766	0.0023149	0.76317	0.00033481	6.0398	0.0026498	438.716	440.729	442.723	14.576	0.66584	14.576	14.26	14.926	0	NA	NA	NA
ACGQEIAK	8	1	Unmodified	_ACGQEIAK_							0	0	0	0	0	0	0	seq_125050	seq_125050	seq_125050			MULTI-MSMS	NA	20120323_VR_Bsu_TripleSILAC_GeLC_T1L1T2_F12	VR	442.73	2	438.716	875.417	112770	6.1318	0.0026901	0.33386	0.00014647	6.4657	0.0028366	438.716	440.728	442.723	14.343	0.55026	14.343	14.039	14.589	-9.5367e-07	NA	NA	NA
ACGQEIAK	8	1	Unmodified	_ACGQEIAK_							0	0	0	0	0	0	0	seq_125050	seq_125050	seq_125050			ISO-MSMS	0	20120406_BoSo_LysC_Bsubtilis_SuperSilac_Lag_GelC_Slice07	BS	438.72	2	438.716	875.417	NA	NA	NA	0.2395	0.00010507	NA	NA	NA	NA	NA	19.279	0.53021	19.279	19.023	19.553	0	NA	NA	NA
ACGQEIAK	8	1	Unmodified	_ACGQEIAK_							0	0	0	0	0	0	0	seq_125050	seq_125050	seq_125050			ISO-MSMS	0	20120407_BoSo_LysC_Bsubtilis_SuperSilac_firsttrans_GelC_Slice01	BS	438.72	2	438.716	875.417	NA	NA	NA	0.87581	0.00038423	NA	NA	NA	NA	NA	19.388	0.61946	19.388	19.094	19.713	0	NA	NA	NA
ACGQEIAK	8	1	Unmodified	_ACGQEIAK_							0	0	0	0	0	0	0	seq_125050	seq_125050	seq_125050			ISO-MSMS	0	20120407_BoSo_LysC_Bsubtilis_SuperSilac_Lag_GelC_Slice01	BS	438.72	2	438.716	875.417	NA	NA	NA	-0.46139	-0.00020242	NA	NA	NA	NA	NA	20.035	0.61617	20.035	19.742	20.358	-1.9073e-06	NA	NA	NA
ACGQEIAK	8	1	Unmodified	_ACGQEIAK_							0	0	0	0	0	0	0	seq_125050	seq_125050	seq_125050			ISO-MSMS	0	20120407_BoSo_LysC_Bsubtilis_SuperSilac_Lag_GelC_Slice03	BS	438.72	2	438.716	875.417	NA	NA	NA	-0.11087	-4.8641e-05	NA	NA	NA	NA	NA	19.475	1.0742	19.475	19.02	20.094	0	NA	NA	NA
ACGQEIAK	8	1	Unmodified	_ACGQEIAK_							0	0	0	0	0	0	0	seq_125050	seq_125050	seq_125050			ISO-MSMS	0	20120407_BoSo_LysC_Bsubtilis_SuperSilac_Lag_GelC_Slice04	BS	438.72	2	438.716	875.417	NA	NA	NA	1.0001	0.00043878	NA	NA	NA	NA	NA	19.176	0.81487	19.176	18.774	19.589	1.9073e-06	NA	NA	NA
ACGQEIAK	8	1	Unmodified	_ACGQEIAK_							0	0	0	0	0	0	0	seq_125050	seq_125050	seq_125050			ISO-MSMS	0	20120407_BoSo_LysC_Bsubtilis_SuperSilac_Lag_GelC_Slice05	BS	438.72	2	438.716	875.417	NA	NA	NA	0.39425	0.00017296	NA	NA	NA	NA	NA	19.521	0.57454	19.521	19.268	19.842	0	NA	NA	NA
ACGQEIAK	8	1	Unmodified	_ACGQEIAK_							0	0	0	0	0	0	0	seq_125050	seq_125050	seq_125050			ISO-MSMS	0	20120411_BoSo_LysC_Bsubtilis_SuperSilac_Log_GelC_Slice10	BS	438.72	2	438.716	875.417	NA	NA	NA	-0.052071	-2.2844e-05	NA	NA	NA	NA	NA	19.91	0.52368	19.91	19.584	20.108	0	NA	NA	NA
ACGQEIAK	8	1	Unmodified	_ACGQEIAK_							0	0	0	0	0	0	0	seq_125050	seq_125050	seq_125050			ISO-MSMS	0	20120416_VR_Bsu_TripleSILAC_L2ESLSrep_GeLC_F01	VR	438.72	2	438.716	875.417	NA	NA	NA	-0.5508	-0.00024164	NA	NA	NA	NA	NA	20.216	0.81276	20.216	19.987	20.799	-1.9073e-06	NA	NA	NA
ACGQEIAK	8	1	Unmodified	_ACGQEIAK_							0	0	0	0	0	0	0	seq_125050	seq_125050	seq_125050			MULTI-MSMS	NA	20120513_VR_Bsu_TripleSILACrep1_T1L1T2_GeLC_F01	VR	438.72	2	438.716	875.417	110195	2.8491	0.00125	1.1242	0.00049321	3.9734	0.0017432	438.716	440.729	442.723	17.886	0.44732	17.886	17.682	18.129	0	NA	NA	NA
ACGQEIAK	8	1	Unmodified	_ACGQEIAK_							0	0	0	0	0	0	0	seq_125050	seq_125050	seq_125050			MULTI-MSMS	NA	20120513_VR_Bsu_TripleSILACrep1_T1L1T2_GeLC_F02	VR	438.72	2	438.716	875.417	108984	3.8183	0.0016752	-0.25144	-0.00011031	3.5669	0.0015648	438.716	440.728	442.723	17.264	0.67715	17.264	16.862	17.539	0	NA	NA	NA
ACGQEIAK	8	1	Unmodified	_ACGQEIAK_							0	0	0	0	0	0	0	seq_125050	seq_125050	seq_125050			MULTI-MSMS	NA	20120513_VR_Bsu_TripleSILACrep1_T1L1T2_GeLC_F03	VR	438.72	2	438.716	875.417	109161	3.2276	0.001416	-0.18622	-8.1699e-05	3.0414	0.0013343	438.716	440.728	442.723	17.041	0.43108	17.041	16.842	17.273	0	NA	NA	NA
ACGQEIAK	8	1	Unmodified	_ACGQEIAK_							0	0	0	0	0	0	0	seq_125050	seq_125050	seq_125050			MULTI-MSMS	NA	20120513_VR_Bsu_TripleSILACrep1_T1L1T2_GeLC_F06	VR	438.72	2	438.716	875.417	109163	4.6087	0.0020219	-0.23929	-0.00010498	4.3694	0.0019169	438.716	440.728	442.723	16.974	0.40842	16.974	16.781	17.19	0	NA	NA	NA
ACGQEIAK	8	1	Unmodified	_ACGQEIAK_							0	0	0	0	0	0	0	seq_125050	seq_125050	seq_125050			MULTI-MSMS	NA	20120513_VR_Bsu_TripleSILACrep1_T1L1T2_GeLC_F12	VR	438.72	2	438.716	875.417	108664	3.5527	0.0015586	0.31202	0.00013689	3.8647	0.0016955	438.716	440.728	442.723	17.049	0.39182	17.049	16.843	17.235	0	NA	NA	NA
ACGQEIAK	8	1	Unmodified	_ACGQEIAK_							0	0	0	0	0	0	0	seq_125050	seq_125050	seq_125050			MULTI-MSMS	NA	20120513_VR_Bsu_TripleSILACrep1_T1L1T2_GeLC_F13	VR	442.72	2	438.716	875.417	109966	3.6996	0.0016231	-0.04571	-2.0054e-05	3.6539	0.001603	438.716	440.728	442.723	17.369	0.57045	17.369	17.137	17.707	0	NA	NA	NA
ACGQEIAK	8	1	Unmodified	_ACGQEIAK_							0	0	0	0	0	0	0	seq_125050	seq_125050	seq_125050			MULTI-MSMS	NA	20120523_VR_Bsu_TripleSILACrep1_L2ESLS_GeLC_F02	VR	440.73	2	438.716	875.417	107814	-1.3146	-0.00057672	0.099243	4.3539e-05	-1.2153	-0.00053318	438.716	440.728	442.723	17.526	0.5467	17.526	17.331	17.878	0	NA	NA	NA
ACGQEIAK	8	1	Unmodified	_ACGQEIAK_							0	0	0	0	0	0	0	seq_125050	seq_125050	seq_125050			MULTI-MSMS	NA	20120523_VR_Bsu_TripleSILACrep1_L2ESLS_GeLC_F12	VR	440.73	2	438.716	875.417	108618	-1.2223	-0.00053625	0.6207	0.00027231	-0.60161	-0.00026394	438.716	440.728	442.723	18.414	0.50905	18.414	18.179	18.688	0	NA	NA	NA
ACGQEIAK	8	1	Unmodified	_ACGQEIAK_							0	0	0	0	0	0	0	seq_125050	seq_125050	seq_125050			MULTI-MSMS	NA	20120601_VR_Bsu_TripleSILAC_WTPrkCPrpC_GeLC_F04	VR	442.72	2	438.716	875.417	106818	0.72386	0.00031757	-0.091288	-4.0049e-05	0.63257	0.00027752	438.716	440.728	442.723	17.61	0.90491	17.61	17.18	18.085	0	NA	NA	NA
ACGQEIAK	8	1	Unmodified	_ACGQEIAK_							0	0	0	0	0	0	0	seq_125050	seq_125050	seq_125050			MULTI-MSMS	NA	20120609_VR_Bsu_TripleSILAC_WTPrkCPrpCrep_GeLC_F12	VR	438.72	2	438.716	875.417	112979	3.6983	0.0016225	-0.12226	-5.3636e-05	3.576	0.0015689	438.716	440.728	442.723	16.19	0.44598	16.19	15.988	16.434	0	NA	NA	NA
ACGQEIAK	8	1	Unmodified	_ACGQEIAK_							0	0	0	0	0	0	0	seq_125050	seq_125050	seq_125050			MULTI-MSMS	NA	20121116_VR_Bsu_TripleSILAC_WTPtkAPtpZReplicate2a_GeLC_F02	VR	442.72	2	438.716	875.417	115512	2.1242	0.00093193	-0.27604	-0.0001211	1.8482	0.00081083	438.716	440.728	442.723	16.681	0.75343	16.681	16.352	17.105	0	NA	NA	NA
ACGQEIAK	8	1	Unmodified	_ACGQEIAK_							0	0	0	0	0	0	0	seq_125050	seq_125050	seq_125050			MULTI-MSMS	NA	20121116_VR_Bsu_TripleSILAC_WTPtkAPtpZReplicate2a_GeLC_F13	VR	438.72	2	438.716	875.417	112603	3.1066	0.0013629	-0.38634	-0.00016949	2.7203	0.0011934	438.716	440.728	442.723	15.809	0.60946	15.809	15.552	16.162	0	NA	NA	NA
ACGQEIAK	8	1	Unmodified	_ACGQEIAK_							0	0	0	0	0	0	0	seq_125050	seq_125050	seq_125050			MULTI-MSMS	NA	20121205_VR_Bsu_TripleSILAC_WTPtkAPtpZReplicate3_GeLC_F02	VR	438.72	2	438.716	875.417	110188	2.2409	0.0009831	-0.16079	-7.0543e-05	2.0801	0.00091256	438.716	440.728	442.723	13.762	0.49625	13.762	13.529	14.026	0	NA	NA	NA
ACGQEIAK	8	1	Unmodified	_ACGQEIAK_							0	0	0	0	0	0	0	seq_125050	seq_125050	seq_125050			MULTI-MSMS	NA	20121205_VR_Bsu_TripleSILAC_WTPtkAPtpZReplicate3_GeLC_F04	VR	438.72	2	438.716	875.417	110108	1.5044	0.00066002	0.38918	0.00017074	1.8936	0.00083076	438.716	440.728	442.723	13.84	0.57155	13.84	13.556	14.127	9.5367e-07	NA	NA	NA
ACGQEIAK	8	1	Unmodified	_ACGQEIAK_							0	0	0	0	0	0	0	seq_125050	seq_125050	seq_125050			MULTI-MSMS	NA	20121206_VR_Bsu_TripleSILAC_WTPtkAPtpZReplicate3_GeLC_F05	VR	438.72	2	438.716	875.417	111971	1.8365	0.0008057	0.2098	9.2042e-05	2.0463	0.00089774	438.716	440.728	442.723	16.495	0.45241	16.495	16.276	16.728	0	NA	NA	NA
ACGQEIAK	8	1	Unmodified	_ACGQEIAK_							0	0	0	0	0	0	0	seq_125050	seq_125050	seq_125050			MULTI-MSMS	NA	20121206_VR_Bsu_TripleSILAC_WTPtkAPtpZReplicate3_GeLC_F06	VR	438.72	2	438.716	875.417	110815	2.0157	0.00088433	0.63021	0.00027648	2.6459	0.0011608	438.716	440.728	442.723	14.186	0.55788	14.186	13.899	14.456	9.5367e-07	NA	NA	NA
ACGQEIAK	8	1	Unmodified	_ACGQEIAK_							0	0	0	0	0	0	0	seq_125050	seq_125050	seq_125050			MULTI-MSMS	NA	20121206_VR_Bsu_TripleSILAC_WTPtkAPtpZReplicate3_GeLC_F07	VR	442.72	2	438.716	875.417	110277	2.4857	0.0010905	0.29968	0.00013148	2.7854	0.001222	438.716	440.728	442.723	13.749	0.71567	13.749	13.278	13.994	9.5367e-07	NA	NA	NA
ACGQEIAK	8	1	Unmodified	_ACGQEIAK_							0	0	0	0	0	0	0	seq_125050	seq_125050	seq_125050			MULTI-MSMS	NA	20121206_VR_Bsu_TripleSILAC_WTPtkAPtpZReplicate3_GeLC_F08	VR	438.72	2	438.716	875.417	109562	2.3715	0.0010404	0.22959	0.00010073	2.6011	0.0011411	438.716	440.728	442.723	13.815	0.52297	13.815	13.542	14.065	0	NA	NA	NA
ACGQEIAK	8	1	Unmodified	_ACGQEIAK_							0	0	0	0	0	0	0	seq_125050	seq_125050	seq_125050			MULTI-MSMS	NA	20121206_VR_Bsu_TripleSILAC_WTPtkAPtpZReplicate3_GeLC_F10	VR	442.72	2	438.716	875.417	110167	1.5648	0.0006865	0.58909	0.00025844	2.1539	0.00094495	438.716	440.728	442.723	15.477	0.56885	15.477	15.109	15.677	0	NA	NA	NA
ACGQEIAK	8	1	Unmodified	_ACGQEIAK_							0	0	0	0	0	0	0	seq_125050	seq_125050	seq_125050			ISO-MSMS	2	20121222_BoSo_Bsubtilis_SuperSilac_EtOH_Rep2_GelC_CID_LysC_2hrs_01	BS	442.72	2	438.716	875.417	NA	NA	NA	0.14206	6.2325e-05	NA	NA	NA	NA	NA	13.013	0.83505	13.013	12.675	13.51	0	NA	NA	NA
ACGQEIAK	8	1	Unmodified	_ACGQEIAK_							0	0	0	0	0	0	0	seq_125050	seq_125050	seq_125050			ISO-MSMS	0	20121222_BoSo_Bsubtilis_SuperSilac_EtOH_Rep2_GelC_CID_LysC_2hrs_01	BS	438.72	2	438.716	875.417	NA	NA	NA	0.52717	0.00023128	NA	NA	NA	NA	NA	13.022	0.58353	13.022	12.74	13.324	0	NA	NA	NA
ACGQEIAK	8	1	Unmodified	_ACGQEIAK_							0	0	0	0	0	0	0	seq_125050	seq_125050	seq_125050			ISO-MSMS	0	20121222_BoSo_Bsubtilis_SuperSilac_EtOH_Rep2_GelC_CID_LysC_2hrs_02	BS	438.72	2	438.716	875.417	NA	NA	NA	-0.17796	-7.8075e-05	NA	NA	NA	NA	NA	13.599	0.52266	13.599	13.342	13.864	0	NA	NA	NA
ACGQEIAK	8	1	Unmodified	_ACGQEIAK_							0	0	0	0	0	0	0	seq_125050	seq_125050	seq_125050			ISO-MSMS	0	20121222_BoSo_Bsubtilis_SuperSilac_EtOH_Rep2_GelC_CID_LysC_2hrs_03	BS	438.72	2	438.716	875.417	NA	NA	NA	-0.14601	-6.4055e-05	NA	NA	NA	NA	NA	13.955	0.51311	13.955	13.679	14.193	0	NA	NA	NA
ACGQEIAK	8	1	Unmodified	_ACGQEIAK_							0	0	0	0	0	0	0	seq_125050	seq_125050	seq_125050			ISO-MSMS	0	20121222_BoSo_Bsubtilis_SuperSilac_EtOH_Rep2_GelC_CID_LysC_10mins_01	BS	438.72	2	438.716	875.417	NA	NA	NA	-0.24653	-0.00010816	NA	NA	NA	NA	NA	13.524	0.56824	13.524	13.277	13.846	0	NA	NA	NA
ACGQEIAK	8	1	Unmodified	_ACGQEIAK_							0	0	0	0	0	0	0	seq_125050	seq_125050	seq_125050			ISO-MSMS	0	20121222_BoSo_Bsubtilis_SuperSilac_EtOH_Rep2_GelC_CID_LysC_10mins_02	BS	438.72	2	438.716	875.417	NA	NA	NA	-0.075981	-3.3334e-05	NA	NA	NA	NA	NA	13.967	0.68727	13.967	13.599	14.286	9.5367e-07	NA	NA	NA
ACGQEIAK	8	1	Unmodified	_ACGQEIAK_							0	0	0	0	0	0	0	seq_125050	seq_125050	seq_125050			ISO-MSMS	0	20121222_BoSo_Bsubtilis_SuperSilac_EtOH_Rep2_GelC_CID_LysC_10mins_03	BS	438.72	2	438.716	875.417	NA	NA	NA	-0.00013459	-5.9046e-08	NA	NA	NA	NA	NA	14.213	0.493	14.213	13.959	14.452	0	NA	NA	NA
ACGQEIAK	8	1	Unmodified	_ACGQEIAK_							0	0	0	0	0	0	0	seq_125050	seq_125050	seq_125050			ISO-MSMS	2	20121222_BoSo_Bsubtilis_SuperSilac_EtOH_Rep2_GelC_CID_LysC_10mins_04	BS	442.72	2	438.716	875.417	NA	NA	NA	-0.56411	-0.00024748	NA	NA	NA	NA	NA	14.003	0.46588	14.003	13.766	14.232	0	NA	NA	NA
ACGQEIAK	8	1	Unmodified	_ACGQEIAK_							0	0	0	0	0	0	0	seq_125050	seq_125050	seq_125050			ISO-MSMS	0	20121222_BoSo_Bsubtilis_SuperSilac_EtOH_Rep2_GelC_CID_LysC_10mins_04	BS	438.72	2	438.716	875.417	NA	NA	NA	-0.10528	-4.6189e-05	NA	NA	NA	NA	NA	14.026	0.65254	14.026	13.766	14.418	0	NA	NA	NA
ACGQEIAK	8	1	Unmodified	_ACGQEIAK_							0	0	0	0	0	0	0	seq_125050	seq_125050	seq_125050			ISO-MSMS	0	20121222_BoSo_Bsubtilis_SuperSilac_EtOH_Rep2_GelC_CID_LysC_10mins_06	BS	438.72	2	438.716	875.417	NA	NA	NA	-0.00523	-2.2945e-06	NA	NA	NA	NA	NA	14.815	0.66357	14.815	14.576	15.239	0	NA	NA	NA
ACGQEIAK	8	1	Unmodified	_ACGQEIAK_							0	0	0	0	0	0	0	seq_125050	seq_125050	seq_125050			ISO-MSMS	0	20121222_BoSo_Bsubtilis_SuperSilac_EtOH_Rep2_GelC_CID_LysC_10mins_07	BS	438.72	2	438.716	875.417	NA	NA	NA	-0.12196	-5.3505e-05	NA	NA	NA	NA	NA	13.78	0.42715	13.78	13.568	13.995	0	NA	NA	NA
ACGQEIAK	8	1	Unmodified	_ACGQEIAK_							0	0	0	0	0	0	0	seq_125050	seq_125050	seq_125050			ISO-MSMS	2	20121222_BoSo_Bsubtilis_SuperSilac_EtOH_Rep2_GelC_CID_LysC_10mins_11	BS	442.73	2	438.716	875.417	NA	NA	NA	-0.98492	-0.0004321	NA	NA	NA	NA	NA	14.987	0.44461	14.987	14.779	15.224	0	NA	NA	NA
ACGQEIAK	8	1	Unmodified	_ACGQEIAK_							0	0	0	0	0	0	0	seq_125050	seq_125050	seq_125050			ISO-MSMS	0	20121222_BoSo_Bsubtilis_SuperSilac_EtOH_Rep2_GelC_CID_LysC_Prestress_01	BS	438.72	2	438.716	875.417	NA	NA	NA	0.32872	0.00014422	NA	NA	NA	NA	NA	14.056	0.56558	14.056	13.768	14.333	0	NA	NA	NA
ACGQEIAK	8	1	Unmodified	_ACGQEIAK_							0	0	0	0	0	0	0	seq_125050	seq_125050	seq_125050			ISO-MSMS	0	20121222_BoSo_Bsubtilis_SuperSilac_EtOH_Rep2_GelC_CID_LysC_Prestress_02	BS	438.72	2	438.716	875.417	NA	NA	NA	-0.048224	-2.1156e-05	NA	NA	NA	NA	NA	14.075	0.84838	14.075	13.534	14.382	0	NA	NA	NA
ACGQEIAK	8	1	Unmodified	_ACGQEIAK_							0	0	0	0	0	0	0	seq_125050	seq_125050	seq_125050			ISO-MSMS	0	20121222_BoSo_Bsubtilis_SuperSilac_EtOH_Rep2_GelC_CID_LysC_Prestress_03	BS	438.72	2	438.716	875.417	NA	NA	NA	0.28554	0.00012527	NA	NA	NA	NA	NA	14.317	0.80872	14.317	13.936	14.744	0	NA	NA	NA
ACGQEIAK	8	1	Unmodified	_ACGQEIAK_							0	0	0	0	0	0	0	seq_125050	seq_125050	seq_125050			ISO-MSMS	0	20121222_BoSo_Bsubtilis_SuperSilac_EtOH_Rep2_GelC_CID_LysC_Prestress_07	BS	438.72	2	438.716	875.417	NA	NA	NA	0.30734	0.00013484	NA	NA	NA	NA	NA	14.082	0.48534	14.082	13.827	14.312	0	NA	NA	NA
ACGQEIAK	8	1	Unmodified	_ACGQEIAK_							0	0	0	0	0	0	0	seq_125050	seq_125050	seq_125050			ISO-MSMS	0	20130104_BoSo_Bsubtilis_SuperSilac_Rep2_GelC_CID_LysC_2hrs_05	BS	438.72	2	438.716	875.417	NA	NA	NA	-0.16494	-7.2362e-05	NA	NA	NA	NA	NA	13.939	0.35192	13.939	13.76	14.112	0	NA	NA	NA
ACGQEIAK	8	1	Unmodified	_ACGQEIAK_							0	0	0	0	0	0	0	seq_125050	seq_125050	seq_125050			ISO-MSMS	2	20130104_BoSo_Bsubtilis_SuperSilac_Rep2_GelC_CID_LysC_2hrs_05	BS	442.72	2	438.716	875.417	NA	NA	NA	0.20331	8.9194e-05	NA	NA	NA	NA	NA	13.938	1.0605	13.938	13.268	14.328	-9.5367e-07	NA	NA	NA
ACGQEIAK	8	1	Unmodified	_ACGQEIAK_							0	0	0	0	0	0	0	seq_125050	seq_125050	seq_125050			ISO-MSMS	0	20130104_BoSo_Bsubtilis_SuperSilac_Rep2_GelC_CID_LysC_2hrs_06	BS	438.72	2	438.716	875.417	NA	NA	NA	-0.0090093	-3.9525e-06	NA	NA	NA	NA	NA	14.759	0.40016	14.759	14.58	14.98	-9.5367e-07	NA	NA	NA
ACGQEIAK	8	1	Unmodified	_ACGQEIAK_							0	0	0	0	0	0	0	seq_125050	seq_125050	seq_125050			ISO-MSMS	2	20130104_BoSo_Bsubtilis_SuperSilac_Rep2_GelC_CID_LysC_2hrs_07	BS	442.72	2	438.716	875.417	NA	NA	NA	0.15724	6.8984e-05	NA	NA	NA	NA	NA	14.11	0.47494	14.11	13.868	14.343	-9.5367e-07	NA	NA	NA
ACGQEIAK	8	1	Unmodified	_ACGQEIAK_							0	0	0	0	0	0	0	seq_125050	seq_125050	seq_125050			ISO-MSMS	0	20130104_BoSo_Bsubtilis_SuperSilac_Rep2_GelC_CID_LysC_2hrs_07	BS	438.72	2	438.716	875.417	NA	NA	NA	0.23756	0.00010422	NA	NA	NA	NA	NA	14.113	0.58153	14.113	13.73	14.312	-9.5367e-07	NA	NA	NA
ACGQEIAK	8	1	Unmodified	_ACGQEIAK_							0	0	0	0	0	0	0	seq_125050	seq_125050	seq_125050			ISO-MSMS	2	20130104_BoSo_Bsubtilis_SuperSilac_Rep2_GelC_CID_LysC_2hrs_09	BS	442.72	2	438.716	875.417	NA	NA	NA	-0.0049408	-2.1676e-06	NA	NA	NA	NA	NA	14.371	0.78874	14.371	14.015	14.804	0	NA	NA	NA
ACGQEIAK	8	1	Unmodified	_ACGQEIAK_							0	0	0	0	0	0	0	seq_125050	seq_125050	seq_125050			ISO-MSMS	0	20130104_BoSo_Bsubtilis_SuperSilac_Rep2_GelC_CID_LysC_2hrs_09	BS	438.72	2	438.716	875.417	NA	NA	NA	0.23873	0.00010474	NA	NA	NA	NA	NA	14.364	0.76169	14.364	14.08	14.842	0	NA	NA	NA
ACGQEIAK	8	1	Unmodified	_ACGQEIAK_							0	0	0	0	0	0	0	seq_125050	seq_125050	seq_125050			MULTI-MSMS	NA	20130210_VR_Bsu_TripleSILAC_WTPrkCPrpCReplicate3_GeLC_F02	VR	438.72	2	438.716	875.417	112594	2.794	0.0012258	0.32003	0.0001404	3.114	0.0013662	438.716	440.728	442.723	14.682	0.65789	14.682	14.401	15.059	9.5367e-07	NA	NA	NA
ACGQEIAK	8	1	Unmodified	_ACGQEIAK_							0	0	0	0	0	0	0	seq_125050	seq_125050	seq_125050			MULTI-MSMS	NA	20140902_VR_Bsu_TripleSILAC_WTyabTybdM_rep2_GeLC_01	VR	438.72	2	438.716	875.417	116193	2.2947	0.0010067	0.39098	0.00017153	2.6857	0.0011783	438.716	440.728	442.723	8.5301	0.36635	8.5301	8.3376	8.7039	0	NA	NA	NA
ACGQEIAK	8	1	Unmodified	_ACGQEIAK_							0	0	0	0	0	0	0	seq_125050	seq_125050	seq_125050			MULTI-MSMS	NA	20140902_VR_Bsu_TripleSILAC_WTyabTybdM_rep2_GeLC_02	VR	442.72	2	438.716	875.417	114857	2.4177	0.0010607	-0.045629	-2.0018e-05	2.3721	0.0010407	438.716	440.728	442.723	10.134	0.55556	10.134	9.8031	10.359	-9.5367e-07	NA	NA	NA
ACGQEIAK	8	1	Unmodified	_ACGQEIAK_							0	0	0	0	0	0	0	seq_125050	seq_125050	seq_125050			MSMS	1	20140902_VR_Bsu_TripleSILAC_WTyabTybdM_rep2_GeLC_03	VR	440.73	2	438.716	875.417	NA	NA	NA	NA	NA	NA	NA	NA	NA	NA	8.5917	1	8.5917	8.0917	9.0917	0	NA	NA	NA
ACGQEIAK	8	1	Unmodified	_ACGQEIAK_							0	0	0	0	0	0	0	seq_125050	seq_125050	seq_125050			MULTI-MSMS	NA	20140902_VR_Bsu_TripleSILAC_WTyabTybdM_rep2_GeLC_04	VR	440.73	2	438.716	875.417	117880	3.1256	0.0013712	0.40935	0.00017959	3.5349	0.0015508	438.716	440.728	442.723	8.404	1.0979	8.404	7.729	8.8268	0	NA	NA	NA
ACGQEIAK	8	1	Unmodified	_ACGQEIAK_							0	0	0	0	0	0	0	seq_125050	seq_125050	seq_125050			ISO-MSMS	1	20140902_VR_Bsu_TripleSILAC_WTyabTybdM_rep2_GeLC_05	VR	440.73	2	438.716	875.417	NA	NA	NA	0.59537	0.0002612	NA	NA	NA	NA	NA	8.6269	0.32714	8.6269	8.467	8.7941	0	NA	NA	NA
ACGQEIAK	8	1	Unmodified	_ACGQEIAK_							0	0	0	0	0	0	0	seq_125050	seq_125050	seq_125050			MULTI-MSMS	NA	20140902_VR_Bsu_TripleSILAC_WTyabTybdM_rep2_GeLC_06	VR	440.73	2	438.716	875.417	117140	2.9461	0.0012925	-0.016403	-7.1963e-06	2.9297	0.0012853	438.716	440.728	442.723	9.4878	0.41904	9.4878	9.2516	9.6706	0	NA	NA	NA
ACGQEIAK	8	1	Unmodified	_ACGQEIAK_							0	0	0	0	0	0	0	seq_125050	seq_125050	seq_125050			ISO-MSMS	1	20140902_VR_Bsu_TripleSILAC_WTyabTybdM_rep2_GeLC_07	VR	440.73	2	438.716	875.417	NA	NA	NA	0.69947	0.00030687	NA	NA	NA	NA	NA	8.5789	0.30083	8.5789	8.3979	8.6988	0	NA	NA	NA
ACGQEIAK	8	1	Unmodified	_ACGQEIAK_							0	0	0	0	0	0	0	seq_125050	seq_125050	seq_125050			ISO-MSMS	0	20140902_VR_Bsu_TripleSILAC_WTyabTybdM_rep2_GeLC_08	VR	438.72	2	438.716	875.417	NA	NA	NA	-0.48894	-0.0002145	NA	NA	NA	NA	NA	9.2584	1.8084	9.2584	9.0727	10.881	0	NA	NA	NA
ACGQEIAK	8	1	Unmodified	_ACGQEIAK_							0	0	0	0	0	0	0	seq_125050	seq_125050	seq_125050			MULTI-MSMS	NA	20140902_VR_Bsu_TripleSILAC_WTyabTybdM_rep2_GeLC_09	VR	440.73	2	438.716	875.417	118325	3.1396	0.0013774	-0.19131	-8.3931e-05	2.9482	0.0012934	438.716	440.728	442.723	10.329	0.55377	10.329	9.9646	10.518	0	NA	NA	NA
ACGQEIAK	8	1	Unmodified	_ACGQEIAK_							0	0	0	0	0	0	0	seq_125050	seq_125050	seq_125050			MULTI-MSMS	NA	20140902_VR_Bsu_TripleSILAC_WTyabTybdM_rep2_GeLC_10	VR	440.73	2	438.716	875.417	116963	2.8562	0.001253	0.71495	0.00031366	3.5711	0.0015667	438.716	440.729	442.723	8.3764	0.46658	8.3764	8.1463	8.6128	0	NA	NA	NA
ACGQEIAK	8	1	Unmodified	_ACGQEIAK_							0	0	0	0	0	0	0	seq_125050	seq_125050	seq_125050			MULTI-MSMS	NA	20140902_VR_Bsu_TripleSILAC_WTyabTybdM_rep2_GeLC_11	VR	440.73	2	438.716	875.417	115697	2.6106	0.0011453	0.060945	2.6737e-05	2.6715	0.001172	438.716	440.728	442.723	9.3099	0.62243	9.3099	8.948	9.5704	0	NA	NA	NA
ACGQEIAK	8	1	Unmodified	_ACGQEIAK_							0	0	0	0	0	0	0	seq_125050	seq_125050	seq_125050			MULTI-MSMS	NA	20140902_VR_Bsu_TripleSILAC_WTyabTybdM_rep2_GeLC_14	VR	438.72	2	438.716	875.417	118028	2.77	0.0012152	-0.37528	-0.00016464	2.3947	0.0010506	438.715	440.728	442.723	9.856	0.38421	9.856	9.6516	10.036	0	NA	NA	NA
ACGQEIAK	8	1	Unmodified	_ACGQEIAK_							0	0	0	0	0	0	0	seq_125050	seq_125050	seq_125050			MULTI-MSMS	NA	20140902_VR_Bsu_TripleSILAC_WTyabTybdM_rep2_GeLC_15	VR	438.72	2	438.716	875.417	117315	2.6157	0.0011475	0.29231	0.00012824	2.908	0.0012758	438.716	440.728	442.723	8.9644	0.39337	8.9644	8.7673	9.1607	0	NA	NA	NA
ACGQEIAK	8	1	Unmodified	_ACGQEIAK_							0	0	0	0	0	0	0	seq_125050	seq_125050	seq_125050			MULTI-MSMS	NA	20141215_VR_Bsu_TripleSILAC_WTyabTybdM_rep4_GeLC_01	VR	442.72	2	438.716	875.417	117753	-1.2491	-0.00054801	-0.019906	-8.7329e-06	-1.269	-0.00055674	438.716	440.728	442.723	9.2111	0.38467	9.2111	9.056	9.4407	0	NA	NA	NA
ACGQEIAK	8	1	Unmodified	_ACGQEIAK_							0	0	0	0	0	0	0	seq_125050	seq_125050	seq_125050			MULTI-MSMS	NA	20141215_VR_Bsu_TripleSILAC_WTyabTybdM_rep4_GeLC_02	VR	438.72	2	438.716	875.417	114678	-0.91652	-0.00040209	0.19221	8.4324e-05	-0.72432	-0.00031777	438.716	440.728	442.723	11.761	0.59674	11.761	11.492	12.089	9.5367e-07	NA	NA	NA
ACGQEIAK	8	1	Unmodified	_ACGQEIAK_							0	0	0	0	0	0	0	seq_125050	seq_125050	seq_125050			MULTI-MSMS	NA	20141215_VR_Bsu_TripleSILAC_WTyabTybdM_rep4_GeLC_03	VR	440.73	2	438.716	875.417	116337	-0.57418	-0.0002519	-0.1114	-4.8873e-05	-0.68558	-0.00030078	438.716	440.728	442.723	9.8618	0.84984	9.8618	9.4952	10.345	0	NA	NA	NA
ACGQEIAK	8	1	Unmodified	_ACGQEIAK_							0	0	0	0	0	0	0	seq_125050	seq_125050	seq_125050			MULTI-MSMS	NA	20141215_VR_Bsu_TripleSILAC_WTyabTybdM_rep4_GeLC_04	VR	440.73	2	438.716	875.417	115844	0.62082	0.00027236	-0.78245	-0.00034327	-0.16163	-7.0911e-05	438.716	440.728	442.723	9.8757	0.64406	9.8757	9.6053	10.249	0	NA	NA	NA
ACGQEIAK	8	1	Unmodified	_ACGQEIAK_							0	0	0	0	0	0	0	seq_125050	seq_125050	seq_125050			MULTI-MSMS	NA	20141215_VR_Bsu_TripleSILAC_WTyabTybdM_rep4_GeLC_05	VR	442.72	2	438.716	875.417	116975	0.36434	0.00015984	-0.35703	-0.00015664	0.0073065	3.2055e-06	438.716	440.728	442.723	10.418	0.68013	10.418	10.157	10.837	0	NA	NA	NA
ACGQEIAK	8	1	Unmodified	_ACGQEIAK_							0	0	0	0	0	0	0	seq_125050	seq_125050	seq_125050			MULTI-MSMS	NA	20141215_VR_Bsu_TripleSILAC_WTyabTybdM_rep4_GeLC_06	VR	442.72	2	438.716	875.417	116742	0.39639	0.0001739	0.196	8.599e-05	0.59239	0.00025989	438.716	440.728	442.723	13.481	0.71486	13.481	13.153	13.868	0	NA	NA	NA
ACGQEIAK	8	1	Unmodified	_ACGQEIAK_							0	0	0	0	0	0	0	seq_125050	seq_125050	seq_125050			MULTI-MSMS	NA	20141215_VR_Bsu_TripleSILAC_WTyabTybdM_rep4_GeLC_07	VR	438.72	2	438.716	875.417	116463	0.22586	9.9089e-05	-0.01513	-6.638e-06	0.21073	9.2451e-05	438.716	440.728	442.723	9.4844	0.63017	9.4844	9.2124	9.8425	0	NA	NA	NA
ACGQEIAK	8	1	Unmodified	_ACGQEIAK_							0	0	0	0	0	0	0	seq_125050	seq_125050	seq_125050			MULTI-MSMS	NA	20141215_VR_Bsu_TripleSILAC_WTyabTybdM_rep4_GeLC_08	VR	442.72	2	438.716	875.417	115702	0.57111	0.00025056	-0.27409	-0.00012025	0.29702	0.00013031	438.716	440.728	442.723	12.253	0.55057	12.253	11.942	12.493	-9.5367e-07	NA	NA	NA
ACGQEIAK	8	1	Unmodified	_ACGQEIAK_							0	0	0	0	0	0	0	seq_125050	seq_125050	seq_125050			MULTI-MSMS	NA	20141220_VR_Bsu_TripleSILAC_WTyabTybdM_rep4_GeLC_F10	VR	440.73	2	438.716	875.417	118319	2.1304	0.00093466	0.31311	0.00013736	2.4436	0.001072	438.716	440.729	442.723	12.091	0.55364	12.091	11.833	12.386	0	NA	NA	NA
ACGQEIAK	8	1	Unmodified	_ACGQEIAK_							0	0	0	0	0	0	0	seq_125050	seq_125050	seq_125050			MULTI-MSMS	NA	20141220_VR_Bsu_TripleSILAC_WTyabTybdM_rep4_GeLC_F12	VR	440.73	2	438.716	875.417	115860	1.8779	0.00082388	0.5177	0.00022712	2.3956	0.001051	438.716	440.729	442.723	11.34	0.64615	11.34	11.035	11.681	0	NA	NA	NA
ACGQEIAK	8	1	Unmodified	_ACGQEIAK_							0	0	0	0	0	0	0	seq_125050	seq_125050	seq_125050			MULTI-MSMS	NA	20141220_VR_Bsu_TripleSILAC_WTyveLyfkJ_rep1_GeLC_F01	VR	438.72	2	438.716	875.417	116561	2.063	0.00090506	-0.089714	-3.9359e-05	1.9733	0.0008657	438.716	440.728	442.723	9.8794	0.41435	9.8794	9.6593	10.074	0	NA	NA	NA
ACGQEIAK	8	1	Unmodified	_ACGQEIAK_							0	0	0	0	0	0	0	seq_125050	seq_125050	seq_125050			MULTI-MSMS	NA	20141220_VR_Bsu_TripleSILAC_WTyveLyfkJ_rep1_GeLC_F03	VR	442.72	2	438.716	875.417	115670	1.6116	0.00070703	0.023737	1.0414e-05	1.6353	0.00071744	438.716	440.728	442.723	12.872	0.71437	12.872	12.547	13.261	-9.5367e-07	NA	NA	NA
ACGQEIAK	8	1	Unmodified	_ACGQEIAK_							0	0	0	0	0	0	0	seq_125050	seq_125050	seq_125050			MULTI-MSMS	NA	20141220_VR_Bsu_TripleSILAC_WTyveLyfkJ_rep1_GeLC_F04	VR	438.72	2	438.716	875.417	115595	1.3745	0.00060303	-0.12083	-5.3011e-05	1.2537	0.00055002	438.716	440.728	442.723	9.3544	0.53907	9.3544	9.1274	9.6664	0	NA	NA	NA
ACGQEIAK	8	1	Unmodified	_ACGQEIAK_							0	0	0	0	0	0	0	seq_125050	seq_125050	seq_125050			MULTI-MSMS	NA	20141220_VR_Bsu_TripleSILAC_WTyveLyfkJ_rep1_GeLC_F05	VR	438.72	2	438.716	875.417	116585	1.3984	0.00061349	-0.15173	-6.6568e-05	1.2466	0.00054692	438.716	440.728	442.723	11.281	0.69748	11.282	11.055	11.752	9.5367e-07	NA	NA	NA
ACGQEIAK	8	1	Unmodified	_ACGQEIAK_							0	0	0	0	0	0	0	seq_125050	seq_125050	seq_125050			MSMS	2	20141220_VR_Bsu_TripleSILAC_WTyveLyfkJ_rep1_GeLC_F07	VR	442.72	2	438.716	875.417	NA	NA	NA	NA	NA	NA	NA	NA	NA	NA	10.274	1	10.274	9.7741	10.774	0	NA	NA	NA
ACGQEIAK	8	1	Unmodified	_ACGQEIAK_							0	0	0	0	0	0	0	seq_125050	seq_125050	seq_125050			MULTI-MSMS	NA	20141220_VR_Bsu_TripleSILAC_WTyveLyfkJ_rep1_GeLC_F08	VR	442.72	2	438.716	875.417	117782	1.6114	0.00070695	-0.20346	-8.926e-05	1.408	0.00061769	438.716	440.728	442.723	10.945	0.64622	10.945	10.585	11.231	0	NA	NA	NA
ACGQEIAK	8	1	Unmodified	_ACGQEIAK_							0	0	0	0	0	0	0	seq_125050	seq_125050	seq_125050			MULTI-MSMS	NA	20141220_VR_Bsu_TripleSILAC_WTyveLyfkJ_rep1_GeLC_F09	VR	442.72	2	438.716	875.417	117096	1.3384	0.00058719	0.16636	7.2983e-05	1.5048	0.00066017	438.716	440.728	442.723	12.814	0.61322	12.814	12.55	13.164	0	NA	NA	NA
ACGQEIAK	8	1	Unmodified	_ACGQEIAK_							0	0	0	0	0	0	0	seq_125050	seq_125050	seq_125050			MULTI-MSMS	NA	20141220_VR_Bsu_TripleSILAC_WTyveLyfkJ_rep1_GeLC_F10	VR	438.72	2	438.716	875.417	118939	1.4184	0.00062227	0.016299	7.1507e-06	1.4347	0.00062942	438.716	440.728	442.723	9.1548	0.46595	9.1548	8.9404	9.4063	9.5367e-07	NA	NA	NA
ACGQEIAK	8	1	Unmodified	_ACGQEIAK_							0	0	0	0	0	0	0	seq_125050	seq_125050	seq_125050			ISO-MSMS	2	20141220_VR_Bsu_TripleSILAC_WTyveLyfkJ_rep1_GeLC_F12	VR	442.72	2	438.716	875.417	NA	NA	NA	-1.2529	-0.00054965	NA	NA	NA	NA	NA	12.321	0.30621	12.321	12.126	12.432	-9.5367e-07	NA	NA	NA
ACYGTSANFCGGEVMK	16	1	Unmodified	_ACYGTSANFCGGEVMK_							0	0	0	0	0	0	0	seq_174300	seq_174300	seq_174300			MULTI-MSMS	NA	20121204_VR_Bsu_TripleSILAC_WTPtkAPtpZReplicate3_OG_F04	VR	584.91	3	584.578	1750.71	96907.6	0.80295	0.00046939	1.6741	0.00097866	2.4771	0.001448	584.913	586.255	587.25	48.575	0.84885	48.575	47.974	48.823	0	NA	NA	NA
ADGDWQPALQLDSLRIAAFFWHLR	24	0	Unmodified	_ADGDWQPALQLDSLRIAAFFWHLR_							0	0	0	0	0	1	1	seq_97311	seq_97311	seq_97311			ISO-MSMS	-1	20130610_AC_GelC_ArgC_BR2_Log_ES_LS_09	AC	943.16	3	942.821	2825.44	NA	NA	NA	0.19983	0.00018841	NA	NA	NA	NA	NA	79.478	0.57577	79.478	79.182	79.758	0	NA	NA	NA
ADGDWQPALQLDSLRIAAFFWHLR	24	0	Unmodified	_ADGDWQPALQLDSLRIAAFFWHLR_							0	0	0	0	0	1	1	seq_97311	seq_97311	seq_97311			ISO-MSMS	-1	20130610_AC_GelC_ArgC_BR2_Log_ES_LS_10	AC	943.16	3	942.821	2825.44	NA	NA	NA	1.0136	0.00095568	NA	NA	NA	NA	NA	79.83	0.3956	79.83	79.682	80.077	0	NA	NA	NA
ADGDWQPALQLDSLRIAAFFWHLR	24	0	Unmodified	_ADGDWQPALQLDSLRIAAFFWHLR_							0	0	0	0	0	1	1	seq_97311	seq_97311	seq_97311			ISO-MSMS	-1	201306014_AC_GelC_ArgC_BR3_Log_ES_LS_10	AC	943.16	3	942.821	2825.44	NA	NA	NA	-1.6766	-0.0015808	NA	NA	NA	NA	NA	75.161	0.90182	75.161	74.642	75.543	0	NA	NA	NA
AEERRRTPGMTK	12	1	Oxidation (M)	_AEERRRTPGM(ox)TK_		AEERRRTPGM(1)TK			AEERRRTPGM(41.68)TK		0	0	1	0	0	3	3	seq_178015	seq_178015	seq_178015			ISO-MSMS	2	20130819_VR_Bsu_DoubleSILAC_YabTWTReplicate1_GeLC_F09	VR	485.93	3	483.253	1446.74	NA	NA	NA	1.4434	0.00069752	NA	NA	NA	NA	NA	37.536	0.56965	37.536	37.333	37.903	0	NA	NA	NA
AFGRMLRLILMMPMK	15	1	2 Oxidation (M)	_AFGRMLRLILM(ox)M(ox)PMK_		AFGRMLRLILM(0.913)M(0.543)PM(0.543)K			AFGRM(-49.25)LRLILM(7.22)M(0)PM(0)K		0	0	2	0	0	2	2	seq_134853	seq_134853	seq_134853			ISO-MSMS	2	20120407_BoSo_LysC_Bsubtilis_SuperSilac_Lag_GelC_Slice15	BS	617.01	3	613.999	1838.98	NA	NA	NA	1.8655	0.0011454	NA	NA	NA	NA	NA	74.978	0.74086	74.978	74.716	75.457	-7.6294e-06	NA	NA	NA
AFGRMLRLILMMPMK	15	1	2 Oxidation (M)	_AFGRMLRLILMM(ox)PM(ox)K_		AFGRMLRLILM(0.508)M(0.582)PM(0.91)K			AFGRM(-34.23)LRLILM(-0.71)M(0.71)PM(7.37)K		0	0	2	0	0	2	2	seq_134853	seq_134853	seq_134853			ISO-MSMS	2	20120407_BoSo_LysC_Bsubtilis_SuperSilac_secondtrans_GelC_Slice14	BS	616.67	3	613.999	1838.98	NA	NA	NA	1.4184	0.00087092	NA	NA	NA	NA	NA	75.335	0.67282	75.335	75.079	75.752	7.6294e-06	NA	NA	NA
AFGRMLRLILMMPMK	15	1	2 Oxidation (M)	_AFGRMLRLILM(ox)M(ox)PMK_		AFGRMLRLILM(0.929)M(0.536)PM(0.536)K			AFGRM(-58.36)LRLILM(8.15)M(0)PM(0)K		0	0	2	0	0	2	2	seq_134853	seq_134853	seq_134853			ISO-MSMS	2	20120413_BoSo_LysC_Bsubtilis_SuperSilac_LS_GelC_Slice14	BS	616.67	3	613.999	1838.98	NA	NA	NA	1.1533	0.00070814	NA	NA	NA	NA	NA	74.073	0.80049	74.073	73.772	74.572	0	NA	NA	NA
AFGRMLRLILMMPMK	15	1	2 Oxidation (M)	_AFGRMLRLILMM(ox)PM(ox)K_		AFGRMLRLILM(0.242)M(0.879)PM(0.879)K			AFGRM(-48.09)LRLILM(-7.96)M(7.96)PM(7.96)K		0	0	2	0	0	2	2	seq_134853	seq_134853	seq_134853			MULTI-MSMS	NA	20120416_VR_Bsu_TripleSILAC_L2ESLSrep_GeLC_F15	VR	614.34	3	613.999	1838.98	94611.9	2.8043	0.0017218	1.4036	0.00086181	4.2079	0.0025836	614.334	615.341	617.006	75.4	0.91142	75.4	75.069	75.98	0	NA	NA	NA
AFGRMLRLILMMPMK	15	1	2 Oxidation (M)	_AFGRMLRLILM(ox)M(ox)PMK_		AFGRMLRLILM(0.705)M(0.648)PM(0.648)K			AFGRM(-41.64)LRLILM(0.77)M(0)PM(0)K		0	0	2	0	0	2	2	seq_134853	seq_134853	seq_134853			MULTI-MSMS	NA	20120416_VR_Bsu_TripleSILAC_L2ESLSrep_GeLC_F16	VR	615.68	3	613.999	1838.98	93409.1	2.2904	0.0014063	1.1247	0.00069058	3.4151	0.0020969	614.334	615.676	616.671	75.304	1.0238	75.304	74.798	75.822	0	NA	NA	NA
AFGRMLRLILMMPMK	15	1	2 Oxidation (M)	_AFGRMLRLILMM(ox)PM(ox)K_		AFGRM(0.01)LRLILM(0.208)M(0.803)PM(0.979)K			AFGRM(-20.98)LRLILM(-6.16)M(6.16)PM(16.59)K		0	0	2	0	0	2	2	seq_134853	seq_134853	seq_134853			ISO-MSMS	2	20120601_VR_Bsu_TripleSILAC_WTPrkCPrpC_GeLC_F16	VR	617.01	3	613.999	1838.98	NA	NA	NA	1.5199	0.00093324	NA	NA	NA	NA	NA	72.8	0.22386	72.8	72.65	72.874	0	NA	NA	NA
AFGRMLRLILMMPMK	15	1	2 Oxidation (M)	_AFGRMLRLILM(ox)M(ox)PMK_		AFGRMLRLILM(0.853)M(0.853)PM(0.294)K			AFGRM(-38.86)LRLILM(6.82)M(6.82)PM(-6.82)K		0	0	2	0	0	2	2	seq_134853	seq_134853	seq_134853			MULTI-MSMS	NA	20121116_VR_Bsu_TripleSILAC_WTPtkAPtpZReplicate2a_GeLC_F16	VR	617.01	3	613.999	1838.98	96682.5	2.559	0.0015712	1.1459	0.00070358	3.7049	0.0022748	614	615.341	617.006	73.676	1.0003	73.676	73.014	74.014	0	NA	NA	NA
AFGRMLRLILMMPMK	15	1	2 Oxidation (M)	_AFGRMLRLILM(ox)M(ox)PMK_		AFGRM(0.001)LRLILM(0.883)M(0.558)PM(0.558)K			AFGRM(-28.61)LRLILM(5.8)M(0)PM(0)K		0	0	2	0	0	2	2	seq_134853	seq_134853	seq_134853			MULTI-MSMS	NA	20121206_VR_Bsu_TripleSILAC_WTPtkAPtpZReplicate3_GeLC_F15	VR	617.01	3	613.999	1838.98	92672	3.295	0.0020231	1.5821	0.00097139	4.8771	0.0029945	614.334	615.342	617.006	72.371	0.65079	72.371	72.057	72.708	0	NA	NA	NA
AFLENIK	7	1	Unmodified	_AFLENIK_							0	0	0	0	0	0	0	seq_82801	seq_82801	seq_82801			ISO-MSMS	0	01072012_BoSo_BSubtilis_SUPER_SILAC_InGel_Lag_Slice05	BS	417.74	2	417.74	833.465	NA	NA	NA	-0.82148	-0.00034317	NA	NA	NA	NA	NA	56.953	0.37994	56.953	56.705	57.085	0	NA	NA	NA
AFLENIK	7	1	Unmodified	_AFLENIK_							0	0	0	0	0	0	0	seq_82801	seq_82801	seq_82801			ISO-MSMS	0	01072012_BoSo_BSubtilis_SUPER_SILAC_InGel_LS_Slice10	BS	417.74	2	417.74	833.465	NA	NA	NA	-0.10029	-4.1896e-05	NA	NA	NA	NA	NA	57.813	0.62925	57.813	57.556	58.185	0	NA	NA	NA
AFLENIK	7	1	Unmodified	_AFLENIK_							0	0	0	0	0	0	0	seq_82801	seq_82801	seq_82801			MULTI-MSMS	NA	20111119_VR_L2ESLS_F4	VR	417.74	2	417.74	833.465	72912.7	-0.37321	-0.00015591	0.0018902	7.8962e-07	-0.37132	-0.00015512	417.739	419.752	421.747	57.082	0.3235	57.082	56.927	57.25	0	NA	NA	NA
AFLENIK	7	1	Unmodified	_AFLENIK_							0	0	0	0	0	0	0	seq_82801	seq_82801	seq_82801			MULTI-MSMS	NA	20111119_VR_L2ESLS_F5	VR	417.74	2	417.74	833.465	72324.7	-0.081732	-3.4143e-05	-0.021569	-9.0101e-06	-0.1033	-4.3153e-05	417.739	419.752	421.747	56.334	0.32695	56.334	56.16	56.487	0	NA	NA	NA
AFLENIK	7	1	Unmodified	_AFLENIK_							0	0	0	0	0	0	0	seq_82801	seq_82801	seq_82801			MULTI-MSMS	NA	20111119_VR_L2ESLS_F6	VR	417.74	2	417.74	833.465	72453.2	-0.55935	-0.00023366	0.30946	0.00012927	-0.24989	-0.00010439	417.74	419.752	421.747	57.973	0.39341	57.973	57.766	58.16	3.8147e-06	NA	NA	NA
AFLENIK	7	1	Unmodified	_AFLENIK_							0	0	0	0	0	0	0	seq_82801	seq_82801	seq_82801			MULTI-MSMS	NA	20111119_VR_L2ESLS_F7	VR	417.74	2	417.74	833.465	72171.7	-0.41514	-0.00017342	0.16281	6.8011e-05	-0.25234	-0.00010541	417.74	419.752	421.747	59.295	0.40891	59.295	59.092	59.501	0	NA	NA	NA
AFLENIK	7	1	Unmodified	_AFLENIK_							0	0	0	0	0	0	0	seq_82801	seq_82801	seq_82801			MULTI-MSMS	NA	20120416_VR_Bsu_TripleSILAC_L2ESLSrep_GeLC_F11	VR	417.74	2	417.74	833.465	113990	3.3272	0.0013899	-0.0034844	-1.4556e-06	3.3237	0.0013884	417.74	419.752	421.746	51.19	0.55819	51.19	50.828	51.386	0	NA	NA	NA
AFLENIK	7	1	Unmodified	_AFLENIK_							0	0	0	0	0	0	0	seq_82801	seq_82801	seq_82801			ISO-MSMS	2	20120416_VR_Bsu_TripleSILAC_L2ESLSrep_GeLC_F16	VR	421.75	2	417.74	833.465	NA	NA	NA	-0.20995	-8.7703e-05	NA	NA	NA	NA	NA	51.574	0.53804	51.574	51.258	51.796	-3.8147e-06	NA	NA	NA
AFLENIK	7	1	Unmodified	_AFLENIK_							0	0	0	0	0	0	0	seq_82801	seq_82801	seq_82801			MULTI-MSMS	NA	20120420_VR_Bsu_TripleSILAC_L2ESLSrep_OG_F05	VR	421.75	2	417.74	833.465	116568	0.26246	0.00010964	0.081221	3.3929e-05	0.34368	0.00014357	417.74	419.752	421.747	51.708	0.80282	51.708	51.131	51.933	3.8147e-06	NA	NA	NA
AFLENIK	7	1	Unmodified	_AFLENIK_							0	0	0	0	0	0	0	seq_82801	seq_82801	seq_82801			MULTI-MSMS	NA	20120420_VR_Bsu_TripleSILAC_L2ESLSrep_OG_F06	VR	417.74	2	417.74	833.465	115357	0.55467	0.00023171	0.76354	0.00031896	1.3182	0.00055067	417.74	419.752	421.747	53.452	0.57438	53.452	53.16	53.735	0	NA	NA	NA
AFLENIK	7	1	Unmodified	_AFLENIK_							0	0	0	0	0	0	0	seq_82801	seq_82801	seq_82801			ISO-MSMS	2	20120427_BoSo_Bsubtilis_SuperSilacreplicate2_Offgel_LysC_Hcd_firsttrans_Slice05	BS	421.75	2	417.74	833.465	NA	NA	NA	-1.2708	-0.00053088	NA	NA	NA	NA	NA	49.954	0.47063	49.954	49.723	50.193	-3.8147e-06	NA	NA	NA
AFLENIK	7	1	Unmodified	_AFLENIK_							0	0	0	0	0	0	0	seq_82801	seq_82801	seq_82801			ISO-MSMS	2	20120427_BoSo_Bsubtilis_SuperSilacreplicate2_Offgel_LysC_Hcd_firsttrans_Slice06	BS	421.75	2	417.74	833.465	NA	NA	NA	0.08113	3.3891e-05	NA	NA	NA	NA	NA	50.803	0.42102	50.803	50.569	50.99	3.8147e-06	NA	NA	NA
AFLENIK	7	1	Unmodified	_AFLENIK_							0	0	0	0	0	0	0	seq_82801	seq_82801	seq_82801			ISO-MSMS	2	20120427_BoSo_Bsubtilis_SuperSilacreplicate2_Offgel_LysC_Hcd_Lag_Slice06	BS	421.75	2	417.74	833.465	NA	NA	NA	0.27737	0.00011587	NA	NA	NA	NA	NA	56.786	0.31417	56.786	56.611	56.925	0	NA	NA	NA
AFLENIK	7	1	Unmodified	_AFLENIK_							0	0	0	0	0	0	0	seq_82801	seq_82801	seq_82801			ISO-MSMS	2	20120427_BoSo_Bsubtilis_SuperSilacreplicate2_Offgel_LysC_Hcd_Log_Slice05	BS	421.75	2	417.74	833.465	NA	NA	NA	-1.5395	-0.00064312	NA	NA	NA	NA	NA	50.29	0.40857	50.29	50.016	50.425	0	NA	NA	NA
AFLENIK	7	1	Unmodified	_AFLENIK_							0	0	0	0	0	0	0	seq_82801	seq_82801	seq_82801			ISO-MSMS	2	20120427_BoSo_Bsubtilis_SuperSilacreplicate2_Offgel_LysC_Hcd_LS_Slice05	BS	421.75	2	417.74	833.465	NA	NA	NA	-1.5478	-0.00064656	NA	NA	NA	NA	NA	49.765	0.57093	49.765	49.418	49.989	0	NA	NA	NA
AFLENIK	7	1	Unmodified	_AFLENIK_							0	0	0	0	0	0	0	seq_82801	seq_82801	seq_82801			ISO-MSMS	2	20120427_BoSo_Bsubtilis_SuperSilacreplicate2_Offgel_LysC_Hcd_LS_Slice06	BS	421.75	2	417.74	833.465	NA	NA	NA	0.51104	0.00021348	NA	NA	NA	NA	NA	51.293	0.6269	51.293	51.014	51.641	0	NA	NA	NA
AFLENIK	7	1	Unmodified	_AFLENIK_							0	0	0	0	0	0	0	seq_82801	seq_82801	seq_82801			ISO-MSMS	2	20120427_BoSo_Bsubtilis_SuperSilacreplicate2_Offgel_LysC_Hcd_secondtransSlice05	BS	421.75	2	417.74	833.465	NA	NA	NA	-0.95573	-0.00039924	NA	NA	NA	NA	NA	49.885	0.3426	49.885	49.669	50.012	0	NA	NA	NA
AFLENIK	7	1	Unmodified	_AFLENIK_							0	0	0	0	0	0	0	seq_82801	seq_82801	seq_82801			ISO-MSMS	2	20120510_VR_Bsu_TripleSILACrep1_T1L1T2_OG_F06	VR	422.22	2	417.74	833.465	NA	NA	NA	-0.95422	-0.00039862	NA	NA	NA	NA	NA	51.877	0.29433	51.877	51.699	51.993	0	NA	NA	NA
AFLENIK	7	1	Unmodified	_AFLENIK_							0	0	0	0	0	0	0	seq_82801	seq_82801	seq_82801			ISO-MSMS	0	20120521_VR_Bsu_TripleSILACrep1_L2ESLS_OG_F06	VR	417.74	2	417.74	833.465	NA	NA	NA	-0.28856	-0.00012054	NA	NA	NA	NA	NA	54.502	0.43369	54.502	54.287	54.721	0	NA	NA	NA
AFLENIK	7	1	Unmodified	_AFLENIK_							0	0	0	0	0	0	0	seq_82801	seq_82801	seq_82801			MULTI-MSMS	NA	20120609_VR_Bsu_TripleSILAC_WTPrkCPrpCrep_GeLC_F11	VR	417.74	2	417.74	833.465	115946	2.9937	0.0012506	0.24902	0.00010403	3.2427	0.0013546	417.74	419.752	421.747	48.903	0.55125	48.903	48.664	49.215	-3.8147e-06	NA	NA	NA
AFLENIK	7	1	Unmodified	_AFLENIK_							0	0	0	0	0	0	0	seq_82801	seq_82801	seq_82801			ISO-MSMS	0	20120613_VR_Bsu_TripleSILAC_WTPrkCPrpCrep_OG_F05	VR	417.74	2	417.74	833.465	NA	NA	NA	0.83027	0.00034684	NA	NA	NA	NA	NA	47.294	0.42838	47.294	47.057	47.485	0	NA	NA	NA
AFLENIK	7	1	Unmodified	_AFLENIK_							0	0	0	0	0	0	0	seq_82801	seq_82801	seq_82801			MSMS	2	20120613_VR_Bsu_TripleSILAC_WTPrkCPrpCrep_OG_F05	VR	421.75	2	417.74	833.465	NA	NA	NA	NA	NA	NA	NA	NA	NA	NA	47.201	1	47.201	46.701	47.701	0	NA	NA	NA
AFLENIK	7	1	Unmodified	_AFLENIK_							0	0	0	0	0	0	0	seq_82801	seq_82801	seq_82801			MULTI-MSMS	NA	20120613_VR_Bsu_TripleSILAC_WTPrkCPrpCrep_OG_F06	VR	417.74	2	417.74	833.465	116800	0.48786	0.0002038	0.039417	1.6466e-05	0.52728	0.00022027	417.739	419.752	421.746	48.51	0.95607	48.51	47.866	48.822	0	NA	NA	NA
AFLENIK	7	1	Unmodified	_AFLENIK_							0	0	0	0	0	0	0	seq_82801	seq_82801	seq_82801			MULTI-MSMS	NA	20120716_VR_Bsu_TripleSILAC_WTPtkAPtpZ_OG_F05	VR	421.75	2	417.74	833.465	121204	2.3283	0.00097264	-0.53366	-0.00022293	1.7947	0.0007497	417.739	419.752	421.746	53.135	0.65594	53.135	52.878	53.534	0	NA	NA	NA
AFLENIK	7	1	Unmodified	_AFLENIK_							0	0	0	0	0	0	0	seq_82801	seq_82801	seq_82801			MULTI-MSMS	NA	20120716_VR_Bsu_TripleSILAC_WTPtkAPtpZ_OG_F06	VR	417.74	2	417.74	833.465	118379	2.2116	0.00092389	0.34881	0.00014571	2.5604	0.0010696	417.74	419.752	421.747	54.528	0.49215	54.528	54.327	54.819	0	NA	NA	NA
AFLENIK	7	1	Unmodified	_AFLENIK_							0	0	0	0	0	0	0	seq_82801	seq_82801	seq_82801			MULTI-MSMS	NA	20120902_VR_Bsu_TripleSILAC_WTPrkCPrpCRep1_GeLC_F11	VR	417.74	2	417.74	833.465	116461	3.0048	0.0012552	0.026397	1.1027e-05	3.0312	0.0012663	417.739	419.752	421.746	51.085	0.45266	51.085	50.807	51.26	0	NA	NA	NA
AFLENIK	7	1	Unmodified	_AFLENIK_							0	0	0	0	0	0	0	seq_82801	seq_82801	seq_82801			ISO-MSMS	0	20120902_VR_Bsu_TripleSILAC_WTPrkCPrpCRep1_GeLC_F16	VR	417.74	2	417.74	833.465	NA	NA	NA	0.04757	1.9872e-05	NA	NA	NA	NA	NA	53.151	0.48152	53.151	52.884	53.366	0	NA	NA	NA
AFLENIK	7	1	Unmodified	_AFLENIK_							0	0	0	0	0	0	0	seq_82801	seq_82801	seq_82801			MSMS	2	20120902_VR_Bsu_TripleSILAC_WTPrkCPrpCRep1_GeLC_F16	VR	421.75	2	417.74	833.465	NA	NA	NA	NA	NA	NA	NA	NA	NA	NA	53.121	1	53.121	52.621	53.621	0	NA	NA	NA
AFLENIK	7	1	Unmodified	_AFLENIK_							0	0	0	0	0	0	0	seq_82801	seq_82801	seq_82801			MULTI-MSMS	NA	20120903_VR_Bsu_TripleSILAC_WTPrkCPrpCRep1_OG_F08	VR	417.74	2	417.74	833.465	115413	1.87	0.00078119	-0.53962	-0.00022542	1.3304	0.00055577	417.739	419.752	421.746	51.097	0.50519	51.097	50.833	51.338	-3.8147e-06	NA	NA	NA
AFLENIK	7	1	Unmodified	_AFLENIK_							0	0	0	0	0	0	0	seq_82801	seq_82801	seq_82801			MULTI-MSMS	NA	20130124_VR_Bsu_TripleSILAC_WTPrkCPrpCReplicate2_OG_F05	VR	417.74	2	417.74	833.465	116779	1.1337	0.00047357	0.18884	7.8885e-05	1.3225	0.00055246	417.74	419.752	421.747	50.388	0.28673	50.388	50.263	50.55	0	NA	NA	NA
AFLENIK	7	1	Unmodified	_AFLENIK_							0	0	0	0	0	0	0	seq_82801	seq_82801	seq_82801			ISO-MSMS	0	20130127_VR_Bsu_TripleSILAC_WTPrkCPrpCReplicate2_GeLC_F13	VR	417.74	2	417.74	833.465	NA	NA	NA	0.015733	6.5721e-06	NA	NA	NA	NA	NA	49.311	0.29603	49.311	49.196	49.492	0	NA	NA	NA
AFLENIK	7	1	Unmodified	_AFLENIK_							0	0	0	0	0	0	0	seq_82801	seq_82801	seq_82801			MULTI-MSMS	NA	20130127_VR_Bsu_TripleSILAC_WTPrkCPrpCReplicate2_GeLC_F15	VR	417.74	2	417.74	833.465	117975	2.1564	0.00090082	-0.27	-0.00011279	1.8864	0.00078803	417.739	419.752	421.746	51.922	0.70137	51.922	51.713	52.414	0	NA	NA	NA
AFLENIK	7	1	Unmodified	_AFLENIK_							0	0	0	0	0	0	0	seq_82801	seq_82801	seq_82801			MULTI-MSMS	NA	20130127_VR_Bsu_TripleSILAC_WTPrkCPrpCReplicate2_GeLC_F16	VR	417.74	2	417.74	833.465	116492	1.7213	0.00071907	0.49502	0.00020679	2.2163	0.00092585	417.74	419.752	421.747	49.932	1.2789	49.932	49.333	50.612	0	NA	NA	NA
AFLENIK	7	1	Unmodified	_AFLENIK_							0	0	0	0	0	0	0	seq_82801	seq_82801	seq_82801			MULTI-MSMS	NA	20130209_VR_Bsu_TripleSILAC_WTPrkCPrpCReplicate3_OG_F07	VR	417.74	2	417.74	833.465	114622	2.5643	0.0010712	-0.29958	-0.00012515	2.2648	0.00094608	417.739	419.752	421.746	47.781	0.61162	47.781	47.497	48.108	0	NA	NA	NA
AFLENIK	7	1	Unmodified	_AFLENIK_							0	0	0	0	0	0	0	seq_82801	seq_82801	seq_82801			ISO-MSMS	2	20130819_VR_Bsu_DoubleSILAC_YabTWTReplicate1_GeLC_F10	VR	421.75	2	417.74	833.465	NA	NA	NA	0.64188	0.00026814	NA	NA	NA	NA	NA	50.474	0.49475	50.474	50.207	50.702	0	NA	NA	NA
AFLENIK	7	1	Unmodified	_AFLENIK_							0	0	0	0	0	0	0	seq_82801	seq_82801	seq_82801			ISO-MSMS	2	20130820_VR_Bsu_DoubleSILAC_YabTWTReplicate1_GeLC_F11	VR	421.75	2	417.74	833.465	NA	NA	NA	0.34291	0.00014325	NA	NA	NA	NA	NA	50.647	0.67775	50.647	50.363	51.041	0	NA	NA	NA
AFLENIK	7	1	Unmodified	_AFLENIK_							0	0	0	0	0	0	0	seq_82801	seq_82801	seq_82801			ISO-MSMS	2	20130820_VR_Bsu_DoubleSILAC_YabTWTReplicate1_GeLC_F12	VR	421.75	2	417.74	833.465	NA	NA	NA	0.20662	8.6311e-05	NA	NA	NA	NA	NA	50.437	0.44985	50.437	50.228	50.678	0	NA	NA	NA
AFLENIK	7	1	Unmodified	_AFLENIK_							0	0	0	0	0	0	0	seq_82801	seq_82801	seq_82801			ISO-MSMS	2	20130820_VR_Bsu_DoubleSILAC_YabTWTReplicate1_GeLC_F13	VR	421.75	2	417.74	833.465	NA	NA	NA	0.20258	8.4625e-05	NA	NA	NA	NA	NA	50.169	0.2568	50.169	50.013	50.27	0	NA	NA	NA
AFLENIK	7	1	Unmodified	_AFLENIK_							0	0	0	0	0	0	0	seq_82801	seq_82801	seq_82801			ISO-MSMS	2	20130820_VR_Bsu_DoubleSILAC_YabTWTReplicate1_GeLC_F16	VR	421.75	2	417.74	833.465	NA	NA	NA	0.59562	0.00024882	NA	NA	NA	NA	NA	52.07	0.66553	52.07	51.864	52.529	0	NA	NA	NA
AFLENIK	7	1	Unmodified	_AFLENIK_							0	0	0	0	0	0	0	seq_82801	seq_82801	seq_82801			MSMS	0	20130820_VR_Bsu_DoubleSILAC_YabTWTReplicate1_GeLC_F16	VR	417.74	2	417.74	833.465	NA	NA	NA	NA	NA	NA	NA	NA	NA	NA	52.038	1	52.038	51.538	52.538	3.8147e-06	NA	NA	NA
AFLENIK	7	1	Unmodified	_AFLENIK_							0	0	0	0	0	0	0	seq_82801	seq_82801	seq_82801			ISO-MSMS	0	20130822_BoSo_Bsub_LysC_Offgel_Growthcurve_BR1_03	BS	417.74	2	417.74	833.465	NA	NA	NA	-0.032507	-1.3579e-05	NA	NA	NA	NA	NA	53.457	0.15446	53.457	53.359	53.514	0	NA	NA	NA
AFLENIK	7	1	Unmodified	_AFLENIK_							0	0	0	0	0	0	0	seq_82801	seq_82801	seq_82801			ISO-MSMS	1	20130822_BoSo_Bsub_LysC_Offgel_Growthcurve_BR1_04	BS	419.75	2	417.74	833.465	NA	NA	NA	-0.091331	-3.8153e-05	NA	NA	NA	NA	NA	53.635	0.46754	53.635	53.32	53.787	0	NA	NA	NA
AFLENIK	7	1	Unmodified	_AFLENIK_							0	0	0	0	0	0	0	seq_82801	seq_82801	seq_82801			MULTI-MSMS	NA	20130822_BoSo_Bsub_LysC_Offgel_Growthcurve_BR1_08	BS	417.74	2	417.74	833.465	120678	0.55242	0.00023077	-0.27119	-0.00011329	0.28122	0.00011748	417.739	419.752	421.746	52.333	0.5027	52.333	52.043	52.546	0	NA	NA	NA
AFLENIK	7	1	Unmodified	_AFLENIK_							0	0	0	0	0	0	0	seq_82801	seq_82801	seq_82801			ISO-MSMS	0	20130822_BoSo_Bsub_LysC_Offgel_Growthcurve_BR1_09	BS	417.74	2	417.74	833.465	NA	NA	NA	-0.13623	-5.691e-05	NA	NA	NA	NA	NA	54.34	0.49809	54.34	54.101	54.599	3.8147e-06	NA	NA	NA
AFLENIK	7	1	Unmodified	_AFLENIK_							0	0	0	0	0	0	0	seq_82801	seq_82801	seq_82801			MULTI-MSMS	NA	20130822_BoSo_Bsub_LysC_Offgel_Growthcurve_BR2_05	BS	419.75	2	417.74	833.465	118725	1.5881	0.00066342	-0.10434	-4.3587e-05	1.4838	0.00061983	417.739	419.752	421.746	54.059	0.60718	54.059	53.675	54.282	-3.8147e-06	NA	NA	NA
AFLENIK	7	1	Unmodified	_AFLENIK_							0	0	0	0	0	0	0	seq_82801	seq_82801	seq_82801			MULTI-MSMS	NA	20140814_VR_Bsu_WT_TFASPE_R01	VR	417.74	2	417.74	833.465	116063	2.3036	0.00096232	-0.4688	-0.00019584	1.8348	0.00076648	417.739	NA	NA	66.584	1.2606	66.584	65.775	67.036	0	NA	NA	NA
AFLENIK	7	1	Unmodified	_AFLENIK_							0	0	0	0	0	0	0	seq_82801	seq_82801	seq_82801			MULTI-MSMS	NA	20140814_VR_Bsu_WT_TFASPE_R02	VR	417.74	2	417.74	833.465	118206	2.1895	0.00091465	0.49041	0.00020487	2.6799	0.0011195	417.74	NA	NA	62.423	1.5668	62.423	61.757	63.324	-3.8147e-06	NA	NA	NA
AFLENIK	7	1	Unmodified	_AFLENIK_							0	0	0	0	0	0	0	seq_82801	seq_82801	seq_82801			MULTI-MSMS	NA	20140814_VR_Bsu_WT_TFASPE_R03	VR	417.74	2	417.74	833.465	117514	1.9159	0.00080034	0.49235	0.00020567	2.4082	0.001006	417.74	NA	NA	60.22	1.7319	60.22	59.789	61.521	-3.8147e-06	NA	NA	NA
AFLENIK	7	1	Unmodified	_AFLENIK_							0	0	0	0	0	0	0	seq_82801	seq_82801	seq_82801			MULTI-MSMS	NA	20140814_VR_Bsu_WT_TFASPE_R04	VR	417.74	2	417.74	833.465	115962	2.3126	0.00096605	0.18252	7.6244e-05	2.4951	0.0010423	417.74	NA	NA	62.844	0.7077	62.844	62.487	63.195	0	NA	NA	NA
AFLENIK	7	1	Unmodified	_AFLENIK_							0	0	0	0	0	0	0	seq_82801	seq_82801	seq_82801			MULTI-MSMS	NA	20140814_VR_Bsu_WT_TFASPE_R05	VR	417.74	2	417.74	833.465	117802	2.307	0.00096374	0.66372	0.00027726	2.9708	0.001241	417.74	NA	NA	64.475	0.94901	64.475	64.078	65.027	0	NA	NA	NA
AFLENIK	7	1	Unmodified	_AFLENIK_							0	0	0	0	0	0	0	seq_82801	seq_82801	seq_82801			ISO-MSMS	1	20140902_VR_Bsu_TripleSILAC_WTyabTybdM_rep2_GeLC_10	VR	419.75	2	417.74	833.465	NA	NA	NA	0.17238	7.2008e-05	NA	NA	NA	NA	NA	43.848	0.87587	43.848	43.151	44.027	0	NA	NA	NA
AFLENIK	7	1	Unmodified	_AFLENIK_							0	0	0	0	0	0	0	seq_82801	seq_82801	seq_82801			MSMS	0	20141024_VR_Bsu_WT_unlabeled_PE_test_06	VR	417.74	2	417.74	833.465	NA	NA	NA	NA	NA	NA	NA	NA	NA	NA	61.587	1	61.587	61.087	62.087	0	NA	NA	NA
AGDQIMSVFINK	12	1	Oxidation (M)	_AGDQIM(ox)SVFINK_		AGDQIM(1)SVFINK			AGDQIM(40.38)SVFINK		0	0	1	0	0	0	0	seq_101120	seq_101120	seq_101120			MULTI-MSMS	NA	20120416_VR_Bsu_TripleSILAC_L2ESLSrep_GeLC_F14	VR	669.84	2	669.84	1337.66	85989.1	2.9736	0.0019919	0.13208	8.8472e-05	3.1057	0.0020803	669.84	671.852	673.847	48.913	0.75101	48.913	48.676	49.427	0	NA	NA	NA
AGWSIMK	7	1	Unmodified	_AGWSIMK_							0	0	0	0	0	0	0	seq_50582	seq_50582	seq_50582			MULTI-MSMS	NA	20130802_VR_Bsu_Tryp_TiO2new_6TFA_R02	VR	396.71	2	396.707	791.4	69029.6	0.52594	0.00020865	0.047773	1.8952e-05	0.57372	0.0002276	396.707	NA	NA	65.795	0.676	65.795	65.538	66.214	0	NA	NA	NA
AHVIMNEFINIFSSSDPENVSSTVK	25	1	Unmodified	_AHVIMNEFINIFSSSDPENVSSTVK_							0	0	0	0	0	0	0	seq_59106	seq_59106	seq_59106			MULTI-MSMS	NA	20130211_VR_Bsu_TripleSILAC_WTPrkCPrpCReplicate3_GeLC_F16	VR	922.79	3	922.453	2764.34	77807.1	0.53233	0.00049105	-0.85631	-0.0007899	-0.32398	-0.00029885	922.787	924.128	925.458	75.557	1.0661	75.557	75.118	76.184	0	NA	NA	NA
AILSTGGFPMNQCDYLLFLK	20	1	Unmodified	_AILSTGGFPMNQCDYLLFLK_							0	0	0	0	0	0	0	seq_216196	seq_216196	seq_216196			ISO-MSMS	1	20120407_BoSo_LysC_Bsubtilis_SuperSilac_secondtrans_GelC_Slice05b	BS	765.06	3	763.387	2287.14	NA	NA	NA	-1.5223	-0.0011621	NA	NA	NA	NA	NA	60.939	0.50555	60.939	60.703	61.208	0	NA	NA	NA
AISEGVISMSK	11	1	Oxidation (M)	_AISEGVISM(ox)SK_		AISEGVISM(1)SK			AISEGVISM(60.64)SK		0	0	1	0	0	0	0	seq_226468	seq_226468	seq_226468			MSMS	1	20120521_VR_Bsu_TripleSILACrep1_L2ESLS_OG_F01	VR	571.3	2	569.295	1136.57	NA	NA	NA	NA	NA	NA	NA	NA	NA	NA	65.368	1	65.368	64.868	65.868	0	NA	NA	NA
AITDKINDVLR	11	1	Unmodified	_AITDKINDVLR_							0	0	0	0	1	1	0	seq_244685	seq_244685	seq_244685			MULTI-MSMS	NA	20130610_AC_GelC_ArgC_BR2_Log_ES_LS_10	AC	419.91	3	419.91	1256.71	113984	2.5864	0.001086	0.47878	0.00020105	3.0651	0.0012871	419.91	421.252	422.582	41.332	0.74184	41.332	40.85	41.592	0	NA	NA	NA
AITDKINDVLR	11	1	Unmodified	_AITDKINDVLR_							0	0	0	0	1	1	0	seq_244685	seq_244685	seq_244685			MULTI-MSMS	NA	201306014_AC_GelC_ArgC_BR3_Log_ES_LS_11	AC	421.25	3	419.91	1256.71	115487	1.4726	0.00061838	0.074227	3.1169e-05	1.5469	0.00064955	419.91	421.252	422.581	38.676	0.39799	38.676	38.418	38.816	0	NA	NA	NA
AITDKINDVLR	11	1	Unmodified	_AITDKINDVLR_							0	0	0	0	1	1	0	seq_244685	seq_244685	seq_244685			MULTI-MSMS	NA	201306014_AC_GelC_ArgC_BR3_Log_ES_LS_11	AC	629.36	2	629.362	1256.71	96414.8	0.92525	0.00058232	-0.24935	-0.00015693	0.6759	0.00042539	629.361	631.374	633.368	38.668	0.3101	38.668	38.464	38.774	0	NA	NA	NA
ALEWFPVSCLSGCESLQCVQSNNR	24	0	Unmodified	_ALEWFPVSCLSGCESLQCVQSNNR_							0	0	0	0	0	0	0	seq_133935	seq_133935	seq_133935			MULTI-MSMS	NA	20130406_BoSo_IsraelCollab_Proteome_trypsin_spores_02	BS	948.1	3	947.763	2840.27	43753.3	0.30655	0.00029054	1.4483	0.0013727	1.7549	0.0016632	948.1	NA	NA	111.49	4.444	111.49	110.83	115.27	0	NA	NA	NA
ALGELLICHLMPSVK	15	1	Oxidation (M)	_ALGELLICHLM(ox)PSVK_		ALGELLICHLM(1)PSVK			ALGELLICHLM(58.1)PSVK		0	0	1	0	0	0	0	seq_192174	seq_192174	seq_192174			MULTI-MSMS	NA	20100110_BoMa_SA_BacillusSILAC-PrkC-log_05	BM	848.96	2	848.96	1695.91	45392.4	1.2422	0.0010546	-0.58774	-0.00049897	0.65446	0.00055561	848.959	850.972	852.966	97.866	0.64977	97.866	97.587	98.236	-7.6294e-06	NA	NA	NA
ALGYAEAAVTPEK	13	1	Unmodified	_ALGYAEAAVTPEK_							0	0	0	0	0	0	0	seq_159176	seq_159176	seq_159176			MULTI-MSMS	NA	20120407_BoSo_LysC_Bsubtilis_SuperSilac_Lag_GelC_Slice15	BS	330.68	4	330.676	1318.68	135153	3.607	0.0011928	1.2745	0.00042144	4.8815	0.0016142	330.677	331.683	332.681	82.475	0.42675	82.475	82.279	82.706	0	NA	NA	NA
ALLIMYLPL	9	0	Oxidation (M)	_ALLIM(ox)YLPL_		ALLIM(1)YLPL			ALLIM(111.28)YLPL		0	0	1	0	0	0	0	seq_250566	seq_250566	seq_250566			ISO-MSMS	-1	01072012_BoSo_BSubtilis_SUPER_SILAC_InGel_FirstTrans_Slice09	BS	531.82	2	531.817	1061.62	NA	NA	NA	1.755	0.00093336	NA	NA	NA	NA	NA	63.627	0.41835	63.627	63.417	63.836	0	NA	NA	NA
ALMPKRIPCTALK	13	2	Unmodified	_ALMPKRIPCTALK_							0	0	0	0	1	2	1	seq_58858	seq_58858	seq_58858			MULTI-MSMS	NA	20120523_VR_Bsu_TripleSILACrep1_L2ESLS_GeLC_F11	VR	505.63	3	500.291	1497.85	102356	-1.7173	-0.00085917	-0.46268	-0.00023148	-2.18	-0.0010906	500.626	502.974	505.634	42.584	0.86299	42.584	42.367	43.23	0	NA	NA	NA
AMSLDDLQAATK	12	1	Unmodified	_AMSLDDLQAATK_							0	0	0	0	0	0	0	seq_59757	seq_59757	seq_59757			ISO-MSMS	0	01052012_BoSo_First_transition_Bacillus_SUPERSILAC_CID_test	BS	632.32	2	632.316	1262.62	NA	NA	NA	-1.0138	-0.00064107	NA	NA	NA	NA	NA	59.775	0.58855	59.775	59.533	60.122	-3.8147e-06	NA	NA	NA
AMSLDDLQAATK	12	1	Unmodified	_AMSLDDLQAATK_							0	0	0	0	0	0	0	seq_59757	seq_59757	seq_59757			ISO-MSMS	0	01052012_BoSo_First_transition_Bacillus_SUPERSILAC_CID_test_Dec27tune	BS	632.32	2	632.316	1262.62	NA	NA	NA	-0.95195	-0.00060193	NA	NA	NA	NA	NA	59.584	0.54041	59.584	59.341	59.882	0	NA	NA	NA
AMSLDDLQAATK	12	1	Unmodified	_AMSLDDLQAATK_							0	0	0	0	0	0	0	seq_59757	seq_59757	seq_59757			ISO-MSMS	0	01052012_BoSo_First_transition_Bacillus_SUPERSILAC_HCD_test	BS	632.32	2	632.316	1262.62	NA	NA	NA	-1.0175	-0.00064336	NA	NA	NA	NA	NA	59.612	0.54094	59.612	59.341	59.882	0	NA	NA	NA
AMSLDDLQAATK	12	1	Unmodified	_AMSLDDLQAATK_							0	0	0	0	0	0	0	seq_59757	seq_59757	seq_59757			ISO-MSMS	0	01052012_BoSo_First_transition_Bacillus_SUPERSILAC_HCD_test_Dec27tune	BS	632.32	2	632.316	1262.62	NA	NA	NA	-0.82793	-0.00052351	NA	NA	NA	NA	NA	59.859	0.5288	59.859	59.594	60.122	0	NA	NA	NA
AMSLDDLQAATK	12	1	Unmodified	_AMSLDDLQAATK_							0	0	0	0	0	0	0	seq_59757	seq_59757	seq_59757			ISO-MSMS	2	01052012_BoSo_First_transition_Bacillus_SUPERSILAC_HCD_test_Dec27tune	BS	636.32	2	632.316	1262.62	NA	NA	NA	-0.8476	-0.00053595	NA	NA	NA	NA	NA	59.874	0.43574	59.874	59.687	60.122	-3.8147e-06	NA	NA	NA
AMSLDDLQAATK	12	1	Unmodified	_AMSLDDLQAATK_							0	0	0	0	0	0	0	seq_59757	seq_59757	seq_59757			ISO-MSMS	2	01072012_BoSo_BSubtilis_SUPER_SILAC_InGel_Lag_Slice05	BS	636.32	2	632.316	1262.62	NA	NA	NA	-0.097251	-6.1493e-05	NA	NA	NA	NA	NA	61.097	0.58802	61.097	60.787	61.375	-3.8147e-06	NA	NA	NA
AMSLDDLQAATK	12	1	Unmodified	_AMSLDDLQAATK_							0	0	0	0	0	0	0	seq_59757	seq_59757	seq_59757			ISO-MSMS	0	01072012_BoSo_BSubtilis_SUPER_SILAC_InGel_SecondTrans_Slice05	BS	632.32	2	632.316	1262.62	NA	NA	NA	0.52692	0.00033318	NA	NA	NA	NA	NA	60.695	0.75575	60.695	60.481	61.237	0	NA	NA	NA
AMSLDDLQAATK	12	1	Unmodified	_AMSLDDLQAATK_							0	0	0	0	0	0	0	seq_59757	seq_59757	seq_59757			MULTI-MSMS	NA	20091116_BoMa_SA_BacillusSILAC-KO_log_04	BM	636.32	2	632.316	1262.62	52599.2	0.071668	4.5317e-05	0.089201	5.6403e-05	0.16087	0.00010172	632.316	634.329	636.323	76.899	1.3771	76.899	75.983	77.36	-7.6294e-06	NA	NA	NA
AMSLDDLQAATK	12	1	Unmodified	_AMSLDDLQAATK_							0	0	0	0	0	0	0	seq_59757	seq_59757	seq_59757			MULTI-MSMS	NA	20091124_BoMa_SA_BacillusSILAC-KO_stat_04	BM	632.32	2	632.316	1262.62	52195.3	0.28219	0.00017843	0.23158	0.00014643	0.51377	0.00032486	632.316	634.329	636.323	81.391	0.81085	81.391	80.889	81.7	0	NA	NA	NA
AMSLDDLQAATK	12	1	Unmodified	_AMSLDDLQAATK_							0	0	0	0	0	0	0	seq_59757	seq_59757	seq_59757			MULTI-MSMS	NA	20100110_BoMa_SA_BacillusSILAC-PrkC-log_04	BM	634.33	2	632.316	1262.62	52933.6	0.45394	0.00028703	-0.5322	-0.00033652	-0.078261	-4.9486e-05	632.316	634.328	636.323	67.496	0.66981	67.496	67.153	67.823	0	NA	NA	NA
AMSLDDLQAATK	12	1	Unmodified	_AMSLDDLQAATK_							0	0	0	0	0	0	0	seq_59757	seq_59757	seq_59757			MULTI-MSMS	NA	20100110_BoMa_SA_BacillusSILAC-PrkC-log_05	BM	634.33	2	632.316	1262.62	52939.8	0.49077	0.00031032	0.12216	7.7246e-05	0.61293	0.00038756	632.316	634.328	636.323	72.34	0.71661	72.34	72.143	72.859	0	NA	NA	NA
AMSLDDLQAATK	12	1	Unmodified	_AMSLDDLQAATK_							0	0	0	0	0	0	0	seq_59757	seq_59757	seq_59757			MULTI-MSMS	NA	20111118_VR_T1L1T2_F1	VR	634.33	2	632.316	1262.62	57019	-1.3457	-0.00085094	-0.27972	-0.00017687	-1.6255	-0.0010278	632.315	634.329	636.323	59.947	0.54479	59.947	59.541	60.086	0	NA	NA	NA
AMSLDDLQAATK	12	1	Unmodified	_AMSLDDLQAATK_							0	0	0	0	0	0	0	seq_59757	seq_59757	seq_59757			ISO-MSMS	1	20111118_VR_T1L1T2_F2	VR	634.33	2	632.316	1262.62	NA	NA	NA	-0.085025	-5.3763e-05	NA	NA	NA	NA	NA	58.467	0.31813	58.467	58.323	58.641	0	NA	NA	NA
AMSLDDLQAATK	12	1	Unmodified	_AMSLDDLQAATK_							0	0	0	0	0	0	0	seq_59757	seq_59757	seq_59757			ISO-MSMS	2	20111118_VR_T1L1T2_F2	VR	636.32	2	632.316	1262.62	NA	NA	NA	-0.16965	-0.00010727	NA	NA	NA	NA	NA	58.438	0.34221	58.438	58.323	58.665	0	NA	NA	NA
AMSLDDLQAATK	12	1	Unmodified	_AMSLDDLQAATK_							0	0	0	0	0	0	0	seq_59757	seq_59757	seq_59757			MULTI-MSMS	NA	20111119_VR_L2ESLS_F2	VR	636.32	2	632.316	1262.62	57447.5	-0.32836	-0.00020763	-0.083483	-5.2787e-05	-0.41184	-0.00026042	632.316	634.329	636.323	61.113	0.35632	61.113	60.968	61.325	3.8147e-06	NA	NA	NA
AMSLDDLQAATK	12	1	Unmodified	_AMSLDDLQAATK_							0	0	0	0	0	0	0	seq_59757	seq_59757	seq_59757			MULTI-MSMS	NA	20120128_VR_TripleSILAC_pT1L1T2_F02	VR	636.32	2	632.316	1262.62	50945	1.1371	0.00071902	-0.6859	-0.00043371	0.45122	0.00028531	632.315	634.328	636.323	90.228	0.89262	90.228	89.721	90.613	0	NA	NA	NA
AMSLDDLQAATK	12	1	Unmodified	_AMSLDDLQAATK_							0	0	0	0	0	0	0	seq_59757	seq_59757	seq_59757			MULTI-MSMS	NA	20120223_BoSo_Bsubtilis_Ingel_NewBuffer_07	BS	632.32	2	632.316	1262.62	96932.4	-0.44296	-0.00028009	0.31498	0.00019916	-0.12798	-8.0927e-05	632.316	NA	NA	49.319	0.65977	49.319	49.09	49.749	0	NA	NA	NA
AMSLDDLQAATK	12	1	Unmodified	_AMSLDDLQAATK_							0	0	0	0	0	0	0	seq_59757	seq_59757	seq_59757			MULTI-MSMS	NA	20120223_BoSo_Bsubtilis_Ingel_OldBuffer_08	BS	632.32	2	632.316	1262.62	93650.9	0.69171	0.00043738	0.3712	0.00023472	1.0629	0.0006721	632.316	NA	NA	48.635	0.80814	48.635	48.002	48.81	0	NA	NA	NA
AMSLDDLQAATK	12	1	Unmodified	_AMSLDDLQAATK_							0	0	0	0	0	0	0	seq_59757	seq_59757	seq_59757			MULTI-MSMS	NA	20120223_BoSo_Bsubtilis_Ingel_OldBuffer_10	BS	632.32	2	632.316	1262.62	95639.5	0.42621	0.0002695	-0.52531	-0.00033216	-0.099107	-6.2667e-05	632.316	NA	NA	47.653	0.4414	47.653	47.37	47.811	0	NA	NA	NA
AMSLDDLQAATK	12	1	Unmodified	_AMSLDDLQAATK_							0	0	0	0	0	0	0	seq_59757	seq_59757	seq_59757			MULTI-MSMS	NA	20120325_VR_Bsu_TripleSILAC_pL2ESLSrep_F02	VR	632.32	2	632.316	1262.62	51526.8	0.45992	0.00029081	0.51448	0.00032532	0.9744	0.00061613	632.316	634.328	636.323	86.508	0.60915	86.508	86.174	86.783	0	NA	NA	NA
AMSLDDLQAATK	12	1	Unmodified	_AMSLDDLQAATK_							0	0	0	0	0	0	0	seq_59757	seq_59757	seq_59757			MULTI-MSMS	NA	20120419_VR_Bsu_TripleSILAC_T1L1T2rep_OG_F01	VR	636.32	2	632.316	1262.62	93431.9	0.84626	0.0005351	-1.1395	-0.00072055	-0.29328	-0.00018545	632.315	634.328	636.323	56.773	0.82639	56.773	56.334	57.16	-3.8147e-06	NA	NA	NA
AMSLDDLQAATK	12	1	Unmodified	_AMSLDDLQAATK_							0	0	0	0	0	0	0	seq_59757	seq_59757	seq_59757			ISO-MSMS	0	20120427_BoSo_Bsubtilis_SuperSilacreplicate2_Offgel_LysC_Hcd_ES_Slice01	BS	632.32	2	632.316	1262.62	NA	NA	NA	0.83464	0.00052776	NA	NA	NA	NA	NA	53.979	0.58828	53.979	53.558	54.147	0	NA	NA	NA
AMSLDDLQAATK	12	1	Unmodified	_AMSLDDLQAATK_							0	0	0	0	0	0	0	seq_59757	seq_59757	seq_59757			ISO-MSMS	2	20120427_BoSo_Bsubtilis_SuperSilacreplicate2_Offgel_LysC_Hcd_ES_Slice01	BS	636.32	2	632.316	1262.62	NA	NA	NA	0.69238	0.0004378	NA	NA	NA	NA	NA	53.98	0.53919	53.98	53.608	54.147	0	NA	NA	NA
AMSLDDLQAATK	12	1	Unmodified	_AMSLDDLQAATK_							0	0	0	0	0	0	0	seq_59757	seq_59757	seq_59757			ISO-MSMS	0	20120427_BoSo_Bsubtilis_SuperSilacreplicate2_Offgel_LysC_Hcd_firsttransSlice01	BS	632.32	2	632.316	1262.62	NA	NA	NA	1.0066	0.00063646	NA	NA	NA	NA	NA	56.438	0.67682	56.438	55.897	56.574	-3.8147e-06	NA	NA	NA
AMSLDDLQAATK	12	1	Unmodified	_AMSLDDLQAATK_							0	0	0	0	0	0	0	seq_59757	seq_59757	seq_59757			ISO-MSMS	2	20120427_BoSo_Bsubtilis_SuperSilacreplicate2_Offgel_LysC_Hcd_firsttransSlice01	BS	636.32	2	632.316	1262.62	NA	NA	NA	0.48641	0.00030757	NA	NA	NA	NA	NA	56.413	0.97506	56.413	55.946	56.921	0	NA	NA	NA
AMSLDDLQAATK	12	1	Unmodified	_AMSLDDLQAATK_							0	0	0	0	0	0	0	seq_59757	seq_59757	seq_59757			ISO-MSMS	2	20120427_BoSo_Bsubtilis_SuperSilacreplicate2_Offgel_LysC_Hcd_firsttransSlice02	BS	636.33	2	632.316	1262.62	NA	NA	NA	0.48138	0.00030438	NA	NA	NA	NA	NA	55.328	0.82748	55.328	54.842	55.669	0	NA	NA	NA
AMSLDDLQAATK	12	1	Unmodified	_AMSLDDLQAATK_							0	0	0	0	0	0	0	seq_59757	seq_59757	seq_59757			ISO-MSMS	2	20120427_BoSo_Bsubtilis_SuperSilacreplicate2_Offgel_LysC_Hcd_Lag_Slice01	BS	636.32	2	632.316	1262.62	NA	NA	NA	0.6356	0.0004019	NA	NA	NA	NA	NA	55.16	0.67894	55.16	54.698	55.377	0	NA	NA	NA
AMSLDDLQAATK	12	1	Unmodified	_AMSLDDLQAATK_							0	0	0	0	0	0	0	seq_59757	seq_59757	seq_59757			ISO-MSMS	2	20120427_BoSo_Bsubtilis_SuperSilacreplicate2_Offgel_LysC_Hcd_Lag_Slice02	BS	636.33	2	632.316	1262.62	NA	NA	NA	0.60359	0.00038166	NA	NA	NA	NA	NA	55.467	0.62329	55.467	55.142	55.765	0	NA	NA	NA
AMSLDDLQAATK	12	1	Unmodified	_AMSLDDLQAATK_							0	0	0	0	0	0	0	seq_59757	seq_59757	seq_59757			ISO-MSMS	0	20120427_BoSo_Bsubtilis_SuperSilacreplicate2_Offgel_LysC_Hcd_Log_Slice01	BS	632.32	2	632.316	1262.62	NA	NA	NA	-0.25451	-0.00016093	NA	NA	NA	NA	NA	54.418	0.8815	54.418	54.076	54.958	0	NA	NA	NA
AMSLDDLQAATK	12	1	Unmodified	_AMSLDDLQAATK_							0	0	0	0	0	0	0	seq_59757	seq_59757	seq_59757			ISO-MSMS	2	20120427_BoSo_Bsubtilis_SuperSilacreplicate2_Offgel_LysC_Hcd_Log_Slice01	BS	636.32	2	632.316	1262.62	NA	NA	NA	0.22728	0.00014371	NA	NA	NA	NA	NA	54.407	0.83417	54.407	53.757	54.591	0	NA	NA	NA
AMSLDDLQAATK	12	1	Unmodified	_AMSLDDLQAATK_							0	0	0	0	0	0	0	seq_59757	seq_59757	seq_59757			ISO-MSMS	2	20120427_BoSo_Bsubtilis_SuperSilacreplicate2_Offgel_LysC_Hcd_Log_Slice02	BS	636.33	2	632.316	1262.62	NA	NA	NA	0.066773	4.2221e-05	NA	NA	NA	NA	NA	54.625	0.49373	54.625	54.313	54.806	-3.8147e-06	NA	NA	NA
AMSLDDLQAATK	12	1	Unmodified	_AMSLDDLQAATK_							0	0	0	0	0	0	0	seq_59757	seq_59757	seq_59757			ISO-MSMS	2	20120427_BoSo_Bsubtilis_SuperSilacreplicate2_Offgel_LysC_Hcd_LS_Slice01	BS	636.32	2	632.316	1262.62	NA	NA	NA	0.43524	0.00027521	NA	NA	NA	NA	NA	55.66	0.62086	55.66	55.354	55.975	0	NA	NA	NA
AMSLDDLQAATK	12	1	Unmodified	_AMSLDDLQAATK_							0	0	0	0	0	0	0	seq_59757	seq_59757	seq_59757			ISO-MSMS	0	20120427_BoSo_Bsubtilis_SuperSilacreplicate2_Offgel_LysC_Hcd_secondtransSlice01	BS	632.32	2	632.316	1262.62	NA	NA	NA	-0.55697	-0.00035218	NA	NA	NA	NA	NA	54.003	1.0606	54.003	53.512	54.573	0	NA	NA	NA
AMSLDDLQAATK	12	1	Unmodified	_AMSLDDLQAATK_							0	0	0	0	0	0	0	seq_59757	seq_59757	seq_59757			ISO-MSMS	2	20120427_BoSo_Bsubtilis_SuperSilacreplicate2_Offgel_LysC_Hcd_secondtransSlice01	BS	636.32	2	632.316	1262.62	NA	NA	NA	-0.40366	-0.00025524	NA	NA	NA	NA	NA	53.999	1.6415	53.999	52.931	54.573	0	NA	NA	NA
AMSLDDLQAATK	12	1	Unmodified	_AMSLDDLQAATK_							0	0	0	0	0	0	0	seq_59757	seq_59757	seq_59757			ISO-MSMS	2	20120427_BoSo_Bsubtilis_SuperSilacreplicate2_Offgel_LysC_Hcd_secondtransSlice02	BS	636.32	2	632.316	1262.62	NA	NA	NA	-0.86987	-0.00055003	NA	NA	NA	NA	NA	54.172	0.46191	54.172	53.891	54.353	-3.8147e-06	NA	NA	NA
AMSLDDLQAATK	12	1	Unmodified	_AMSLDDLQAATK_							0	0	0	0	0	0	0	seq_59757	seq_59757	seq_59757			ISO-MSMS	0	20120427_BoSo_Bsubtilis_SuperSilacreplicate2_Offgel_LysC_Hcd_secondtransSlice02	BS	632.32	2	632.316	1262.62	NA	NA	NA	-1.3441	-0.00084991	NA	NA	NA	NA	NA	54.176	0.88548	54.176	53.513	54.399	-3.8147e-06	NA	NA	NA
AMSLDDLQAATK	12	1	Unmodified	_AMSLDDLQAATK_							0	0	0	0	0	0	0	seq_59757	seq_59757	seq_59757			MULTI-MSMS	NA	20120510_VR_Bsu_TripleSILACrep1_T1L1T2_OG_F02	VR	632.32	2	632.316	1262.62	93781.3	2.187	0.0013829	0.094763	5.992e-05	2.2817	0.0014428	632.316	634.328	636.323	54.726	0.88409	54.726	54.064	54.948	0	NA	NA	NA
AMSLDDLQAATK	12	1	Unmodified	_AMSLDDLQAATK_							0	0	0	0	0	0	0	seq_59757	seq_59757	seq_59757			ISO-MSMS	0	20120513_VR_Bsu_TripleSILACrep1_T1L1T2_GeLC_F01	VR	632.32	2	632.316	1262.62	NA	NA	NA	1.042	0.00065884	NA	NA	NA	NA	NA	55.333	0.69702	55.333	55.214	55.911	0	NA	NA	NA
AMSLDDLQAATK	12	1	Unmodified	_AMSLDDLQAATK_							0	0	0	0	0	0	0	seq_59757	seq_59757	seq_59757			MULTI-MSMS	NA	20120521_VR_Bsu_TripleSILACrep1_L2ESLS_OG_F01	VR	632.32	2	632.316	1262.62	92656.6	-0.29003	-0.00018339	-0.11378	-7.1944e-05	-0.40381	-0.00025534	632.316	634.328	636.323	52.614	1.1199	52.614	52.136	53.256	0	NA	NA	NA
AMSLDDLQAATK	12	1	Unmodified	_AMSLDDLQAATK_							0	0	0	0	0	0	0	seq_59757	seq_59757	seq_59757			MULTI-MSMS	NA	20120602_VR_Bsu_TripleSILAC_WTPrkCPrpC_OG_F01	VR	636.32	2	632.316	1262.62	93993.1	-1.2347	-0.00078075	0.32043	0.00020262	-0.91431	-0.00057813	632.316	634.328	636.323	53.848	0.91456	53.848	53.379	54.294	0	NA	NA	NA
AMSLDDLQAATK	12	1	Unmodified	_AMSLDDLQAATK_							0	0	0	0	0	0	0	seq_59757	seq_59757	seq_59757			MULTI-MSMS	NA	20120602_VR_Bsu_TripleSILAC_WTPrkCPrpC_OG_F02	VR	636.32	2	632.316	1262.62	91979.4	-1.0967	-0.00069347	-0.725	-0.00045843	-1.8217	-0.0011519	632.817	634.327	636.323	55.185	0.6822	55.185	54.675	55.357	0	NA	NA	NA
AMSLDDLQAATK	12	1	Unmodified	_AMSLDDLQAATK_							0	0	0	0	0	0	0	seq_59757	seq_59757	seq_59757			MULTI-MSMS	NA	20120609_VR_Bsu_TripleSILAC_WTPrkCPrpCrep_GeLC_F10	VR	634.33	2	632.316	1262.62	94282.6	2.2256	0.0014073	1.9176	0.0012125	4.1431	0.0026198	632.818	634.329	636.323	53.621	1.0217	53.621	53.174	54.196	-3.8147e-06	NA	NA	NA
AMSLDDLQAATK	12	1	Unmodified	_AMSLDDLQAATK_							0	0	0	0	0	0	0	seq_59757	seq_59757	seq_59757			ISO-MSMS	1	20120609_VR_Bsu_TripleSILAC_WTPrkCPrpCrep_GeLC_F12	VR	634.33	2	632.316	1262.62	NA	NA	NA	0.31249	0.00019759	NA	NA	NA	NA	NA	53.206	0.47101	53.206	52.905	53.376	3.8147e-06	NA	NA	NA
AMSLDDLQAATK	12	1	Unmodified	_AMSLDDLQAATK_							0	0	0	0	0	0	0	seq_59757	seq_59757	seq_59757			ISO-MSMS	0	20120609_VR_Bsu_TripleSILAC_WTPrkCPrpCrep_GeLC_F13	VR	632.32	2	632.316	1262.62	NA	NA	NA	0.38637	0.00024431	NA	NA	NA	NA	NA	53.491	0.37171	53.491	53.229	53.601	0	NA	NA	NA
AMSLDDLQAATK	12	1	Unmodified	_AMSLDDLQAATK_							0	0	0	0	0	0	0	seq_59757	seq_59757	seq_59757			MULTI-MSMS	NA	20120716_VR_Bsu_TripleSILAC_WTPtkAPtpZ_OG_F01	VR	632.32	2	632.316	1262.62	96748.4	1.7379	0.0010989	0.22893	0.00014475	1.9668	0.0012436	632.316	634.329	636.323	56.805	0.45597	56.805	56.561	57.017	3.8147e-06	NA	NA	NA
AMSLDDLQAATK	12	1	Unmodified	_AMSLDDLQAATK_							0	0	0	0	0	0	0	seq_59757	seq_59757	seq_59757			ISO-MSMS	0	20120718_VR_Bsu_TripleSILAC_WTPtkAPtpZ_GeLC_F16	VR	632.32	2	632.316	1262.62	NA	NA	NA	-0.17483	-0.00011055	NA	NA	NA	NA	NA	57.799	0.32375	57.799	57.527	57.85	0	NA	NA	NA
AMSLDDLQAATK	12	1	Unmodified	_AMSLDDLQAATK_							0	0	0	0	0	0	0	seq_59757	seq_59757	seq_59757			ISO-MSMS	1	20120903_VR_Bsu_TripleSILAC_WTPrkCPrpCRep1_OG_F07	VR	634.33	2	632.316	1262.62	NA	NA	NA	0.66868	0.00042282	NA	NA	NA	NA	NA	54.183	0.4071	54.183	53.954	54.361	0	NA	NA	NA
AMSLDDLQAATK	12	1	Unmodified	_AMSLDDLQAATK_							0	0	0	0	0	0	0	seq_59757	seq_59757	seq_59757			MULTI-MSMS	NA	20121114_VR_Bsu_TripleSILAC_WTPtkAPtpZReplicate2a_OG_F02	VR	632.32	2	632.316	1262.62	95751	0.36983	0.00023385	0.502	0.00031742	0.87184	0.00055128	632.316	634.329	636.323	54.313	1.8003	54.313	53.228	55.029	0	NA	NA	NA
AMSLDDLQAATK	12	1	Unmodified	_AMSLDDLQAATK_							0	0	0	0	0	0	0	seq_59757	seq_59757	seq_59757			ISO-MSMS	0	20121116_VR_Bsu_TripleSILAC_WTPtkAPtpZReplicate2a_GeLC_F12	VR	632.32	2	632.316	1262.62	NA	NA	NA	-0.044083	-2.7874e-05	NA	NA	NA	NA	NA	54.473	0.37926	54.473	54.261	54.64	0	NA	NA	NA
AMSLDDLQAATK	12	1	Unmodified	_AMSLDDLQAATK_							0	0	0	0	0	0	0	seq_59757	seq_59757	seq_59757			MULTI-MSMS	NA	20121119_VR_Bsu_TripleSILAC_WTPtkAPtpZReplicate2a_OGrep_F02	VR	636.32	2	632.316	1262.62	95135.2	2.1339	0.0013493	0.23662	0.00014962	2.3705	0.0014989	632.316	634.329	636.323	56.001	0.8553	56.001	55.765	56.62	0	NA	NA	NA
AMSLDDLQAATK	12	1	Unmodified	_AMSLDDLQAATK_							0	0	0	0	0	0	0	seq_59757	seq_59757	seq_59757			MULTI-MSMS	NA	20121130_VR_ProteaseInhibitorTest_Bsu_Control	VR	632.31	2	632.316	1262.62	53866	-0.025799	-1.6313e-05	0.10516	6.6497e-05	0.079365	5.0184e-05	632.316	NA	NA	95.71	0.89456	95.71	95.264	96.158	7.6294e-06	NA	NA	NA
AMSLDDLQAATK	12	1	Unmodified	_AMSLDDLQAATK_							0	0	0	0	0	0	0	seq_59757	seq_59757	seq_59757			MULTI-MSMS	NA	20121204_VR_Bsu_TripleSILAC_WTPtkAPtpZReplicate3_OG_F01	VR	636.32	2	632.316	1262.62	94248.3	0.90194	0.00057031	0.094913	6.0015e-05	0.99685	0.00063033	632.316	634.328	636.323	53.156	0.95031	53.156	52.687	53.637	-3.8147e-06	NA	NA	NA
AMSLDDLQAATK	12	1	Unmodified	_AMSLDDLQAATK_							0	0	0	0	0	0	0	seq_59757	seq_59757	seq_59757			MSMS	2	20121206_VR_Bsu_TripleSILAC_WTPtkAPtpZReplicate3_GeLC_F11	VR	636.33	2	632.316	1262.62	NA	NA	NA	NA	NA	NA	NA	NA	NA	NA	54.29	1	54.29	53.79	54.79	-3.8147e-06	NA	NA	NA
AMSLDDLQAATK	12	1	Unmodified	_AMSLDDLQAATK_							0	0	0	0	0	0	0	seq_59757	seq_59757	seq_59757			ISO-MSMS	0	20121222_BoSo_Bsubtilis_SuperSilac_EtOH_Rep1_OG_HCD_LysC_2hrs_01	BS	632.32	2	632.316	1262.62	NA	NA	NA	-0.55019	-0.00034789	NA	NA	NA	NA	NA	53.063	0.97417	53.063	52.623	53.598	0	NA	NA	NA
AMSLDDLQAATK	12	1	Unmodified	_AMSLDDLQAATK_							0	0	0	0	0	0	0	seq_59757	seq_59757	seq_59757			ISO-MSMS	2	20121222_BoSo_Bsubtilis_SuperSilac_EtOH_Rep1_OG_HCD_LysC_2hrs_01	BS	636.32	2	632.316	1262.62	NA	NA	NA	-0.57758	-0.00036522	NA	NA	NA	NA	NA	53.064	1.0728	53.064	52.623	53.696	-3.8147e-06	NA	NA	NA
AMSLDDLQAATK	12	1	Unmodified	_AMSLDDLQAATK_							0	0	0	0	0	0	0	seq_59757	seq_59757	seq_59757			ISO-MSMS	2	20121222_BoSo_Bsubtilis_SuperSilac_EtOH_Rep1_OG_HCD_LysC_2hrs_02	BS	636.32	2	632.316	1262.62	NA	NA	NA	-0.1595	-0.00010086	NA	NA	NA	NA	NA	54.876	0.73515	54.876	54.681	55.417	0	NA	NA	NA
AMSLDDLQAATK	12	1	Unmodified	_AMSLDDLQAATK_							0	0	0	0	0	0	0	seq_59757	seq_59757	seq_59757			ISO-MSMS	0	20121222_BoSo_Bsubtilis_SuperSilac_EtOH_Rep1_OG_HCD_LysC_2hrs_02	BS	632.32	2	632.316	1262.62	NA	NA	NA	-0.18357	-0.00011607	NA	NA	NA	NA	NA	54.878	0.88308	54.878	54.58	55.463	0	NA	NA	NA
AMSLDDLQAATK	12	1	Unmodified	_AMSLDDLQAATK_							0	0	0	0	0	0	0	seq_59757	seq_59757	seq_59757			ISO-MSMS	0	20121222_BoSo_Bsubtilis_SuperSilac_EtOH_Rep1_OG_HCD_LysC_10min_01	BS	632.32	2	632.316	1262.62	NA	NA	NA	0.05861	3.706e-05	NA	NA	NA	NA	NA	53.442	0.55294	53.442	53.137	53.69	0	NA	NA	NA
AMSLDDLQAATK	12	1	Unmodified	_AMSLDDLQAATK_							0	0	0	0	0	0	0	seq_59757	seq_59757	seq_59757			ISO-MSMS	2	20121222_BoSo_Bsubtilis_SuperSilac_EtOH_Rep1_OG_HCD_LysC_10min_01	BS	636.33	2	632.316	1262.62	NA	NA	NA	0.54906	0.00034718	NA	NA	NA	NA	NA	53.439	0.61002	53.439	53.08	53.69	0	NA	NA	NA
AMSLDDLQAATK	12	1	Unmodified	_AMSLDDLQAATK_							0	0	0	0	0	0	0	seq_59757	seq_59757	seq_59757			ISO-MSMS	2	20121222_BoSo_Bsubtilis_SuperSilac_EtOH_Rep1_OG_HCD_LysC_10min_02	BS	636.32	2	632.316	1262.62	NA	NA	NA	-1.2779	-0.00080801	NA	NA	NA	NA	NA	53.309	0.65891	53.309	52.916	53.575	0	NA	NA	NA
AMSLDDLQAATK	12	1	Unmodified	_AMSLDDLQAATK_							0	0	0	0	0	0	0	seq_59757	seq_59757	seq_59757			ISO-MSMS	0	20121222_BoSo_Bsubtilis_SuperSilac_EtOH_Rep1_OG_HCD_LysC_Prestress_01	BS	632.32	2	632.316	1262.62	NA	NA	NA	-0.46026	-0.00029103	NA	NA	NA	NA	NA	53.009	0.78217	53.009	52.621	53.403	0	NA	NA	NA
AMSLDDLQAATK	12	1	Unmodified	_AMSLDDLQAATK_							0	0	0	0	0	0	0	seq_59757	seq_59757	seq_59757			ISO-MSMS	2	20121222_BoSo_Bsubtilis_SuperSilac_EtOH_Rep1_OG_HCD_LysC_Prestress_01	BS	636.32	2	632.316	1262.62	NA	NA	NA	-0.73312	-0.00046357	NA	NA	NA	NA	NA	52.99	1.0166	52.99	52.481	53.497	0	NA	NA	NA
AMSLDDLQAATK	12	1	Unmodified	_AMSLDDLQAATK_							0	0	0	0	0	0	0	seq_59757	seq_59757	seq_59757			ISO-MSMS	2	20121222_BoSo_Bsubtilis_SuperSilac_EtOH_Rep1_OG_HCD_LysC_Prestress_02	BS	636.32	2	632.316	1262.62	NA	NA	NA	-1.9504	-0.0012333	NA	NA	NA	NA	NA	53.18	0.55742	53.18	52.848	53.406	0	NA	NA	NA
AMSLDDLQAATK	12	1	Unmodified	_AMSLDDLQAATK_							0	0	0	0	0	0	0	seq_59757	seq_59757	seq_59757			ISO-MSMS	0	20121222_BoSo_Bsubtilis_SuperSilac_EtOH_Rep2_GelC_CID_LysC_10mins_08	BS	632.32	2	632.316	1262.62	NA	NA	NA	0.2294	0.00014505	NA	NA	NA	NA	NA	54.47	0.4021	54.47	54.226	54.628	0	NA	NA	NA
AMSLDDLQAATK	12	1	Unmodified	_AMSLDDLQAATK_							0	0	0	0	0	0	0	seq_59757	seq_59757	seq_59757			ISO-MSMS	2	20121222_BoSo_Bsubtilis_SuperSilac_EtOH_Rep2_GelC_CID_LysC_Prestress_08	BS	636.33	2	632.316	1262.62	NA	NA	NA	-0.16913	-0.00010694	NA	NA	NA	NA	NA	55.977	0.65232	55.977	55.6	56.252	0	NA	NA	NA
AMSLDDLQAATK	12	1	Unmodified	_AMSLDDLQAATK_							0	0	0	0	0	0	0	seq_59757	seq_59757	seq_59757			ISO-MSMS	2	20130104_BoSo_Bsubtilis_SuperSilac_Rep2_GelC_CID_LysC_2hrs_08_130104203254	BS	636.32	2	632.316	1262.62	NA	NA	NA	-0.32098	-0.00020296	NA	NA	NA	NA	NA	52.292	0.47044	52.292	52.012	52.483	-3.8147e-06	NA	NA	NA
AMSLDDLQAATK	12	1	Unmodified	_AMSLDDLQAATK_							0	0	0	0	0	0	0	seq_59757	seq_59757	seq_59757			MULTI-MSMS	NA	20130108_AC_Bsu_Log_ES_LS_OG_01	AC	634.33	2	632.316	1262.62	94101.3	2.5236	0.0015957	-0.37758	-0.00023875	2.1461	0.001357	632.316	634.328	636.323	51.917	0.71414	51.917	51.544	52.258	3.8147e-06	NA	NA	NA
AMSLDDLQAATK	12	1	Unmodified	_AMSLDDLQAATK_							0	0	0	0	0	0	0	seq_59757	seq_59757	seq_59757			MULTI-MSMS	NA	20130108_AC_Bsu_Log_ES_LS_OG_01	AC	424.55	3	421.88	1262.62	118799	2.427	0.0010239	0.33651	0.00014196	2.7635	0.0011659	421.88	423.221	424.551	51.922	0.40338	51.922	51.678	52.081	-3.8147e-06	NA	NA	NA
AMSLDDLQAATK	12	1	Unmodified	_AMSLDDLQAATK_							0	0	0	0	0	0	0	seq_59757	seq_59757	seq_59757			MULTI-MSMS	NA	20130124_VR_Bsu_TripleSILAC_WTPrkCPrpCReplicate2_OG_F02	VR	636.32	2	632.316	1262.62	95228.6	0.82197	0.00051975	-0.36742	-0.00023233	0.45455	0.00028742	632.316	634.328	636.323	50.833	0.75302	50.833	50.525	51.278	0	NA	NA	NA
AMSLDDLQAATK	12	1	Unmodified	_AMSLDDLQAATK_							0	0	0	0	0	0	0	seq_59757	seq_59757	seq_59757			MULTI-MSMS	NA	20130124_VR_Bsu_TripleSILAC_WTPrkCPrpCReplicate2_OG_F03	VR	632.32	2	632.316	1262.62	96554	0.54636	0.00034547	0.12621	7.9803e-05	0.67257	0.00042528	632.316	634.329	636.323	50.712	0.41905	50.712	50.48	50.899	3.8147e-06	NA	NA	NA
AMSLDDLQAATK	12	1	Unmodified	_AMSLDDLQAATK_							0	0	0	0	0	0	0	seq_59757	seq_59757	seq_59757			MULTI-MSMS	NA	20130209_VR_Bsu_TripleSILAC_WTPrkCPrpCReplicate3_OG_F02	VR	632.32	2	632.316	1262.62	95078.7	1.5343	0.00097019	-0.052845	-3.3415e-05	1.4815	0.00093677	632.316	634.328	636.323	52.398	0.70699	52.398	51.969	52.676	-3.8147e-06	NA	NA	NA
AMSLDDLQAATK	12	1	Unmodified	_AMSLDDLQAATK_							0	0	0	0	0	0	0	seq_59757	seq_59757	seq_59757			ISO-MSMS	2	20130209_VR_Bsu_TripleSILAC_WTPrkCPrpCReplicate3_OG_F03	VR	636.32	2	632.316	1262.62	NA	NA	NA	-0.15512	-9.8088e-05	NA	NA	NA	NA	NA	51.593	0.42105	51.593	51.318	51.739	3.8147e-06	NA	NA	NA
AMSLDDLQAATK	12	1	Unmodified	_AMSLDDLQAATK_							0	0	0	0	0	0	0	seq_59757	seq_59757	seq_59757			ISO-MSMS	0	20130209_VR_Bsu_TripleSILAC_WTPrkCPrpCReplicate3_OG_F03	VR	632.32	2	632.316	1262.62	NA	NA	NA	-0.63069	-0.00039879	NA	NA	NA	NA	NA	51.592	0.80021	51.592	51.233	52.033	3.8147e-06	NA	NA	NA
AMSLDDLQAATK	12	1	Unmodified	_AMSLDDLQAATK_							0	0	0	0	0	0	0	seq_59757	seq_59757	seq_59757			ISO-MSMS	0	20130210_VR_Bsu_TripleSILAC_WTPrkCPrpCReplicate3_GeLC_F01	VR	632.32	2	632.316	1262.62	NA	NA	NA	0.27308	0.00017267	NA	NA	NA	NA	NA	53.398	0.44816	53.398	53.193	53.641	3.8147e-06	NA	NA	NA
AMSLDDLQAATK	12	1	Unmodified	_AMSLDDLQAATK_							0	0	0	0	0	0	0	seq_59757	seq_59757	seq_59757			ISO-MSMS	0	20130210_VR_Bsu_TripleSILAC_WTPrkCPrpCReplicate3_GeLC_F02	VR	632.32	2	632.316	1262.62	NA	NA	NA	0.47207	0.00029849	NA	NA	NA	NA	NA	53.313	0.4332	53.313	53.088	53.521	-3.8147e-06	NA	NA	NA
AMSLDDLQAATK	12	1	Unmodified	_AMSLDDLQAATK_							0	0	0	0	0	0	0	seq_59757	seq_59757	seq_59757			ISO-MSMS	2	20130222_AC_Bsu_LB_M9_OG_BR1_01	AC	636.32	2	632.316	1262.62	NA	NA	NA	0.094426	5.9707e-05	NA	NA	NA	NA	NA	54.071	0.60251	54.071	53.793	54.396	0	NA	NA	NA
AMSLDDLQAATK	12	1	Unmodified	_AMSLDDLQAATK_							0	0	0	0	0	0	0	seq_59757	seq_59757	seq_59757			ISO-MSMS	2	20130222_AC_Bsu_LB_M9_OG_BR2_01	AC	636.32	2	632.316	1262.62	NA	NA	NA	0.26812	0.00016954	NA	NA	NA	NA	NA	53.326	0.8668	53.326	52.914	53.781	3.8147e-06	NA	NA	NA
AMSLDDLQAATK	12	1	Unmodified	_AMSLDDLQAATK_							0	0	0	0	0	0	0	seq_59757	seq_59757	seq_59757			ISO-MSMS	0	20130222_AC_Bsu_LB_M9_OG_BR2_01	AC	632.32	2	632.316	1262.62	NA	NA	NA	-1.3982	-0.00088409	NA	NA	NA	NA	NA	53.325	0.82281	53.325	52.914	53.737	0	NA	NA	NA
AMSLDDLQAATK	12	1	Unmodified	_AMSLDDLQAATK_							0	0	0	0	0	0	0	seq_59757	seq_59757	seq_59757			MULTI-MSMS	NA	20130406_BoSo_IsraelCollab_Proteome_trypsin_10min_01	BS	632.32	2	632.316	1262.62	53272.1	-0.23015	-0.00014553	-0.087626	-5.5407e-05	-0.31777	-0.00020093	632.316	NA	NA	107.2	1.3297	107.2	106.63	107.96	0	NA	NA	NA
AMSLDDLQAATK	12	1	Unmodified	_AMSLDDLQAATK_							0	0	0	0	0	0	0	seq_59757	seq_59757	seq_59757			MULTI-MSMS	NA	20130406_BoSo_IsraelCollab_Proteome_trypsin_10min_02	BS	632.33	2	632.316	1262.62	52896.2	-0.061922	-3.9154e-05	-0.12753	-8.0641e-05	-0.18945	-0.00011979	632.316	NA	NA	105.7	1.1984	105.7	105.13	106.33	7.6294e-06	NA	NA	NA
AMSLDDLQAATK	12	1	Unmodified	_AMSLDDLQAATK_							0	0	0	0	0	0	0	seq_59757	seq_59757	seq_59757			MULTI-MSMS	NA	20130406_BoSo_IsraelCollab_Proteome_trypsin_10min_03	BS	632.32	2	632.316	1262.62	53217.1	-0.1993	-0.00012602	-0.012037	-7.6111e-06	-0.21134	-0.00013363	632.316	NA	NA	108.07	1.186	108.07	107.47	108.65	7.6294e-06	NA	NA	NA
AMSLDDLQAATK	12	1	Unmodified	_AMSLDDLQAATK_							0	0	0	0	0	0	0	seq_59757	seq_59757	seq_59757			MULTI-MSMS	NA	20130406_BoSo_IsraelCollab_Proteome_trypsin_30min_01	BS	632.31	2	632.316	1262.62	53399.2	-0.081444	-5.1499e-05	-0.15115	-9.5573e-05	-0.23259	-0.00014707	632.316	NA	NA	106.66	1.1965	106.66	106.18	107.37	7.6294e-06	NA	NA	NA
AMSLDDLQAATK	12	1	Unmodified	_AMSLDDLQAATK_							0	0	0	0	0	0	0	seq_59757	seq_59757	seq_59757			MULTI-MSMS	NA	20130406_BoSo_IsraelCollab_Proteome_trypsin_30min_02	BS	632.31	2	632.316	1262.62	52357.5	-0.16038	-0.00010141	-0.074729	-4.7253e-05	-0.23511	-0.00014866	632.316	NA	NA	106.51	1.3807	106.51	105.85	107.23	0	NA	NA	NA
AMSLDDLQAATK	12	1	Unmodified	_AMSLDDLQAATK_							0	0	0	0	0	0	0	seq_59757	seq_59757	seq_59757			MULTI-MSMS	NA	20130406_BoSo_IsraelCollab_Proteome_trypsin_30min_03	BS	632.31	2	632.316	1262.62	53012.6	-0.19624	-0.00012409	-0.082479	-5.2153e-05	-0.27872	-0.00017624	632.316	NA	NA	106.31	1.4701	106.31	105.66	107.13	-7.6294e-06	NA	NA	NA
AMSLDDLQAATK	12	1	Unmodified	_AMSLDDLQAATK_							0	0	0	0	0	0	0	seq_59757	seq_59757	seq_59757			MULTI-MSMS	NA	20130406_BoSo_IsraelCollab_Proteome_trypsin_spores_01	BS	632.31	2	632.316	1262.62	51939.6	-0.14191	-8.9733e-05	0.33576	0.0002123	0.19385	0.00012257	632.316	NA	NA	106.49	1.2043	106.49	105.91	107.11	0	NA	NA	NA
AMSLDDLQAATK	12	1	Unmodified	_AMSLDDLQAATK_							0	0	0	0	0	0	0	seq_59757	seq_59757	seq_59757			MULTI-MSMS	NA	20130406_BoSo_IsraelCollab_Proteome_trypsin_spores_02	BS	632.32	2	632.316	1262.62	52378.8	0.081832	5.1744e-05	-0.021379	-1.3518e-05	0.060453	3.8226e-05	632.316	NA	NA	106.45	1.4012	106.45	105.8	107.2	0	NA	NA	NA
AMSLDDLQAATK	12	1	Unmodified	_AMSLDDLQAATK_							0	0	0	0	0	0	0	seq_59757	seq_59757	seq_59757			MULTI-MSMS	NA	20130406_BoSo_IsraelCollab_Proteome_trypsin_spores_03	BS	632.32	2	632.316	1262.62	51835.8	0.0096532	6.1039e-06	-0.093063	-5.8846e-05	-0.08341	-5.2742e-05	632.316	NA	NA	107.46	1.043	107.46	106.99	108.04	0	NA	NA	NA
AMSLDDLQAATK	12	1	Unmodified	_AMSLDDLQAATK_							0	0	0	0	0	0	0	seq_59757	seq_59757	seq_59757			MULTI-MSMS	NA	20130822_BoSo_Bsub_LysC_Offgel_Growthcurve_BR1_02	BS	632.32	2	632.316	1262.62	94910.2	-0.066223	-4.1874e-05	-0.23865	-0.0001509	-0.30487	-0.00019278	632.316	634.328	636.323	58.731	0.53805	58.731	58.446	58.984	0	NA	NA	NA
AMSLDDLQAATK	12	1	Unmodified	_AMSLDDLQAATK_							0	0	0	0	0	0	0	seq_59757	seq_59757	seq_59757			MULTI-MSMS	NA	20130822_BoSo_Bsub_LysC_Offgel_Growthcurve_BR1_07	BS	636.32	2	632.316	1262.62	93444.5	0.15907	0.00010058	0.0077975	4.9305e-06	0.16687	0.00010551	632.316	634.329	636.324	57.918	0.6405	57.918	57.579	58.219	0	NA	NA	NA
AMSLDDLQAATK	12	1	Unmodified	_AMSLDDLQAATK_							0	0	0	0	0	0	0	seq_59757	seq_59757	seq_59757			MULTI-MSMS	NA	20130822_BoSo_Bsub_LysC_Offgel_Growthcurve_BR1_08	BS	636.32	2	632.316	1262.62	93800.1	0.089237	5.6426e-05	0.065231	4.1247e-05	0.15447	9.7673e-05	632.316	634.329	636.324	57.594	0.66597	57.594	57.28	57.946	0	NA	NA	NA
AMSLDDLQAATK	12	1	Unmodified	_AMSLDDLQAATK_							0	0	0	0	0	0	0	seq_59757	seq_59757	seq_59757			MULTI-MSMS	NA	20130822_BoSo_Bsub_LysC_Offgel_Growthcurve_BR2_01	BS	634.33	2	632.316	1262.62	95476.6	-1.1776	-0.00074464	0.77514	0.00049013	-0.4025	-0.00025451	632.316	634.329	636.323	58.224	1.0457	58.224	57.791	58.837	3.8147e-06	NA	NA	NA
AMSLDDLQAATK	12	1	Unmodified	_AMSLDDLQAATK_							0	0	0	0	0	0	0	seq_59757	seq_59757	seq_59757			MULTI-MSMS	NA	20130822_BoSo_Bsub_LysC_Offgel_Growthcurve_BR2_02	BS	634.33	2	632.316	1262.62	93580.7	-0.051777	-3.274e-05	0.13191	8.3408e-05	0.080132	5.0669e-05	632.316	634.329	636.323	58.303	0.71167	58.303	57.942	58.654	0	NA	NA	NA
AMSLDDLQAATK	12	1	Unmodified	_AMSLDDLQAATK_							0	0	0	0	0	0	0	seq_59757	seq_59757	seq_59757			MULTI-MSMS	NA	20130830_BoSo_Bsubtilis_LysC_OffGel_Glu_Succ_BR1_01	BS	632.32	2	632.316	1262.62	95668.9	0.12423	7.855e-05	-1.3954	-0.00088233	-1.2712	-0.00080378	632.316	636.323	NA	52.55	3.4443	52.55	51.392	54.837	-3.8147e-06	NA	NA	NA
AMSLDDLQAATK	12	1	Unmodified	_AMSLDDLQAATK_							0	0	0	0	0	0	0	seq_59757	seq_59757	seq_59757			ISO-MSMS	1	20130830_BoSo_Bsubtilis_LysC_OffGel_Glu_Succ_BR1_02	BS	636.32	2	632.316	1262.62	NA	NA	NA	-0.74847	-0.00047327	NA	NA	NA	NA	NA	52.663	0.37392	52.663	52.528	52.902	0	NA	NA	NA
AMSLDDLQAATK	12	1	Unmodified	_AMSLDDLQAATK_							0	0	0	0	0	0	0	seq_59757	seq_59757	seq_59757			MULTI-MSMS	NA	20130906_BoSo_Bsubtilis_LysC_OffGel_Glu_Succ_BR2_01	BS	632.32	2	632.316	1262.62	96593.8	0.24737	0.00015641	-1.4275	-0.00090266	-1.1802	-0.00074625	632.316	636.323	NA	52.767	1.8179	52.767	51.701	53.519	0	NA	NA	NA
AMSLDDLQAATK	12	1	Unmodified	_AMSLDDLQAATK_							0	0	0	0	0	0	0	seq_59757	seq_59757	seq_59757			MULTI-MSMS	NA	20130906_BoSo_Bsubtilis_LysC_OffGel_Glu_Succ_BR2_02	BS	632.31	2	632.316	1262.62	97183.7	0.1859	0.00011755	-1.9563	-0.001237	-1.7704	-0.0011195	632.315	636.322	NA	52.23	0.7285	52.23	51.737	52.466	0	NA	NA	NA
AMSLDDLQAATK	12	1	Unmodified	_AMSLDDLQAATK_							0	0	0	0	0	0	0	seq_59757	seq_59757	seq_59757			MULTI-MSMS	NA	20140711_CT_Bsubtilis_InSolution_03	CT	632.32	2	632.316	1262.62	94516.7	-0.29975	-0.00018954	0.12057	7.6239e-05	-0.17918	-0.0001133	632.316	NA	NA	68.794	0.678	68.794	68.433	69.111	0	NA	NA	NA
AMSLDDLQAATK	12	1	Unmodified	_AMSLDDLQAATK_							0	0	0	0	0	0	0	seq_59757	seq_59757	seq_59757			MULTI-MSMS	NA	20140813_VR_Bsu_TripleSILAC_pWTyabTybdM_rep2_CT02	VR	634.83	2	632.316	1262.62	96713.6	1.1665	0.00073761	0.55225	0.00034919	1.7188	0.0010868	632.316	634.329	636.324	68.275	0.73024	68.275	67.829	68.56	0	NA	NA	NA
AMSLDDLQAATK	12	1	Unmodified	_AMSLDDLQAATK_							0	0	0	0	0	0	0	seq_59757	seq_59757	seq_59757			MULTI-MSMS	NA	20140813_VR_Bsu_TripleSILAC_pWTyabTybdM_rep2_CT03	VR	634.33	2	632.316	1262.62	96895.4	1.3382	0.00084616	0.31218	0.0001974	1.6504	0.0010436	632.315	634.328	636.324	69.253	0.80976	69.253	68.9	69.709	0	NA	NA	NA
AMSLDDLQAATK	12	1	Unmodified	_AMSLDDLQAATK_							0	0	0	0	0	0	0	seq_59757	seq_59757	seq_59757			MULTI-MSMS	NA	20140813_VR_Bsu_TripleSILAC_pWTyabTybdM_rep2_CT04	VR	634.33	2	632.316	1262.62	93701.2	1.2235	0.00077363	-0.014022	-8.8662e-06	1.2095	0.00076476	632.316	634.328	636.323	68.352	1.2168	68.352	67.487	68.703	0	NA	NA	NA
AMSLDDLQAATK	12	1	Unmodified	_AMSLDDLQAATK_							0	0	0	0	0	0	0	seq_59757	seq_59757	seq_59757			MULTI-MSMS	NA	20140813_VR_Bsu_TripleSILAC_pWTyabTybdM_rep2_VR02	VR	634.33	2	632.316	1262.62	95790.9	2.2502	0.0014229	0.24962	0.00015784	2.4999	0.0015807	632.316	634.329	636.324	68.353	1.4839	68.353	67.366	68.85	0	NA	NA	NA
AMSLDDLQAATK	12	1	Unmodified	_AMSLDDLQAATK_							0	0	0	0	0	0	0	seq_59757	seq_59757	seq_59757			ISO-MSMS	1	20140813_VR_Bsu_TripleSILAC_pWTyabTybdM_rep2_VR03	VR	634.33	2	632.316	1262.62	NA	NA	NA	-0.41754	-0.00026402	NA	NA	NA	NA	NA	70.189	1.0258	70.189	69.463	70.489	-7.6294e-06	NA	NA	NA
AMSLDDLQAATK	12	1	Unmodified	_AMSLDDLQAATK_							0	0	0	0	0	0	0	seq_59757	seq_59757	seq_59757			ISO-MSMS	0	20140813_VR_Bsu_TripleSILAC_pWTyabTybdM_rep2_VR03	VR	632.32	2	632.316	1262.62	NA	NA	NA	-0.23954	-0.00015146	NA	NA	NA	NA	NA	70.159	0.68348	70.159	69.871	70.555	0	NA	NA	NA
AMSLDDLQAATK	12	1	Unmodified	_AMSLDDLQAATK_							0	0	0	0	0	0	0	seq_59757	seq_59757	seq_59757			ISO-MSMS	1	20140813_VR_Bsu_TripleSILAC_pWTyabTybdM_rep2_VR04	VR	634.33	2	632.316	1262.62	NA	NA	NA	-0.15833	-0.00010012	NA	NA	NA	NA	NA	70.82	1.1444	70.82	70.145	71.29	0	NA	NA	NA
AMSLDDLQAATK	12	1	Unmodified	_AMSLDDLQAATK_							0	0	0	0	0	0	0	seq_59757	seq_59757	seq_59757			MULTI-MSMS	NA	20140813_VR_Bsu_TripleSILAC_pWTyabTybdM_rep2_VR05	VR	634.33	2	632.316	1262.62	97289.1	1.9661	0.0012432	-0.22202	-0.00014039	1.7441	0.0011028	632.316	634.328	636.323	69.375	1.5416	69.375	68.473	70.015	0	NA	NA	NA
AMSLDDLQAATK	12	1	Unmodified	_AMSLDDLQAATK_							0	0	0	0	0	0	0	seq_59757	seq_59757	seq_59757			MULTI-MSMS	NA	20140814_VR_Bsu_WT_TFASPE_R01	VR	632.32	2	632.316	1262.62	96518.7	1.392	0.00088015	-0.016923	-1.0701e-05	1.375	0.00086945	632.316	NA	NA	72.366	0.79533	72.366	72.038	72.834	0	NA	NA	NA
AMSLDDLQAATK	12	1	Unmodified	_AMSLDDLQAATK_							0	0	0	0	0	0	0	seq_59757	seq_59757	seq_59757			MULTI-MSMS	NA	20140814_VR_Bsu_WT_TFASPE_R02	VR	632.32	2	632.316	1262.62	93949.6	1.9912	0.001259	-0.096263	-6.0869e-05	1.8949	0.0011982	632.316	NA	NA	69.701	0.66292	69.701	69.307	69.97	0	NA	NA	NA
AMSLDDLQAATK	12	1	Unmodified	_AMSLDDLQAATK_							0	0	0	0	0	0	0	seq_59757	seq_59757	seq_59757			MULTI-MSMS	NA	20140814_VR_Bsu_WT_TFASPE_R03	VR	632.32	2	632.316	1262.62	94469.4	2.2121	0.0013988	1.0466	0.00066176	3.2587	0.0020605	632.317	NA	NA	68.506	1.2614	68.506	67.498	68.759	0	NA	NA	NA
AMSLDDLQAATK	12	1	Unmodified	_AMSLDDLQAATK_							0	0	0	0	0	0	0	seq_59757	seq_59757	seq_59757			MULTI-MSMS	NA	20140814_VR_Bsu_WT_TFASPE_R05	VR	632.32	2	632.316	1262.62	97436.3	1.6256	0.0010279	-0.093267	-5.8974e-05	1.5323	0.0009689	632.316	NA	NA	71.071	0.76094	71.071	70.688	71.449	7.6294e-06	NA	NA	NA
AMSLDDLQAATK	12	1	Unmodified	_AMSLDDLQAATK_							0	0	0	0	0	0	0	seq_59757	seq_59757	seq_59757			MULTI-MSMS	NA	20140820_BoSo_Bsubtilis_Phospho_LysC_Test_1to5bead_03	BS	632.32	2	632.316	1262.62	97195.9	-0.07143	-4.5167e-05	0.24433	0.0001545	0.1729	0.00010933	632.316	NA	NA	65.986	0.8092	65.986	65.59	66.399	0	NA	NA	NA
AMSLDDLQAATK	12	1	Unmodified	_AMSLDDLQAATK_							0	0	0	0	0	0	0	seq_59757	seq_59757	seq_59757			MULTI-MSMS	NA	20140820_BoSo_Bsubtilis_Phospho_LysC_Test_1to5bead_04	BS	632.32	2	632.316	1262.62	93841.3	1.3615	0.00086088	-0.16915	-0.00010696	1.1923	0.00075392	632.316	NA	NA	66.542	0.7545	66.542	66.181	66.936	0	NA	NA	NA
AMSLDDLQAATK	12	1	Unmodified	_AMSLDDLQAATK_							0	0	0	0	0	0	0	seq_59757	seq_59757	seq_59757			MULTI-MSMS	NA	20140820_BoSo_Bsubtilis_Phospho_LysC_Test_1to5bead_05	BS	632.32	2	632.316	1262.62	91287.2	0.82332	0.0005206	0.020669	1.3069e-05	0.84399	0.00053367	632.316	NA	NA	68.471	0.64046	68.471	68.15	68.791	0	NA	NA	NA
AMSLDDLQAATK	12	1	Unmodified	_AMSLDDLQAATK_							0	0	0	0	0	0	0	seq_59757	seq_59757	seq_59757			MULTI-MSMS	NA	20140820_BoSo_Bsubtilis_Phospho_LysC_Test_1to10bead_03	BS	632.32	2	632.316	1262.62	98859.6	0.71098	0.00044957	-0.052323	-3.3085e-05	0.65866	0.00041648	632.316	NA	NA	67.361	0.64288	67.361	67.022	67.665	0	NA	NA	NA
AMSLDDLQAATK	12	1	Unmodified	_AMSLDDLQAATK_							0	0	0	0	0	0	0	seq_59757	seq_59757	seq_59757			MULTI-MSMS	NA	20140820_BoSo_Bsubtilis_Phospho_LysC_Test_1to10bead_04	BS	632.32	2	632.316	1262.62	94600.8	1.2367	0.000782	-0.065008	-4.1106e-05	1.1717	0.0007409	632.316	NA	NA	68.255	1.0932	68.255	67.544	68.637	0	NA	NA	NA
AMSLDDLQAATK	12	1	Unmodified	_AMSLDDLQAATK_							0	0	0	0	0	0	0	seq_59757	seq_59757	seq_59757			MULTI-MSMS	NA	20140820_BoSo_Bsubtilis_Phospho_LysC_Test_1to20bead_04	BS	632.32	2	632.316	1262.62	95698.2	0.11749	7.4288e-05	0.24591	0.00015549	0.36339	0.00022978	632.316	NA	NA	66.205	0.75303	66.205	65.802	66.555	0	NA	NA	NA
AMSLDDLQAATK	12	1	Unmodified	_AMSLDDLQAATK_							0	0	0	0	0	0	0	seq_59757	seq_59757	seq_59757			MULTI-MSMS	NA	20140820_BoSo_Bsubtilis_Phospho_LysC_Test_1to20bead_05	BS	632.32	2	632.316	1262.62	95524.1	1.1182	0.00070703	-0.08147	-5.1515e-05	1.0367	0.00065551	632.316	NA	NA	69.707	0.9334	69.707	69.112	70.046	0	NA	NA	NA
AMSLDDLQAATK	12	1	Unmodified	_AMSLDDLQAATK_							0	0	0	0	0	0	0	seq_59757	seq_59757	seq_59757			MULTI-MSMS	NA	20140830_BoSo_Bsubtilis_phospho_LysC_10mg_Round01	BS	632.32	2	632.316	1262.62	96277.4	2.1964	0.0013888	0.30268	0.00019139	2.4991	0.0015802	632.316	NA	NA	72.368	0.45142	72.368	72.106	72.557	0	NA	NA	NA
AMSLDDLQAATK	12	1	Unmodified	_AMSLDDLQAATK_							0	0	0	0	0	0	0	seq_59757	seq_59757	seq_59757			MULTI-MSMS	NA	20140902_VR_Bsu_TripleSILAC_WTyabTybdM_rep2_GeLC_09	VR	634.33	2	632.316	1262.62	97081.4	3.9322	0.0024864	-1.2736	-0.0008053	2.6586	0.0016811	632.315	634.328	636.323	51.863	0.7921	51.863	51.493	52.285	0	NA	NA	NA
AMSLDDLQAATK	12	1	Unmodified	_AMSLDDLQAATK_							0	0	0	0	0	0	0	seq_59757	seq_59757	seq_59757			ISO-MSMS	1	20140902_VR_Bsu_TripleSILAC_WTyabTybdM_rep2_GeLC_14	VR	634.33	2	632.316	1262.62	NA	NA	NA	-0.46786	-0.00029584	NA	NA	NA	NA	NA	51.534	0.89941	51.534	51.197	52.096	0	NA	NA	NA
AMSLDDLQAATK	12	1	Unmodified	_AMSLDDLQAATK_							0	0	0	0	0	0	0	seq_59757	seq_59757	seq_59757			MULTI-MSMS	NA	20141122_VR_Bsu_TripleSILAC_pWTyabTybdM_rep4_TR2_5	VR	632.32	2	632.316	1262.62	96831.4	1.8026	0.0011398	0.043251	2.7348e-05	1.8458	0.0011672	632.316	634.329	636.323	74.221	0.86435	74.221	73.757	74.621	-7.6294e-06	NA	NA	NA
AMSLDDLQAATK	12	1	Unmodified	_AMSLDDLQAATK_							0	0	0	0	0	0	0	seq_59757	seq_59757	seq_59757			MULTI-MSMS	NA	20141203_VR_Bsu_TripleSILAC_WTyveLyfkJ_rep1_TR2_04	VR	636.32	2	632.316	1262.62	95455.5	0.71502	0.00045212	0.20152	0.00012742	0.91654	0.00057954	632.316	634.329	636.323	67.559	1.2778	67.559	67.088	68.366	0	NA	NA	NA
AMSLDDLQAATK	12	1	Unmodified	_AMSLDDLQAATK_							0	0	0	0	0	0	0	seq_59757	seq_59757	seq_59757			ISO-MSMS	1	20141215_VR_Bsu_TripleSILAC_WTyabTybdM_rep4_GeLC_03	VR	634.33	2	632.316	1262.62	NA	NA	NA	0.03776	2.3876e-05	NA	NA	NA	NA	NA	50.029	0.67659	50.029	49.611	50.287	0	NA	NA	NA
AMSLDDLQAATK	12	1	Unmodified	_AMSLDDLQAATK_							0	0	0	0	0	0	0	seq_59757	seq_59757	seq_59757			ISO-MSMS	0	20141215_VR_Bsu_TripleSILAC_WTyabTybdM_rep4_GeLC_03	VR	632.32	2	632.316	1262.62	NA	NA	NA	0.062034	3.9225e-05	NA	NA	NA	NA	NA	50.029	0.67799	50.029	49.687	50.365	0	NA	NA	NA
AMSLDDLQAATK	12	1	Unmodified	_AMSLDDLQAATK_							0	0	0	0	0	0	0	seq_59757	seq_59757	seq_59757			MULTI-MSMS	NA	20141215_VR_Bsu_TripleSILAC_WTyabTybdM_rep4_GeLC_05	VR	634.33	2	632.316	1262.62	95448.6	0.21379	0.00013518	4.3148	0.0027283	4.5286	0.0028635	632.316	634.329	636.831	50.555	0.86702	50.555	50.218	51.085	0	NA	NA	NA
AMSLDDLQAATK	12	1	Unmodified	_AMSLDDLQAATK_							0	0	0	0	0	0	0	seq_59757	seq_59757	seq_59757			MULTI-MSMS	NA	20141215_VR_Bsu_TripleSILAC_WTyabTybdM_rep4_GeLC_09	VR	634.33	2	632.316	1262.62	96254.2	0.76522	0.00048386	-0.02812	-1.7781e-05	0.7371	0.00046608	632.316	634.329	636.323	51.206	1.2483	51.206	50.578	51.827	0	NA	NA	NA
AMSLDDLQAATK	12	1	Unmodified	_AMSLDDLQAATK_							0	0	0	0	0	0	0	seq_59757	seq_59757	seq_59757			MULTI-MSMS	NA	20141220_VR_Bsu_TripleSILAC_WTyabTybdM_rep4_GeLC_F10	VR	632.32	2	632.316	1262.62	95812.2	2.1372	0.0013514	-0.30136	-0.00019056	1.8358	0.0011608	632.316	634.328	636.324	52.145	0.8059	52.145	51.743	52.548	0	NA	NA	NA
AMSLDDLQAATK	12	1	Unmodified	_AMSLDDLQAATK_							0	0	0	0	0	0	0	seq_59757	seq_59757	seq_59757			MULTI-MSMS	NA	20141220_VR_Bsu_TripleSILAC_WTyabTybdM_rep4_GeLC_F11	VR	634.83	2	632.316	1262.62	95539.3	1.4369	0.00090855	-1.9173	-0.0012124	-0.48047	-0.00030381	632.315	634.327	636.322	49.726	0.89731	49.726	49.218	50.115	3.8147e-06	NA	NA	NA
AMSLDDLQAATK	12	1	Unmodified	_AMSLDDLQAATK_							0	0	0	0	0	0	0	seq_59757	seq_59757	seq_59757			ISO-MSMS	0	20141220_VR_Bsu_TripleSILAC_WTyabTybdM_rep4_GeLC_F12	VR	632.32	2	632.316	1262.62	NA	NA	NA	0.26916	0.00017019	NA	NA	NA	NA	NA	51.412	0.61737	51.412	51.061	51.678	3.8147e-06	NA	NA	NA
AMSLDDLQAATK	12	1	Unmodified	_AMSLDDLQAATK_							0	0	0	0	0	0	0	seq_59757	seq_59757	seq_59757			ISO-MSMS	1	20141220_VR_Bsu_TripleSILAC_WTyabTybdM_rep4_GeLC_F12	VR	634.33	2	632.316	1262.62	NA	NA	NA	0.06561	4.1486e-05	NA	NA	NA	NA	NA	51.432	0.61737	51.432	51.061	51.678	0	NA	NA	NA
AMSLDDLQAATK	12	1	Unmodified	_AMSLDDLQAATK_							0	0	0	0	0	0	0	seq_59757	seq_59757	seq_59757			ISO-MSMS	1	20141220_VR_Bsu_TripleSILAC_WTyveLyfkJ_rep1_GeLC_F03	VR	634.33	2	632.316	1262.62	NA	NA	NA	-0.44237	-0.00027972	NA	NA	NA	NA	NA	53.721	0.45357	53.721	53.45	53.903	0	NA	NA	NA
AMSLDDLQAATK	12	1	Unmodified	_AMSLDDLQAATK_							0	0	0	0	0	0	0	seq_59757	seq_59757	seq_59757			ISO-MSMS	1	20141220_VR_Bsu_TripleSILAC_WTyveLyfkJ_rep1_GeLC_F04	VR	634.33	2	632.316	1262.62	NA	NA	NA	-0.57307	-0.00036236	NA	NA	NA	NA	NA	49.584	0.60749	49.584	49.314	49.921	0	NA	NA	NA
AMSLDDLQAATK	12	1	Unmodified	_AMSLDDLQAATK_							0	0	0	0	0	0	0	seq_59757	seq_59757	seq_59757			ISO-MSMS	1	20141220_VR_Bsu_TripleSILAC_WTyveLyfkJ_rep1_GeLC_F05	VR	634.33	2	632.316	1262.62	NA	NA	NA	-0.16608	-0.00010502	NA	NA	NA	NA	NA	51.797	0.52102	51.797	51.529	52.05	-3.8147e-06	NA	NA	NA
AMSLDDLQAATK	12	1	Unmodified	_AMSLDDLQAATK_							0	0	0	0	0	0	0	seq_59757	seq_59757	seq_59757			ISO-MSMS	0	20141220_VR_Bsu_TripleSILAC_WTyveLyfkJ_rep1_GeLC_F05	VR	632.32	2	632.316	1262.62	NA	NA	NA	-0.17847	-0.00011285	NA	NA	NA	NA	NA	51.782	0.44802	51.782	51.602	52.05	0	NA	NA	NA
AMSLDDLQAATK	12	1	Unmodified	_AMSLDDLQAATK_							0	0	0	0	0	0	0	seq_59757	seq_59757	seq_59757			ISO-MSMS	0	20141220_VR_Bsu_TripleSILAC_WTyveLyfkJ_rep1_GeLC_F06	VR	632.32	2	632.316	1262.62	NA	NA	NA	-0.52037	-0.00032904	NA	NA	NA	NA	NA	51.072	0.4505	51.072	50.877	51.327	0	NA	NA	NA
AMSLDDLQAATK	12	1	Unmodified	_AMSLDDLQAATK_							0	0	0	0	0	0	0	seq_59757	seq_59757	seq_59757			ISO-MSMS	0	20141220_VR_Bsu_TripleSILAC_WTyveLyfkJ_rep1_GeLC_F07	VR	632.32	2	632.316	1262.62	NA	NA	NA	-0.34415	-0.00021761	NA	NA	NA	NA	NA	50.681	0.57702	50.681	50.424	51.001	0	NA	NA	NA
AMSLDDLQAATK	12	1	Unmodified	_AMSLDDLQAATK_							0	0	0	0	0	0	0	seq_59757	seq_59757	seq_59757			ISO-MSMS	0	20141220_VR_Bsu_TripleSILAC_WTyveLyfkJ_rep1_GeLC_F08	VR	632.32	2	632.316	1262.62	NA	NA	NA	-0.53753	-0.00033989	NA	NA	NA	NA	NA	51.141	0.47942	51.141	50.846	51.326	0	NA	NA	NA
AMSLDDLQAATK	12	1	Unmodified	_AMSLDDLQAATK_							0	0	0	0	0	0	0	seq_59757	seq_59757	seq_59757			MULTI-MSMS	NA	20141220_VR_Bsu_TripleSILAC_WTyveLyfkJ_rep1_GeLC_F09	VR	632.32	2	632.316	1262.62	94325.2	1.712	0.0010825	-0.38293	-0.00024213	1.3291	0.00084039	632.316	634.329	636.323	52.824	1.0308	52.824	52.064	53.095	3.8147e-06	NA	NA	NA
AMSLDDLQAATK	12	1	Unmodified	_AMSLDDLQAATK_							0	0	0	0	0	0	0	seq_59757	seq_59757	seq_59757			MULTI-MSMS	NA	20141220_VR_Bsu_TripleSILAC_WTyveLyfkJ_rep1_GeLC_F10	VR	634.33	2	632.316	1262.62	94674.4	1.1191	0.00070762	-0.60608	-0.00038323	0.51302	0.00032439	632.316	634.328	636.324	48.902	0.87133	48.902	48.389	49.261	0	NA	NA	NA
AMSLDDLQAATK	12	1	Unmodified	_AMSLDDLQAATK_							0	0	0	0	0	0	0	seq_59757	seq_59757	seq_59757			MULTI-MSMS	NA	20141220_VR_Bsu_TripleSILAC_WTyveLyfkJ_rep1_GeLC_F12	VR	634.33	2	632.316	1262.62	95589.9	0.87749	0.00055485	0.30325	0.00019175	1.1807	0.0007466	632.316	634.329	636.825	52.543	0.79599	52.543	52.277	53.073	0	NA	NA	NA
AMSLDDLQAATK	12	1	Oxidation (M)	_AM(ox)SLDDLQAATK_		AM(1)SLDDLQAATK			AM(51.73)SLDDLQAATK		0	0	1	0	0	0	0	seq_59757	seq_59757	seq_59757			ISO-MSMS	2	01072012_BoSo_BSubtilis_SUPER_SILAC_InGel_ES_Slice06	BS	644.32	2	640.314	1278.61	NA	NA	NA	-0.30072	-0.00019255	NA	NA	NA	NA	NA	51.77	0.5252	51.77	51.483	52.008	3.8147e-06	NA	NA	NA
AMSLDDLQAATK	12	1	Oxidation (M)	_AM(ox)SLDDLQAATK_		AM(1)SLDDLQAATK			AM(87.83)SLDDLQAATK		0	0	1	0	0	0	0	seq_59757	seq_59757	seq_59757			ISO-MSMS	0	01072012_BoSo_BSubtilis_SUPER_SILAC_InGel_LS_Slice08	BS	640.31	2	640.314	1278.61	NA	NA	NA	-0.19718	-0.00012626	NA	NA	NA	NA	NA	50.624	0.65074	50.624	50.43	51.081	0	NA	NA	NA
AMSLDDLQAATK	12	1	Oxidation (M)	_AM(ox)SLDDLQAATK_		AM(1)SLDDLQAATK			AM(115.37)SLDDLQAATK		0	0	1	0	0	0	0	seq_59757	seq_59757	seq_59757			ISO-MSMS	0	01072012_BoSo_BSubtilis_SUPER_SILAC_InGel_SecondTrans_Slice01	BS	640.31	2	640.314	1278.61	NA	NA	NA	-0.30717	-0.00019669	NA	NA	NA	NA	NA	52.115	1.2668	52.115	51.915	53.182	0	NA	NA	NA
AMSLDDLQAATK	12	1	Oxidation (M)	_AM(ox)SLDDLQAATK_		AM(1)SLDDLQAATK			AM(74.78)SLDDLQAATK		0	0	1	0	0	0	0	seq_59757	seq_59757	seq_59757			ISO-MSMS	2	01072012_BoSo_BSubtilis_SUPER_SILAC_InGel_SecondTrans_Slice06	BS	644.32	2	640.314	1278.61	NA	NA	NA	-0.57038	-0.00036522	NA	NA	NA	NA	NA	50.165	0.42326	50.165	50.001	50.424	0	NA	NA	NA
AMSLDDLQAATK	12	1	Oxidation (M)	_AM(ox)SLDDLQAATK_		AM(1)SLDDLQAATK			AM(110.92)SLDDLQAATK		0	0	1	0	0	0	0	seq_59757	seq_59757	seq_59757			ISO-MSMS	0	01072012_BoSo_BSubtilis_SUPER_SILAC_InGel_SecondTrans_Slice10	BS	640.31	2	640.314	1278.61	NA	NA	NA	0.18999	0.00012165	NA	NA	NA	NA	NA	50.749	0.38024	50.749	50.499	50.88	-3.8147e-06	NA	NA	NA
AMSLDDLQAATK	12	1	Oxidation (M)	_AM(ox)SLDDLQAATK_		AM(1)SLDDLQAATK			AM(46.28)SLDDLQAATK		0	0	1	0	0	0	0	seq_59757	seq_59757	seq_59757			MULTI-MSMS	NA	20091116_BoMa_SA_BacillusSILAC-KO_log_04	BM	644.32	2	640.314	1278.61	51013.4	0.3466	0.00022193	-0.99469	-0.00063692	-0.6481	-0.00041499	640.313	642.326	644.32	60.36	1.3109	60.36	60.001	61.312	-3.8147e-06	NA	NA	NA
AMSLDDLQAATK	12	1	Oxidation (M)	_AM(ox)SLDDLQAATK_		AM(1)SLDDLQAATK			AM(86.8)SLDDLQAATK		0	0	1	0	0	0	0	seq_59757	seq_59757	seq_59757			MULTI-MSMS	NA	20120223_BoSo_Bsubtilis_Ingel_NewBuffer_06	BS	640.31	2	640.314	1278.61	95873.8	-0.051077	-3.2705e-05	0.42181	0.00027009	0.37074	0.00023739	640.314	NA	NA	39.239	0.63024	39.239	38.811	39.441	0	NA	NA	NA
AMSLDDLQAATK	12	1	Oxidation (M)	_AM(ox)SLDDLQAATK_		AM(1)SLDDLQAATK			AM(153.49)SLDDLQAATK		0	0	1	0	0	0	0	seq_59757	seq_59757	seq_59757			MULTI-MSMS	NA	20120223_BoSo_Bsubtilis_Ingel_NewBuffer_07	BS	640.31	2	640.314	1278.61	90616.7	-0.067951	-4.351e-05	-0.30402	-0.00019467	-0.37197	-0.00023818	640.313	NA	NA	38.231	0.47969	38.231	37.96	38.44	0	NA	NA	NA
AMSLDDLQAATK	12	1	Oxidation (M)	_AM(ox)SLDDLQAATK_		AM(1)SLDDLQAATK			AM(70.54)SLDDLQAATK		0	0	1	0	0	0	0	seq_59757	seq_59757	seq_59757			MULTI-MSMS	NA	20120223_BoSo_Bsubtilis_Ingel_NewBuffer_09	BS	640.31	2	640.314	1278.61	92344.2	-0.052358	-3.3525e-05	-0.79951	-0.00051194	-0.85187	-0.00054547	640.313	NA	NA	38.83	0.69519	38.83	38.414	39.109	0	NA	NA	NA
AMSLDDLQAATK	12	1	Oxidation (M)	_AM(ox)SLDDLQAATK_		AM(1)SLDDLQAATK			AM(174.21)SLDDLQAATK		0	0	1	0	0	0	0	seq_59757	seq_59757	seq_59757			MULTI-MSMS	NA	20120223_BoSo_Bsubtilis_Ingel_OldBuffer_07	BS	640.31	2	640.314	1278.61	95260.2	0.6807	0.00043586	0.051047	3.2686e-05	0.73174	0.00046855	640.314	NA	NA	37.406	0.50928	37.406	37.202	37.712	0	NA	NA	NA
AMSLDDLQAATK	12	1	Oxidation (M)	_AM(ox)SLDDLQAATK_		AM(1)SLDDLQAATK			AM(133.98)SLDDLQAATK		0	0	1	0	0	0	0	seq_59757	seq_59757	seq_59757			MULTI-MSMS	NA	20120223_BoSo_Bsubtilis_Ingel_OldBuffer_08	BS	640.31	2	640.314	1278.61	92453	0.12981	8.3116e-05	-1.5164	-0.00097095	-1.3866	-0.00088784	640.313	NA	NA	37.599	0.95042	37.599	37.035	37.985	0	NA	NA	NA
AMSLDDLQAATK	12	1	Oxidation (M)	_AM(ox)SLDDLQAATK_		AM(1)SLDDLQAATK			AM(118.76)SLDDLQAATK		0	0	1	0	0	0	0	seq_59757	seq_59757	seq_59757			MULTI-MSMS	NA	20120223_BoSo_Bsubtilis_Ingel_OldBuffer_10	BS	640.31	2	640.314	1278.61	94998	0.20193	0.0001293	-0.4308	-0.00027585	-0.22887	-0.00014655	640.313	NA	NA	37.459	0.51649	37.459	37.123	37.639	0	NA	NA	NA
AMSLDDLQAATK	12	1	Oxidation (M)	_AM(ox)SLDDLQAATK_		AM(1)SLDDLQAATK			AM(117.27)SLDDLQAATK		0	0	1	0	0	0	0	seq_59757	seq_59757	seq_59757			MULTI-MSMS	NA	20120323_VR_Bsu_TripleSILAC_GeLC_T1L1T2_F01	VR	640.32	2	640.314	1278.61	91843.6	5.123	0.0032803	-0.30391	-0.0001946	4.8191	0.0030857	640.313	642.326	644.32	40.517	0.68173	40.517	40.195	40.877	3.8147e-06	NA	NA	NA
AMSLDDLQAATK	12	1	Oxidation (M)	_AM(ox)SLDDLQAATK_		AM(1)SLDDLQAATK			AM(79.49)SLDDLQAATK		0	0	1	0	0	0	0	seq_59757	seq_59757	seq_59757			MULTI-MSMS	NA	20120323_VR_Bsu_TripleSILAC_GeLC_T1L1T2_F02	VR	640.32	2	640.314	1278.61	89995.3	5.3608	0.0034326	0.10991	7.0376e-05	5.4707	0.0035029	640.313	642.326	644.321	39.95	0.61412	39.95	39.656	40.27	0	NA	NA	NA
AMSLDDLQAATK	12	1	Oxidation (M)	_AM(ox)SLDDLQAATK_		AM(1)SLDDLQAATK			AM(58.04)SLDDLQAATK		0	0	1	0	0	0	0	seq_59757	seq_59757	seq_59757			MULTI-MSMS	NA	20120323_VR_Bsu_TripleSILAC_GeLC_T1L1T2_F03	VR	640.32	2	640.314	1278.61	92105.4	4.8823	0.0031262	-0.60612	-0.00038811	4.2762	0.0027381	640.313	642.325	644.32	40.894	0.55159	40.894	40.613	41.165	0	NA	NA	NA
AMSLDDLQAATK	12	1	Oxidation (M)	_AM(ox)SLDDLQAATK_		AM(1)SLDDLQAATK			AM(77.89)SLDDLQAATK		0	0	1	0	0	0	0	seq_59757	seq_59757	seq_59757			MULTI-MSMS	NA	20120323_VR_Bsu_TripleSILAC_GeLC_T1L1T2_F04	VR	644.32	2	640.314	1278.61	91546.5	3.9026	0.0024989	0.57473	0.00036801	4.4773	0.0028669	640.314	642.326	644.321	40.965	0.58076	40.965	40.755	41.335	0	NA	NA	NA
AMSLDDLQAATK	12	1	Oxidation (M)	_AM(ox)SLDDLQAATK_		AM(1)SLDDLQAATK			AM(113.95)SLDDLQAATK		0	0	1	0	0	0	0	seq_59757	seq_59757	seq_59757			MULTI-MSMS	NA	20120323_VR_Bsu_TripleSILAC_GeLC_T1L1T2_F05	VR	640.32	2	640.314	1278.61	89814.7	5.4107	0.0034646	-0.78598	-0.00050328	4.6248	0.0029613	640.815	642.326	644.32	40.537	0.59141	40.537	40.221	40.813	0	NA	NA	NA
AMSLDDLQAATK	12	1	Oxidation (M)	_AM(ox)SLDDLQAATK_		AM(1)SLDDLQAATK			AM(51.46)SLDDLQAATK		0	0	1	0	0	0	0	seq_59757	seq_59757	seq_59757			ISO-MSMS	1	20120323_VR_Bsu_TripleSILAC_GeLC_T1L1T2_F06	VR	642.33	2	640.314	1278.61	NA	NA	NA	-1.312	-0.00084008	NA	NA	NA	NA	NA	40.202	0.41881	40.202	40.042	40.46	0	NA	NA	NA
AMSLDDLQAATK	12	1	Oxidation (M)	_AM(ox)SLDDLQAATK_		AM(1)SLDDLQAATK			AM(75.48)SLDDLQAATK		0	0	1	0	0	0	0	seq_59757	seq_59757	seq_59757			ISO-MSMS	2	20120323_VR_Bsu_TripleSILAC_GeLC_T1L1T2_F06	VR	644.32	2	640.314	1278.61	NA	NA	NA	-1.0092	-0.00064623	NA	NA	NA	NA	NA	40.187	0.37689	40.187	40.084	40.46	0	NA	NA	NA
AMSLDDLQAATK	12	1	Oxidation (M)	_AM(ox)SLDDLQAATK_		AM(1)SLDDLQAATK			AM(50.47)SLDDLQAATK		0	0	1	0	0	0	0	seq_59757	seq_59757	seq_59757			MULTI-MSMS	NA	20120323_VR_Bsu_TripleSILAC_GeLC_T1L1T2_F09	VR	640.31	2	640.314	1278.61	93227.9	3.633	0.0023263	0.20044	0.00012834	3.8334	0.0024546	640.314	642.326	644.32	42.124	0.35143	42.124	41.884	42.235	0	NA	NA	NA
AMSLDDLQAATK	12	1	Oxidation (M)	_AM(ox)SLDDLQAATK_		AM(1)SLDDLQAATK			AM(174.21)SLDDLQAATK		0	0	1	0	0	0	0	seq_59757	seq_59757	seq_59757			MULTI-MSMS	NA	20120323_VR_Bsu_TripleSILAC_GeLC_T1L1T2_F10	VR	640.32	2	640.314	1278.61	94831.9	3.7909	0.0024273	-0.0201	-1.287e-05	3.7708	0.0024145	640.313	642.326	644.32	39.816	0.72268	39.816	39.393	40.116	0	NA	NA	NA
AMSLDDLQAATK	12	1	Oxidation (M)	_AM(ox)SLDDLQAATK_		AM(1)SLDDLQAATK			AM(84.3)SLDDLQAATK		0	0	1	0	0	0	0	seq_59757	seq_59757	seq_59757			ISO-MSMS	0	20120323_VR_Bsu_TripleSILAC_GeLC_T1L1T2_F11	VR	640.32	2	640.314	1278.61	NA	NA	NA	1.216	0.00077859	NA	NA	NA	NA	NA	39.998	0.58155	39.998	39.697	40.279	0	NA	NA	NA
AMSLDDLQAATK	12	1	Oxidation (M)	_AM(ox)SLDDLQAATK_		AM(1)SLDDLQAATK			AM(133.88)SLDDLQAATK		0	0	1	0	0	0	0	seq_59757	seq_59757	seq_59757			MULTI-MSMS	NA	20120323_VR_Bsu_TripleSILAC_GeLC_T1L1T2_F12	VR	640.32	2	640.314	1278.61	92796.5	4.6251	0.0029615	-0.34365	-0.00022004	4.2815	0.0027415	640.313	642.326	644.32	40.019	0.7859	40.019	39.592	40.378	0	NA	NA	NA
AMSLDDLQAATK	12	1	Oxidation (M)	_AM(ox)SLDDLQAATK_		AM(1)SLDDLQAATK			AM(171.62)SLDDLQAATK		0	0	1	0	0	0	0	seq_59757	seq_59757	seq_59757			ISO-MSMS	0	20120323_VR_Bsu_TripleSILAC_GeLC_T1L1T2_F15	VR	640.32	2	640.314	1278.61	NA	NA	NA	-0.62182	-0.00039816	NA	NA	NA	NA	NA	40.293	0.63991	40.293	40.017	40.657	0	NA	NA	NA
AMSLDDLQAATK	12	1	Oxidation (M)	_AM(ox)SLDDLQAATK_		AM(1)SLDDLQAATK			AM(93.77)SLDDLQAATK		0	0	1	0	0	0	0	seq_59757	seq_59757	seq_59757			ISO-MSMS	0	20120406_BoSo_LysC_Bsubtilis_SuperSilac_ES_GelC_Slice07	BS	640.32	2	640.314	1278.61	NA	NA	NA	-0.087257	-5.5872e-05	NA	NA	NA	NA	NA	42.741	1.0228	42.741	42.171	43.193	0	NA	NA	NA
AMSLDDLQAATK	12	1	Oxidation (M)	_AM(ox)SLDDLQAATK_		AM(1)SLDDLQAATK			AM(53.95)SLDDLQAATK		0	0	1	0	0	0	0	seq_59757	seq_59757	seq_59757			ISO-MSMS	2	20120406_BoSo_LysC_Bsubtilis_SuperSilac_LS_GelC_Slice07	BS	644.32	2	640.314	1278.61	NA	NA	NA	0.86882	0.00055632	NA	NA	NA	NA	NA	44.634	0.80175	44.634	44.181	44.983	0	NA	NA	NA
AMSLDDLQAATK	12	1	Oxidation (M)	_AM(ox)SLDDLQAATK_		AM(1)SLDDLQAATK			AM(110.8)SLDDLQAATK		0	0	1	0	0	0	0	seq_59757	seq_59757	seq_59757			MSMS	0	20120406_BoSo_LysC_Bsubtilis_SuperSilac_LS_GelC_Slice07	BS	640.32	2	640.314	1278.61	NA	NA	NA	NA	NA	NA	NA	NA	NA	NA	44.601	1	44.601	44.101	45.101	-3.8147e-06	NA	NA	NA
AMSLDDLQAATK	12	1	Oxidation (M)	_AM(ox)SLDDLQAATK_		AM(1)SLDDLQAATK			AM(79.74)SLDDLQAATK		0	0	1	0	0	0	0	seq_59757	seq_59757	seq_59757			MSMS	0	20120406_BoSo_LysC_Bsubtilis_SuperSilac_LS_GelC_Slice07	BS	640.32	2	640.314	1278.61	NA	NA	NA	NA	NA	NA	NA	NA	NA	NA	44.636	1	44.636	44.136	45.136	3.8147e-06	NA	NA	NA
AMSLDDLQAATK	12	1	Oxidation (M)	_AM(ox)SLDDLQAATK_		AM(1)SLDDLQAATK			AM(66.99)SLDDLQAATK		0	0	1	0	0	0	0	seq_59757	seq_59757	seq_59757			ISO-MSMS	0	20120406_BoSo_LysC_Bsubtilis_SuperSilac_secondtrans_GelC_Slice08	BS	640.31	2	640.314	1278.61	NA	NA	NA	-0.36032	-0.00023072	NA	NA	NA	NA	NA	46.972	0.66557	46.972	46.517	47.182	0	NA	NA	NA
AMSLDDLQAATK	12	1	Oxidation (M)	_AM(ox)SLDDLQAATK_		AM(1)SLDDLQAATK			AM(89.43)SLDDLQAATK		0	0	1	0	0	0	0	seq_59757	seq_59757	seq_59757			ISO-MSMS	0	20120407_BoSo_LysC_Bsubtilis_SuperSilac_firsttrans_GelC_Slice01	BS	640.32	2	640.314	1278.61	NA	NA	NA	0.092439	5.919e-05	NA	NA	NA	NA	NA	44.4	0.71675	44.4	44.048	44.765	0	NA	NA	NA
AMSLDDLQAATK	12	1	Oxidation (M)	_AM(ox)SLDDLQAATK_		AM(1)SLDDLQAATK			AM(57.43)SLDDLQAATK		0	0	1	0	0	0	0	seq_59757	seq_59757	seq_59757			ISO-MSMS	2	20120407_BoSo_LysC_Bsubtilis_SuperSilac_firsttrans_GelC_Slice02	BS	644.32	2	640.314	1278.61	NA	NA	NA	0.20499	0.00013126	NA	NA	NA	NA	NA	44.094	0.80631	44.094	43.625	44.432	0	NA	NA	NA
AMSLDDLQAATK	12	1	Oxidation (M)	_AM(ox)SLDDLQAATK_		AM(1)SLDDLQAATK			AM(84.73)SLDDLQAATK		0	0	1	0	0	0	0	seq_59757	seq_59757	seq_59757			ISO-MSMS	0	20120407_BoSo_LysC_Bsubtilis_SuperSilac_firsttrans_GelC_Slice02	BS	640.32	2	640.314	1278.61	NA	NA	NA	0.0029667	1.8996e-06	NA	NA	NA	NA	NA	44.131	0.62241	44.131	43.809	44.432	0	NA	NA	NA
AMSLDDLQAATK	12	1	Oxidation (M)	_AM(ox)SLDDLQAATK_		AM(1)SLDDLQAATK			AM(133.88)SLDDLQAATK		0	0	1	0	0	0	0	seq_59757	seq_59757	seq_59757			ISO-MSMS	0	20120407_BoSo_LysC_Bsubtilis_SuperSilac_firsttrans_GelC_Slice03	BS	640.32	2	640.314	1278.61	NA	NA	NA	-0.57347	-0.0003672	NA	NA	NA	NA	NA	44.393	0.68801	44.393	44.049	44.737	0	NA	NA	NA
AMSLDDLQAATK	12	1	Oxidation (M)	_AM(ox)SLDDLQAATK_		AM(1)SLDDLQAATK			AM(125.03)SLDDLQAATK		0	0	1	0	0	0	0	seq_59757	seq_59757	seq_59757			ISO-MSMS	2	20120407_BoSo_LysC_Bsubtilis_SuperSilac_firsttrans_GelC_Slice03	BS	644.32	2	640.314	1278.61	NA	NA	NA	-0.13399	-8.5794e-05	NA	NA	NA	NA	NA	44.35	0.90549	44.35	43.786	44.692	0	NA	NA	NA
AMSLDDLQAATK	12	1	Oxidation (M)	_AM(ox)SLDDLQAATK_		AM(1)SLDDLQAATK			AM(79.89)SLDDLQAATK		0	0	1	0	0	0	0	seq_59757	seq_59757	seq_59757			ISO-MSMS	2	20120407_BoSo_LysC_Bsubtilis_SuperSilac_firsttrans_GelC_Slice04	BS	644.32	2	640.314	1278.61	NA	NA	NA	0.34034	0.00021793	NA	NA	NA	NA	NA	44.624	0.78913	44.624	44.041	44.831	0	NA	NA	NA
AMSLDDLQAATK	12	1	Oxidation (M)	_AM(ox)SLDDLQAATK_		AM(1)SLDDLQAATK			AM(69.35)SLDDLQAATK		0	0	1	0	0	0	0	seq_59757	seq_59757	seq_59757			ISO-MSMS	0	20120407_BoSo_LysC_Bsubtilis_SuperSilac_firsttrans_GelC_Slice04	BS	640.32	2	640.314	1278.61	NA	NA	NA	0.24834	0.00015902	NA	NA	NA	NA	NA	44.589	0.62703	44.589	44.253	44.88	0	NA	NA	NA
AMSLDDLQAATK	12	1	Oxidation (M)	_AM(ox)SLDDLQAATK_		AM(1)SLDDLQAATK			AM(72.7)SLDDLQAATK		0	0	1	0	0	0	0	seq_59757	seq_59757	seq_59757			ISO-MSMS	0	20120407_BoSo_LysC_Bsubtilis_SuperSilac_firsttrans_GelC_Slice05	BS	640.32	2	640.314	1278.61	NA	NA	NA	0.066898	4.2836e-05	NA	NA	NA	NA	NA	44.315	0.54466	44.315	44.038	44.583	0	NA	NA	NA
AMSLDDLQAATK	12	1	Oxidation (M)	_AM(ox)SLDDLQAATK_		AM(1)SLDDLQAATK			AM(58.1)SLDDLQAATK		0	0	1	0	0	0	0	seq_59757	seq_59757	seq_59757			ISO-MSMS	2	20120407_BoSo_LysC_Bsubtilis_SuperSilac_firsttrans_GelC_Slice06	BS	644.32	2	640.314	1278.61	NA	NA	NA	-0.22653	-0.00014505	NA	NA	NA	NA	NA	44.814	0.4688	44.814	44.598	45.066	0	NA	NA	NA
AMSLDDLQAATK	12	1	Oxidation (M)	_AM(ox)SLDDLQAATK_		AM(1)SLDDLQAATK			AM(92.19)SLDDLQAATK		0	0	1	0	0	0	0	seq_59757	seq_59757	seq_59757			ISO-MSMS	0	20120407_BoSo_LysC_Bsubtilis_SuperSilac_firsttrans_GelC_Slice06	BS	640.31	2	640.314	1278.61	NA	NA	NA	-0.72814	-0.00046624	NA	NA	NA	NA	NA	44.874	0.4182	44.874	44.648	45.066	3.8147e-06	NA	NA	NA
AMSLDDLQAATK	12	1	Oxidation (M)	_AM(ox)SLDDLQAATK_		AM(1)SLDDLQAATK			AM(136.01)SLDDLQAATK		0	0	1	0	0	0	0	seq_59757	seq_59757	seq_59757			ISO-MSMS	0	20120407_BoSo_LysC_Bsubtilis_SuperSilac_firsttrans_GelC_Slice10	BS	640.32	2	640.314	1278.61	NA	NA	NA	-0.43633	-0.00027939	NA	NA	NA	NA	NA	43.783	0.64648	43.783	43.433	44.079	0	NA	NA	NA
AMSLDDLQAATK	12	1	Oxidation (M)	_AM(ox)SLDDLQAATK_		AM(1)SLDDLQAATK			AM(155.88)SLDDLQAATK		0	0	1	0	0	0	0	seq_59757	seq_59757	seq_59757			ISO-MSMS	2	20120407_BoSo_LysC_Bsubtilis_SuperSilac_firsttrans_GelC_Slice10	BS	644.32	2	640.314	1278.61	NA	NA	NA	-0.71939	-0.00046064	NA	NA	NA	NA	NA	43.709	0.64396	43.709	43.388	44.032	0	NA	NA	NA
AMSLDDLQAATK	12	1	Oxidation (M)	_AM(ox)SLDDLQAATK_		AM(1)SLDDLQAATK			AM(113.52)SLDDLQAATK		0	0	1	0	0	0	0	seq_59757	seq_59757	seq_59757			ISO-MSMS	0	20120407_BoSo_LysC_Bsubtilis_SuperSilac_Lag_GelC_Slice01	BS	640.31	2	640.314	1278.61	NA	NA	NA	-0.12378	-7.9258e-05	NA	NA	NA	NA	NA	45.03	0.77118	45.03	44.69	45.461	0	NA	NA	NA
AMSLDDLQAATK	12	1	Oxidation (M)	_AM(ox)SLDDLQAATK_		AM(1)SLDDLQAATK			AM(103.14)SLDDLQAATK		0	0	1	0	0	0	0	seq_59757	seq_59757	seq_59757			ISO-MSMS	0	20120407_BoSo_LysC_Bsubtilis_SuperSilac_Lag_GelC_Slice02	BS	640.32	2	640.314	1278.61	NA	NA	NA	-0.34345	-0.00021992	NA	NA	NA	NA	NA	44.214	0.77436	44.214	43.857	44.631	0	NA	NA	NA
AMSLDDLQAATK	12	1	Oxidation (M)	_AM(ox)SLDDLQAATK_		AM(1)SLDDLQAATK			AM(124.38)SLDDLQAATK		0	0	1	0	0	0	0	seq_59757	seq_59757	seq_59757			ISO-MSMS	0	20120407_BoSo_LysC_Bsubtilis_SuperSilac_Lag_GelC_Slice03	BS	640.32	2	640.314	1278.61	NA	NA	NA	-0.5979	-0.00038285	NA	NA	NA	NA	NA	44.256	0.76134	44.256	43.838	44.6	0	NA	NA	NA
AMSLDDLQAATK	12	1	Oxidation (M)	_AM(ox)SLDDLQAATK_		AM(1)SLDDLQAATK			AM(123.26)SLDDLQAATK		0	0	1	0	0	0	0	seq_59757	seq_59757	seq_59757			ISO-MSMS	2	20120407_BoSo_LysC_Bsubtilis_SuperSilac_Lag_GelC_Slice03	BS	644.32	2	640.314	1278.61	NA	NA	NA	-0.10715	-6.861e-05	NA	NA	NA	NA	NA	44.225	0.8104	44.225	43.711	44.521	0	NA	NA	NA
AMSLDDLQAATK	12	1	Oxidation (M)	_AM(ox)SLDDLQAATK_		AM(1)SLDDLQAATK			AM(108.68)SLDDLQAATK		0	0	1	0	0	0	0	seq_59757	seq_59757	seq_59757			ISO-MSMS	0	20120407_BoSo_LysC_Bsubtilis_SuperSilac_Lag_GelC_Slice04	BS	640.32	2	640.314	1278.61	NA	NA	NA	0.14819	9.4887e-05	NA	NA	NA	NA	NA	43.938	0.64814	43.938	43.645	44.293	0	NA	NA	NA
AMSLDDLQAATK	12	1	Oxidation (M)	_AM(ox)SLDDLQAATK_		AM(1)SLDDLQAATK			AM(66)SLDDLQAATK		0	0	1	0	0	0	0	seq_59757	seq_59757	seq_59757			ISO-MSMS	0	20120407_BoSo_LysC_Bsubtilis_SuperSilac_Lag_GelC_Slice05	BS	640.32	2	640.314	1278.61	NA	NA	NA	0.088522	5.6682e-05	NA	NA	NA	NA	NA	44.38	0.50445	44.38	44.101	44.605	0	NA	NA	NA
AMSLDDLQAATK	12	1	Oxidation (M)	_AM(ox)SLDDLQAATK_		AM(1)SLDDLQAATK			AM(71.89)SLDDLQAATK		0	0	1	0	0	0	0	seq_59757	seq_59757	seq_59757			ISO-MSMS	0	20120407_BoSo_LysC_Bsubtilis_SuperSilac_Lag_GelC_Slice06	BS	640.31	2	640.314	1278.61	NA	NA	NA	-0.087171	-5.5817e-05	NA	NA	NA	NA	NA	43.998	0.53316	43.998	43.757	44.29	0	NA	NA	NA
AMSLDDLQAATK	12	1	Oxidation (M)	_AM(ox)SLDDLQAATK_		AM(1)SLDDLQAATK			AM(59.23)SLDDLQAATK		0	0	1	0	0	0	0	seq_59757	seq_59757	seq_59757			ISO-MSMS	2	20120407_BoSo_LysC_Bsubtilis_SuperSilac_Lag_GelC_Slice06	BS	644.32	2	640.314	1278.61	NA	NA	NA	0.015732	1.0073e-05	NA	NA	NA	NA	NA	44.014	0.45185	44.014	43.802	44.254	0	NA	NA	NA
AMSLDDLQAATK	12	1	Oxidation (M)	_AM(ox)SLDDLQAATK_		AM(1)SLDDLQAATK			AM(179.67)SLDDLQAATK		0	0	1	0	0	0	0	seq_59757	seq_59757	seq_59757			ISO-MSMS	0	20120407_BoSo_LysC_Bsubtilis_SuperSilac_Lag_GelC_Slice10	BS	640.82	2	640.314	1278.61	NA	NA	NA	-0.055675	-3.5649e-05	NA	NA	NA	NA	NA	44.136	0.57768	44.136	43.859	44.436	0	NA	NA	NA
AMSLDDLQAATK	12	1	Oxidation (M)	_AM(ox)SLDDLQAATK_		AM(1)SLDDLQAATK			AM(155.88)SLDDLQAATK		0	0	1	0	0	0	0	seq_59757	seq_59757	seq_59757			ISO-MSMS	2	20120407_BoSo_LysC_Bsubtilis_SuperSilac_Lag_GelC_Slice14	BS	644.32	2	640.314	1278.61	NA	NA	NA	0.22563	0.00014448	NA	NA	NA	NA	NA	44.866	0.83574	44.866	44.348	45.183	0	NA	NA	NA
AMSLDDLQAATK	12	1	Oxidation (M)	_AM(ox)SLDDLQAATK_		AM(1)SLDDLQAATK			AM(92.91)SLDDLQAATK		0	0	1	0	0	0	0	seq_59757	seq_59757	seq_59757			ISO-MSMS	0	20120407_BoSo_LysC_Bsubtilis_SuperSilac_secondtrans_GelC_Slice01	BS	640.32	2	640.314	1278.61	NA	NA	NA	-0.2248	-0.00014394	NA	NA	NA	NA	NA	44.44	0.71879	44.44	44.133	44.852	0	NA	NA	NA
AMSLDDLQAATK	12	1	Oxidation (M)	_AM(ox)SLDDLQAATK_		AM(1)SLDDLQAATK			AM(99.67)SLDDLQAATK		0	0	1	0	0	0	0	seq_59757	seq_59757	seq_59757			ISO-MSMS	0	20120407_BoSo_LysC_Bsubtilis_SuperSilac_secondtrans_GelC_Slice02	BS	640.32	2	640.314	1278.61	NA	NA	NA	-0.081597	-5.2248e-05	NA	NA	NA	NA	NA	44.297	0.67645	44.297	43.977	44.654	0	NA	NA	NA
AMSLDDLQAATK	12	1	Oxidation (M)	_AM(ox)SLDDLQAATK_		AM(1)SLDDLQAATK			AM(86.7)SLDDLQAATK		0	0	1	0	0	0	0	seq_59757	seq_59757	seq_59757			ISO-MSMS	0	20120407_BoSo_LysC_Bsubtilis_SuperSilac_secondtrans_GelC_Slice05	BS	640.31	2	640.314	1278.61	NA	NA	NA	0.72146	0.00046196	NA	NA	NA	NA	NA	49.017	0.6572	49.017	48.563	49.22	3.8147e-06	NA	NA	NA
AMSLDDLQAATK	12	1	Oxidation (M)	_AM(ox)SLDDLQAATK_		AM(1)SLDDLQAATK			AM(88.1)SLDDLQAATK		0	0	1	0	0	0	0	seq_59757	seq_59757	seq_59757			ISO-MSMS	2	20120407_BoSo_LysC_Bsubtilis_SuperSilac_secondtrans_GelC_Slice06	BS	644.32	2	640.314	1278.61	NA	NA	NA	-0.57083	-0.00036551	NA	NA	NA	NA	NA	46.078	0.41051	46.078	45.843	46.253	3.8147e-06	NA	NA	NA
AMSLDDLQAATK	12	1	Oxidation (M)	_AM(ox)SLDDLQAATK_		AM(1)SLDDLQAATK			AM(101.39)SLDDLQAATK		0	0	1	0	0	0	0	seq_59757	seq_59757	seq_59757			ISO-MSMS	0	20120407_BoSo_LysC_Bsubtilis_SuperSilac_secondtrans_GelC_Slice06b	BS	640.32	2	640.314	1278.61	NA	NA	NA	-0.84175	-0.00053898	NA	NA	NA	NA	NA	44.131	0.58543	44.131	43.786	44.372	0	NA	NA	NA
AMSLDDLQAATK	12	1	Oxidation (M)	_AM(ox)SLDDLQAATK_		AM(1)SLDDLQAATK			AM(94.55)SLDDLQAATK		0	0	1	0	0	0	0	seq_59757	seq_59757	seq_59757			ISO-MSMS	2	20120407_BoSo_LysC_Bsubtilis_SuperSilac_secondtrans_GelC_Slice06b	BS	644.32	2	640.314	1278.61	NA	NA	NA	-0.94209	-0.00060323	NA	NA	NA	NA	NA	44.146	0.49596	44.146	43.876	44.372	0	NA	NA	NA
AMSLDDLQAATK	12	1	Oxidation (M)	_AM(ox)SLDDLQAATK_		AM(1)SLDDLQAATK			AM(89.43)SLDDLQAATK		0	0	1	0	0	0	0	seq_59757	seq_59757	seq_59757			ISO-MSMS	2	20120407_BoSo_LysC_Bsubtilis_SuperSilac_secondtrans_GelC_Slice09	BS	644.32	2	640.314	1278.61	NA	NA	NA	-0.70903	-0.000454	NA	NA	NA	NA	NA	44.071	0.51775	44.071	43.799	44.317	0	NA	NA	NA
AMSLDDLQAATK	12	1	Oxidation (M)	_AM(ox)SLDDLQAATK_		AM(1)SLDDLQAATK			AM(83.24)SLDDLQAATK		0	0	1	0	0	0	0	seq_59757	seq_59757	seq_59757			ISO-MSMS	0	20120407_BoSo_LysC_Bsubtilis_SuperSilac_secondtrans_GelC_Slice10	BS	640.32	2	640.314	1278.61	NA	NA	NA	-0.22289	-0.00014272	NA	NA	NA	NA	NA	43.408	0.55888	43.408	43.103	43.662	0	NA	NA	NA
AMSLDDLQAATK	12	1	Oxidation (M)	_AM(ox)SLDDLQAATK_		AM(1)SLDDLQAATK			AM(153.49)SLDDLQAATK		0	0	1	0	0	0	0	seq_59757	seq_59757	seq_59757			ISO-MSMS	2	20120407_BoSo_LysC_Bsubtilis_SuperSilac_secondtrans_GelC_Slice11	BS	644.32	2	640.314	1278.61	NA	NA	NA	-0.28408	-0.0001819	NA	NA	NA	NA	NA	44.136	0.72038	44.136	43.88	44.6	0	NA	NA	NA
AMSLDDLQAATK	12	1	Oxidation (M)	_AM(ox)SLDDLQAATK_		AM(1)SLDDLQAATK			AM(105.95)SLDDLQAATK		0	0	1	0	0	0	0	seq_59757	seq_59757	seq_59757			ISO-MSMS	0	20120407_BoSo_LysC_Bsubtilis_SuperSilac_secondtrans_GelC_Slice11	BS	640.31	2	640.314	1278.61	NA	NA	NA	-0.43497	-0.00027852	NA	NA	NA	NA	NA	44.192	0.76791	44.192	43.832	44.6	0	NA	NA	NA
AMSLDDLQAATK	12	1	Oxidation (M)	_AM(ox)SLDDLQAATK_		AM(1)SLDDLQAATK			AM(124.12)SLDDLQAATK		0	0	1	0	0	0	0	seq_59757	seq_59757	seq_59757			ISO-MSMS	0	20120407_BoSo_LysC_Bsubtilis_SuperSilac_secondtrans_GelC_Slice14	BS	640.32	2	640.314	1278.61	NA	NA	NA	-0.40409	-0.00025875	NA	NA	NA	NA	NA	44.278	0.57338	44.278	44.023	44.596	0	NA	NA	NA
AMSLDDLQAATK	12	1	Oxidation (M)	_AM(ox)SLDDLQAATK_		AM(1)SLDDLQAATK			AM(74.54)SLDDLQAATK		0	0	1	0	0	0	0	seq_59757	seq_59757	seq_59757			ISO-MSMS	0	20120407_BoSo_LysC_Bsubtilis_SuperSilac_secondtrans_GelC_Slice15	BS	640.31	2	640.314	1278.61	NA	NA	NA	0.22542	0.00014434	NA	NA	NA	NA	NA	44.645	0.7451	44.645	44.15	44.895	0	NA	NA	NA
AMSLDDLQAATK	12	1	Oxidation (M)	_AM(ox)SLDDLQAATK_		AM(1)SLDDLQAATK			AM(102.33)SLDDLQAATK		0	0	1	0	0	0	0	seq_59757	seq_59757	seq_59757			ISO-MSMS	2	20120407_BoSo_LysC_Bsubtilis_SuperSilac_secondtrans_GelC_Slice15	BS	644.32	2	640.314	1278.61	NA	NA	NA	0.52382	0.00033541	NA	NA	NA	NA	NA	44.615	0.84207	44.615	44.15	44.992	0	NA	NA	NA
AMSLDDLQAATK	12	1	Oxidation (M)	_AM(ox)SLDDLQAATK_		AM(1)SLDDLQAATK			AM(95.27)SLDDLQAATK		0	0	1	0	0	0	0	seq_59757	seq_59757	seq_59757			ISO-MSMS	0	20120411_BoSo_LysC_Bsubtilis_SuperSilac_Log_GelC_Slice01	BS	640.31	2	640.314	1278.61	NA	NA	NA	-0.13978	-8.9503e-05	NA	NA	NA	NA	NA	44.479	0.6374	44.479	44.221	44.858	0	NA	NA	NA
AMSLDDLQAATK	12	1	Oxidation (M)	_AM(ox)SLDDLQAATK_		AM(1)SLDDLQAATK			AM(122.46)SLDDLQAATK		0	0	1	0	0	0	0	seq_59757	seq_59757	seq_59757			ISO-MSMS	0	20120411_BoSo_LysC_Bsubtilis_SuperSilac_Log_GelC_Slice02	BS	640.32	2	640.314	1278.61	NA	NA	NA	-0.070435	-4.51e-05	NA	NA	NA	NA	NA	44.504	0.97227	44.504	43.913	44.886	0	NA	NA	NA
AMSLDDLQAATK	12	1	Oxidation (M)	_AM(ox)SLDDLQAATK_		AM(1)SLDDLQAATK			AM(113.07)SLDDLQAATK		0	0	1	0	0	0	0	seq_59757	seq_59757	seq_59757			ISO-MSMS	0	20120411_BoSo_LysC_Bsubtilis_SuperSilac_Log_GelC_Slice03	BS	640.32	2	640.314	1278.61	NA	NA	NA	-0.19613	-0.00012558	NA	NA	NA	NA	NA	44.483	0.6219	44.483	44.141	44.762	0	NA	NA	NA
AMSLDDLQAATK	12	1	Oxidation (M)	_AM(ox)SLDDLQAATK_		AM(1)SLDDLQAATK			AM(112.84)SLDDLQAATK		0	0	1	0	0	0	0	seq_59757	seq_59757	seq_59757			ISO-MSMS	0	20120411_BoSo_LysC_Bsubtilis_SuperSilac_Log_GelC_Slice04	BS	640.32	2	640.314	1278.61	NA	NA	NA	0.37494	0.00024008	NA	NA	NA	NA	NA	44.43	0.83458	44.43	44.073	44.907	-3.8147e-06	NA	NA	NA
AMSLDDLQAATK	12	1	Oxidation (M)	_AM(ox)SLDDLQAATK_		AM(1)SLDDLQAATK			AM(92.78)SLDDLQAATK		0	0	1	0	0	0	0	seq_59757	seq_59757	seq_59757			ISO-MSMS	2	20120411_BoSo_LysC_Bsubtilis_SuperSilac_Log_GelC_Slice05	BS	644.32	2	640.314	1278.61	NA	NA	NA	0.45711	0.00029269	NA	NA	NA	NA	NA	44.306	0.5498	44.306	44.031	44.58	0	NA	NA	NA
AMSLDDLQAATK	12	1	Oxidation (M)	_AM(ox)SLDDLQAATK_		AM(1)SLDDLQAATK			AM(53.95)SLDDLQAATK		0	0	1	0	0	0	0	seq_59757	seq_59757	seq_59757			ISO-MSMS	2	20120411_BoSo_LysC_Bsubtilis_SuperSilac_Log_GelC_Slice06	BS	644.82	2	640.314	1278.61	NA	NA	NA	-0.56445	-0.00036143	NA	NA	NA	NA	NA	44.267	0.51985	44.267	44.043	44.563	0	NA	NA	NA
AMSLDDLQAATK	12	1	Oxidation (M)	_AM(ox)SLDDLQAATK_		AM(1)SLDDLQAATK			AM(96.82)SLDDLQAATK		0	0	1	0	0	0	0	seq_59757	seq_59757	seq_59757			ISO-MSMS	0	20120411_BoSo_LysC_Bsubtilis_SuperSilac_Log_GelC_Slice09	BS	640.32	2	640.314	1278.61	NA	NA	NA	-0.57517	-0.00036829	NA	NA	NA	NA	NA	43.959	0.50275	43.959	43.754	44.257	0	NA	NA	NA
AMSLDDLQAATK	12	1	Oxidation (M)	_AM(ox)SLDDLQAATK_		AM(1)SLDDLQAATK			AM(176.87)SLDDLQAATK		0	0	1	0	0	0	0	seq_59757	seq_59757	seq_59757			ISO-MSMS	0	20120411_BoSo_LysC_Bsubtilis_SuperSilac_Log_GelC_Slice10	BS	640.31	2	640.314	1278.61	NA	NA	NA	-0.2968	-0.00019005	NA	NA	NA	NA	NA	44.408	0.6647	44.408	44.115	44.779	0	NA	NA	NA
AMSLDDLQAATK	12	1	Oxidation (M)	_AM(ox)SLDDLQAATK_		AM(1)SLDDLQAATK			AM(166.24)SLDDLQAATK		0	0	1	0	0	0	0	seq_59757	seq_59757	seq_59757			ISO-MSMS	2	20120411_BoSo_LysC_Bsubtilis_SuperSilac_Log_GelC_Slice10	BS	644.32	2	640.314	1278.61	NA	NA	NA	-0.71404	-0.00045721	NA	NA	NA	NA	NA	44.419	0.61615	44.419	44.115	44.731	0	NA	NA	NA
AMSLDDLQAATK	12	1	Oxidation (M)	_AM(ox)SLDDLQAATK_		AM(1)SLDDLQAATK			AM(166.24)SLDDLQAATK		0	0	1	0	0	0	0	seq_59757	seq_59757	seq_59757			ISO-MSMS	2	20120411_BoSo_LysC_Bsubtilis_SuperSilac_Log_GelC_Slice11	BS	644.32	2	640.314	1278.61	NA	NA	NA	-0.40693	-0.00026056	NA	NA	NA	NA	NA	44.604	0.92859	44.604	44.11	45.039	0	NA	NA	NA
AMSLDDLQAATK	12	1	Oxidation (M)	_AM(ox)SLDDLQAATK_		AM(1)SLDDLQAATK			AM(98.37)SLDDLQAATK		0	0	1	0	0	0	0	seq_59757	seq_59757	seq_59757			ISO-MSMS	2	20120411_BoSo_LysC_Bsubtilis_SuperSilac_Log_GelC_Slice12	BS	644.32	2	640.314	1278.61	NA	NA	NA	-0.69582	-0.00044554	NA	NA	NA	NA	NA	44.165	0.83378	44.165	43.67	44.504	0	NA	NA	NA
AMSLDDLQAATK	12	1	Oxidation (M)	_AM(ox)SLDDLQAATK_		AM(1)SLDDLQAATK			AM(101.38)SLDDLQAATK		0	0	1	0	0	0	0	seq_59757	seq_59757	seq_59757			ISO-MSMS	0	20120413_BoSo_LysC_Bsubtilis_SuperSilac_ES_GelC_Slice01	BS	640.31	2	640.314	1278.61	NA	NA	NA	-0.17437	-0.00011165	NA	NA	NA	NA	NA	43.8	0.63554	43.8	43.514	44.149	0	NA	NA	NA
AMSLDDLQAATK	12	1	Oxidation (M)	_AM(ox)SLDDLQAATK_		AM(1)SLDDLQAATK			AM(48.47)SLDDLQAATK		0	0	1	0	0	0	0	seq_59757	seq_59757	seq_59757			ISO-MSMS	0	20120413_BoSo_LysC_Bsubtilis_SuperSilac_ES_GelC_Slice02	BS	640.32	2	640.314	1278.61	NA	NA	NA	-0.22775	-0.00014583	NA	NA	NA	NA	NA	44.443	0.65353	44.443	44.194	44.848	0	NA	NA	NA
AMSLDDLQAATK	12	1	Oxidation (M)	_AM(ox)SLDDLQAATK_		AM(1)SLDDLQAATK			AM(163.71)SLDDLQAATK		0	0	1	0	0	0	0	seq_59757	seq_59757	seq_59757			ISO-MSMS	0	20120413_BoSo_LysC_Bsubtilis_SuperSilac_ES_GelC_Slice03	BS	640.31	2	640.314	1278.61	NA	NA	NA	-0.040966	-2.6231e-05	NA	NA	NA	NA	NA	44.022	0.74323	44.022	43.645	44.388	-3.8147e-06	NA	NA	NA
AMSLDDLQAATK	12	1	Oxidation (M)	_AM(ox)SLDDLQAATK_		AM(1)SLDDLQAATK			AM(66.99)SLDDLQAATK		0	0	1	0	0	0	0	seq_59757	seq_59757	seq_59757			ISO-MSMS	0	20120413_BoSo_LysC_Bsubtilis_SuperSilac_ES_GelC_Slice04	BS	640.31	2	640.314	1278.61	NA	NA	NA	-0.2363	-0.00015131	NA	NA	NA	NA	NA	44.643	0.5321	44.643	44.315	44.847	3.8147e-06	NA	NA	NA
AMSLDDLQAATK	12	1	Oxidation (M)	_AM(ox)SLDDLQAATK_		AM(1)SLDDLQAATK			AM(96.74)SLDDLQAATK		0	0	1	0	0	0	0	seq_59757	seq_59757	seq_59757			ISO-MSMS	2	20120413_BoSo_LysC_Bsubtilis_SuperSilac_ES_GelC_Slice05	BS	644.32	2	640.314	1278.61	NA	NA	NA	-0.72937	-0.00046702	NA	NA	NA	NA	NA	44.437	0.49364	44.437	44.234	44.728	3.8147e-06	NA	NA	NA
AMSLDDLQAATK	12	1	Oxidation (M)	_AM(ox)SLDDLQAATK_		AM(1)SLDDLQAATK			AM(87.72)SLDDLQAATK		0	0	1	0	0	0	0	seq_59757	seq_59757	seq_59757			ISO-MSMS	0	20120413_BoSo_LysC_Bsubtilis_SuperSilac_ES_GelC_Slice09	BS	640.32	2	640.314	1278.61	NA	NA	NA	0.11267	7.2147e-05	NA	NA	NA	NA	NA	44.4	0.50661	44.4	44.198	44.705	0	NA	NA	NA
AMSLDDLQAATK	12	1	Oxidation (M)	_AM(ox)SLDDLQAATK_		AM(1)SLDDLQAATK			AM(173.19)SLDDLQAATK		0	0	1	0	0	0	0	seq_59757	seq_59757	seq_59757			ISO-MSMS	0	20120413_BoSo_LysC_Bsubtilis_SuperSilac_ES_GelC_Slice10	BS	640.31	2	640.314	1278.61	NA	NA	NA	-0.47121	-0.00030172	NA	NA	NA	NA	NA	44.203	0.57381	44.203	43.867	44.441	0	NA	NA	NA
AMSLDDLQAATK	12	1	Oxidation (M)	_AM(ox)SLDDLQAATK_		AM(1)SLDDLQAATK			AM(143.42)SLDDLQAATK		0	0	1	0	0	0	0	seq_59757	seq_59757	seq_59757			ISO-MSMS	2	20120413_BoSo_LysC_Bsubtilis_SuperSilac_ES_GelC_Slice10	BS	644.32	2	640.314	1278.61	NA	NA	NA	-0.18598	-0.00011909	NA	NA	NA	NA	NA	44.186	0.67054	44.186	43.867	44.538	0	NA	NA	NA
AMSLDDLQAATK	12	1	Oxidation (M)	_AM(ox)SLDDLQAATK_		AM(1)SLDDLQAATK			AM(78.7)SLDDLQAATK		0	0	1	0	0	0	0	seq_59757	seq_59757	seq_59757			ISO-MSMS	0	20120413_BoSo_LysC_Bsubtilis_SuperSilac_ES_GelC_Slice12	BS	640.31	2	640.314	1278.61	NA	NA	NA	0.32325	0.00020698	NA	NA	NA	NA	NA	43.691	0.50902	43.691	43.34	43.849	0	NA	NA	NA
AMSLDDLQAATK	12	1	Oxidation (M)	_AM(ox)SLDDLQAATK_		AM(1)SLDDLQAATK			AM(136.01)SLDDLQAATK		0	0	1	0	0	0	0	seq_59757	seq_59757	seq_59757			ISO-MSMS	0	20120413_BoSo_LysC_Bsubtilis_SuperSilac_ES_GelC_Slice14	BS	640.31	2	640.314	1278.61	NA	NA	NA	-0.097389	-6.236e-05	NA	NA	NA	NA	NA	43.151	0.5661	43.151	42.842	43.408	0	NA	NA	NA
AMSLDDLQAATK	12	1	Oxidation (M)	_AM(ox)SLDDLQAATK_		AM(1)SLDDLQAATK			AM(124.38)SLDDLQAATK		0	0	1	0	0	0	0	seq_59757	seq_59757	seq_59757			ISO-MSMS	0	20120413_BoSo_LysC_Bsubtilis_SuperSilac_ES_GelC_Slice15	BS	640.31	2	640.314	1278.61	NA	NA	NA	0.082495	5.2823e-05	NA	NA	NA	NA	NA	43.966	0.52624	43.966	43.752	44.278	0	NA	NA	NA
AMSLDDLQAATK	12	1	Oxidation (M)	_AM(ox)SLDDLQAATK_		AM(1)SLDDLQAATK			AM(76.36)SLDDLQAATK		0	0	1	0	0	0	0	seq_59757	seq_59757	seq_59757			ISO-MSMS	2	20120413_BoSo_LysC_Bsubtilis_SuperSilac_ES_GelC_Slice15	BS	644.32	2	640.314	1278.61	NA	NA	NA	-0.35325	-0.00022619	NA	NA	NA	NA	NA	43.966	0.57379	43.966	43.656	44.23	0	NA	NA	NA
AMSLDDLQAATK	12	1	Oxidation (M)	_AM(ox)SLDDLQAATK_		AM(1)SLDDLQAATK			AM(83.53)SLDDLQAATK		0	0	1	0	0	0	0	seq_59757	seq_59757	seq_59757			ISO-MSMS	0	20120413_BoSo_LysC_Bsubtilis_SuperSilac_LS_GelC_Slice01	BS	640.31	2	640.314	1278.61	NA	NA	NA	0.22239	0.0001424	NA	NA	NA	NA	NA	44.407	0.66237	44.407	43.958	44.621	0	NA	NA	NA
AMSLDDLQAATK	12	1	Oxidation (M)	_AM(ox)SLDDLQAATK_		AM(1)SLDDLQAATK			AM(84.73)SLDDLQAATK		0	0	1	0	0	0	0	seq_59757	seq_59757	seq_59757			ISO-MSMS	0	20120413_BoSo_LysC_Bsubtilis_SuperSilac_LS_GelC_Slice03	BS	640.31	2	640.314	1278.61	NA	NA	NA	0.010314	6.6041e-06	NA	NA	NA	NA	NA	44.194	0.73886	44.194	43.785	44.524	0	NA	NA	NA
AMSLDDLQAATK	12	1	Oxidation (M)	_AM(ox)SLDDLQAATK_		AM(1)SLDDLQAATK			AM(78.96)SLDDLQAATK		0	0	1	0	0	0	0	seq_59757	seq_59757	seq_59757			ISO-MSMS	2	20120413_BoSo_LysC_Bsubtilis_SuperSilac_LS_GelC_Slice05	BS	644.32	2	640.314	1278.61	NA	NA	NA	0.30905	0.00019789	NA	NA	NA	NA	NA	44.539	0.8407	44.539	43.942	44.782	0	NA	NA	NA
AMSLDDLQAATK	12	1	Oxidation (M)	_AM(ox)SLDDLQAATK_		AM(1)SLDDLQAATK			AM(78.53)SLDDLQAATK		0	0	1	0	0	0	0	seq_59757	seq_59757	seq_59757			ISO-MSMS	0	20120413_BoSo_LysC_Bsubtilis_SuperSilac_LS_GelC_Slice06	BS	640.81	2	640.314	1278.61	NA	NA	NA	-0.32833	-0.00021023	NA	NA	NA	NA	NA	44.044	0.4578	44.044	43.739	44.197	0	NA	NA	NA
AMSLDDLQAATK	12	1	Oxidation (M)	_AM(ox)SLDDLQAATK_		AM(1)SLDDLQAATK			AM(84.17)SLDDLQAATK		0	0	1	0	0	0	0	seq_59757	seq_59757	seq_59757			ISO-MSMS	2	20120413_BoSo_LysC_Bsubtilis_SuperSilac_LS_GelC_Slice09	BS	644.32	2	640.314	1278.61	NA	NA	NA	-0.49909	-0.00031957	NA	NA	NA	NA	NA	43.633	0.53274	43.633	43.421	43.953	0	NA	NA	NA
AMSLDDLQAATK	12	1	Oxidation (M)	_AM(ox)SLDDLQAATK_		AM(1)SLDDLQAATK			AM(158.34)SLDDLQAATK		0	0	1	0	0	0	0	seq_59757	seq_59757	seq_59757			ISO-MSMS	0	20120413_BoSo_LysC_Bsubtilis_SuperSilac_LS_GelC_Slice10	BS	640.31	2	640.314	1278.61	NA	NA	NA	0.37332	0.00023904	NA	NA	NA	NA	NA	43.69	0.60904	43.69	43.377	43.986	0	NA	NA	NA
AMSLDDLQAATK	12	1	Oxidation (M)	_AM(ox)SLDDLQAATK_		AM(1)SLDDLQAATK			AM(120.87)SLDDLQAATK		0	0	1	0	0	0	0	seq_59757	seq_59757	seq_59757			ISO-MSMS	2	20120413_BoSo_LysC_Bsubtilis_SuperSilac_LS_GelC_Slice10	BS	644.32	2	640.314	1278.61	NA	NA	NA	0.32568	0.00020854	NA	NA	NA	NA	NA	43.69	0.52177	43.69	43.377	43.898	0	NA	NA	NA
AMSLDDLQAATK	12	1	Oxidation (M)	_AM(ox)SLDDLQAATK_		AM(1)SLDDLQAATK			AM(103.97)SLDDLQAATK		0	0	1	0	0	0	0	seq_59757	seq_59757	seq_59757			ISO-MSMS	0	20120413_BoSo_LysC_Bsubtilis_SuperSilac_LS_GelC_Slice11	BS	640.31	2	640.314	1278.61	NA	NA	NA	-0.51152	-0.00032753	NA	NA	NA	NA	NA	44.142	0.67088	44.142	43.699	44.37	-3.8147e-06	NA	NA	NA
AMSLDDLQAATK	12	1	Oxidation (M)	_AM(ox)SLDDLQAATK_		AM(1)SLDDLQAATK			AM(112.5)SLDDLQAATK		0	0	1	0	0	0	0	seq_59757	seq_59757	seq_59757			ISO-MSMS	2	20120413_BoSo_LysC_Bsubtilis_SuperSilac_LS_GelC_Slice12	BS	644.32	2	640.314	1278.61	NA	NA	NA	0.10213	6.5397e-05	NA	NA	NA	NA	NA	43.603	0.8358	43.603	43.141	43.977	0	NA	NA	NA
AMSLDDLQAATK	12	1	Oxidation (M)	_AM(ox)SLDDLQAATK_		AM(1)SLDDLQAATK			AM(89.44)SLDDLQAATK		0	0	1	0	0	0	0	seq_59757	seq_59757	seq_59757			ISO-MSMS	0	20120413_BoSo_LysC_Bsubtilis_SuperSilac_LS_GelC_Slice14	BS	640.31	2	640.314	1278.61	NA	NA	NA	0.18842	0.00012065	NA	NA	NA	NA	NA	44.041	0.59782	44.041	43.73	44.327	3.8147e-06	NA	NA	NA
AMSLDDLQAATK	12	1	Oxidation (M)	_AM(ox)SLDDLQAATK_		AM(1)SLDDLQAATK			AM(126.5)SLDDLQAATK		0	0	1	0	0	0	0	seq_59757	seq_59757	seq_59757			ISO-MSMS	2	20120413_BoSo_LysC_Bsubtilis_SuperSilac_LS_GelC_Slice14	BS	644.32	2	640.314	1278.61	NA	NA	NA	0.21986	0.00014078	NA	NA	NA	NA	NA	44.011	0.84227	44.011	43.485	44.327	0	NA	NA	NA
AMSLDDLQAATK	12	1	Oxidation (M)	_AM(ox)SLDDLQAATK_		AM(1)SLDDLQAATK			AM(136.01)SLDDLQAATK		0	0	1	0	0	0	0	seq_59757	seq_59757	seq_59757			ISO-MSMS	0	20120413_BoSo_LysC_Bsubtilis_SuperSilac_LS_GelC_Slice15	BS	640.31	2	640.314	1278.61	NA	NA	NA	0.04826	3.0901e-05	NA	NA	NA	NA	NA	43.714	0.5362	43.714	43.471	44.007	0	NA	NA	NA
AMSLDDLQAATK	12	1	Oxidation (M)	_AM(ox)SLDDLQAATK_		AM(1)SLDDLQAATK			AM(77.6)SLDDLQAATK		0	0	1	0	0	0	0	seq_59757	seq_59757	seq_59757			ISO-MSMS	2	20120416_VR_Bsu_TripleSILAC_L2ESLSrep_GeLC_F01	VR	644.32	2	640.314	1278.61	NA	NA	NA	-0.29992	-0.00019204	NA	NA	NA	NA	NA	44.826	0.60961	44.826	44.465	45.074	0	NA	NA	NA
AMSLDDLQAATK	12	1	Oxidation (M)	_AM(ox)SLDDLQAATK_		AM(1)SLDDLQAATK			AM(84.89)SLDDLQAATK		0	0	1	0	0	0	0	seq_59757	seq_59757	seq_59757			MULTI-MSMS	NA	20120416_VR_Bsu_TripleSILAC_L2ESLSrep_GeLC_F03	VR	644.33	2	640.314	1278.61	93731.9	1.9007	0.0012171	-0.091648	-5.8683e-05	1.8091	0.0011584	640.313	642.326	644.32	44.687	0.70348	44.687	44.359	45.062	3.8147e-06	NA	NA	NA
AMSLDDLQAATK	12	1	Oxidation (M)	_AM(ox)SLDDLQAATK_		AM(1)SLDDLQAATK			AM(108.72)SLDDLQAATK		0	0	1	0	0	0	0	seq_59757	seq_59757	seq_59757			ISO-MSMS	2	20120416_VR_Bsu_TripleSILAC_L2ESLSrep_GeLC_F04	VR	644.32	2	640.314	1278.61	NA	NA	NA	-0.37301	-0.00023884	NA	NA	NA	NA	NA	44.894	0.5657	44.894	44.629	45.194	0	NA	NA	NA
AMSLDDLQAATK	12	1	Oxidation (M)	_AM(ox)SLDDLQAATK_		AM(1)SLDDLQAATK			AM(92.3)SLDDLQAATK		0	0	1	0	0	0	0	seq_59757	seq_59757	seq_59757			MULTI-MSMS	NA	20120416_VR_Bsu_TripleSILAC_L2ESLSrep_GeLC_F05	VR	644.32	2	640.314	1278.61	91989.6	1.8794	0.0012034	0.11678	7.4774e-05	1.9962	0.0012782	640.314	642.326	644.32	44.623	0.69204	44.623	44.302	44.994	3.8147e-06	NA	NA	NA
AMSLDDLQAATK	12	1	Oxidation (M)	_AM(ox)SLDDLQAATK_		AM(1)SLDDLQAATK			AM(136.01)SLDDLQAATK		0	0	1	0	0	0	0	seq_59757	seq_59757	seq_59757			MULTI-MSMS	NA	20120416_VR_Bsu_TripleSILAC_L2ESLSrep_GeLC_F10	VR	642.33	2	640.314	1278.61	94841.4	2.915	0.0018665	-0.165	-0.00010565	2.75	0.0017608	640.313	642.326	644.32	44.014	0.54718	44.014	43.63	44.177	3.8147e-06	NA	NA	NA
AMSLDDLQAATK	12	1	Oxidation (M)	_AM(ox)SLDDLQAATK_		AM(1)SLDDLQAATK			AM(116.71)SLDDLQAATK		0	0	1	0	0	0	0	seq_59757	seq_59757	seq_59757			MULTI-MSMS	NA	20120416_VR_Bsu_TripleSILAC_L2ESLSrep_GeLC_F11	VR	641.32	2	640.314	1278.61	91338.6	2.5992	0.0016643	0.0042612	2.7285e-06	2.6034	0.001667	640.314	642.325	644.32	44.116	0.93489	44.116	43.529	44.464	3.8147e-06	NA	NA	NA
AMSLDDLQAATK	12	1	Oxidation (M)	_AM(ox)SLDDLQAATK_		AM(1)SLDDLQAATK			AM(69.03)SLDDLQAATK		0	0	1	0	0	0	0	seq_59757	seq_59757	seq_59757			ISO-MSMS	1	20120416_VR_Bsu_TripleSILAC_L2ESLSrep_GeLC_F12	VR	642.33	2	640.314	1278.61	NA	NA	NA	-0.39864	-0.00025525	NA	NA	NA	NA	NA	44.671	0.97954	44.671	44.012	44.991	-3.8147e-06	NA	NA	NA
AMSLDDLQAATK	12	1	Oxidation (M)	_AM(ox)SLDDLQAATK_		AM(1)SLDDLQAATK			AM(78.29)SLDDLQAATK		0	0	1	0	0	0	0	seq_59757	seq_59757	seq_59757			ISO-MSMS	1	20120416_VR_Bsu_TripleSILAC_L2ESLSrep_GeLC_F13	VR	642.33	2	640.314	1278.61	NA	NA	NA	-0.044622	-2.8572e-05	NA	NA	NA	NA	NA	44.235	0.62352	44.235	43.96	44.584	3.8147e-06	NA	NA	NA
AMSLDDLQAATK	12	1	Oxidation (M)	_AM(ox)SLDDLQAATK_		AM(1)SLDDLQAATK			AM(67.12)SLDDLQAATK		0	0	1	0	0	0	0	seq_59757	seq_59757	seq_59757			ISO-MSMS	0	20120416_VR_Bsu_TripleSILAC_L2ESLSrep_GeLC_F13	VR	640.32	2	640.314	1278.61	NA	NA	NA	0.041187	2.6372e-05	NA	NA	NA	NA	NA	44.28	0.62352	44.28	43.96	44.584	3.8147e-06	NA	NA	NA
AMSLDDLQAATK	12	1	Oxidation (M)	_AM(ox)SLDDLQAATK_		AM(1)SLDDLQAATK			AM(163.51)SLDDLQAATK		0	0	1	0	0	0	0	seq_59757	seq_59757	seq_59757			MULTI-MSMS	NA	20120416_VR_Bsu_TripleSILAC_L2ESLSrep_GeLC_F15	VR	644.32	2	640.314	1278.61	89014.3	2.7031	0.0017308	0.53255	0.000341	3.2357	0.0020718	640.314	642.326	644.321	44.231	1.057	44.231	43.584	44.641	0	NA	NA	NA
AMSLDDLQAATK	12	1	Oxidation (M)	_AM(ox)SLDDLQAATK_		AM(1)SLDDLQAATK			AM(89.44)SLDDLQAATK		0	0	1	0	0	0	0	seq_59757	seq_59757	seq_59757			MULTI-MSMS	NA	20120416_VR_Bsu_TripleSILAC_L2ESLSrep_GeLC_F16	VR	640.32	2	640.314	1278.61	93350.2	2.3558	0.0015085	0.086241	5.5221e-05	2.4421	0.0015637	640.313	642.326	644.32	44.327	0.62452	44.327	44.026	44.65	-3.8147e-06	NA	NA	NA
AMSLDDLQAATK	12	1	Oxidation (M)	_AM(ox)SLDDLQAATK_		AM(1)SLDDLQAATK			AM(97.69)SLDDLQAATK		0	0	1	0	0	0	0	seq_59757	seq_59757	seq_59757			MULTI-MSMS	NA	20120419_VR_Bsu_TripleSILAC_T1L1T2rep_OG_F01	VR	642.32	2	640.314	1278.61	93726.4	0.84394	0.00054039	-0.1371	-8.7788e-05	0.70684	0.0004526	640.313	642.326	644.32	46.407	0.98021	46.407	46.125	47.106	0	NA	NA	NA
AMSLDDLQAATK	12	1	Oxidation (M)	_AM(ox)SLDDLQAATK_		AM(1)SLDDLQAATK			AM(76.24)SLDDLQAATK		0	0	1	0	0	0	0	seq_59757	seq_59757	seq_59757			ISO-MSMS	2	20120427_BoSo_Bsubtilis_SuperSilacreplicate2_Offgel_LysC_Hcd_Lag_Slice01	BS	644.32	2	640.314	1278.61	NA	NA	NA	0.47322	0.00030301	NA	NA	NA	NA	NA	44.921	1.112	44.921	44.562	45.674	0	NA	NA	NA
AMSLDDLQAATK	12	1	Oxidation (M)	_AM(ox)SLDDLQAATK_		AM(1)SLDDLQAATK			AM(69.03)SLDDLQAATK		0	0	1	0	0	0	0	seq_59757	seq_59757	seq_59757			ISO-MSMS	0	20120427_BoSo_Bsubtilis_SuperSilacreplicate2_Offgel_LysC_Hcd_LS_Slice01	BS	640.31	2	640.314	1278.61	NA	NA	NA	-0.035637	-2.2819e-05	NA	NA	NA	NA	NA	45.749	1.4597	45.749	45.551	47.011	0	NA	NA	NA
AMSLDDLQAATK	12	1	Oxidation (M)	_AM(ox)SLDDLQAATK_		AM(1)SLDDLQAATK			AM(66)SLDDLQAATK		0	0	1	0	0	0	0	seq_59757	seq_59757	seq_59757			ISO-MSMS	0	20120510_VR_Bsu_TripleSILACrep1_T1L1T2_OG_F01	VR	640.31	2	640.314	1278.61	NA	NA	NA	1.6913	0.0010829	NA	NA	NA	NA	NA	43.847	0.54412	43.847	43.551	44.095	0	NA	NA	NA
AMSLDDLQAATK	12	1	Oxidation (M)	_AM(ox)SLDDLQAATK_		AM(1)SLDDLQAATK			AM(97.46)SLDDLQAATK		0	0	1	0	0	0	0	seq_59757	seq_59757	seq_59757			MSMS	2	20120510_VR_Bsu_TripleSILACrep1_T1L1T2_OG_F02	VR	644.32	2	640.314	1278.61	NA	NA	NA	NA	NA	NA	NA	NA	NA	NA	43.723	1	43.723	43.223	44.223	0	NA	NA	NA
AMSLDDLQAATK	12	1	Oxidation (M)	_AM(ox)SLDDLQAATK_		AM(1)SLDDLQAATK			AM(54.01)SLDDLQAATK		0	0	1	0	0	0	0	seq_59757	seq_59757	seq_59757			MULTI-MSMS	NA	20120510_VR_Bsu_TripleSILACrep1_T1L1T2_OG_F03	VR	644.32	2	640.314	1278.61	92744.8	1.6563	0.0010605	-0.31909	-0.00020432	1.3372	0.00085622	640.313	642.326	644.32	43.724	0.96658	43.724	43.295	44.261	0	NA	NA	NA
AMSLDDLQAATK	12	1	Oxidation (M)	_AM(ox)SLDDLQAATK_		AM(1)SLDDLQAATK			AM(132.79)SLDDLQAATK		0	0	1	0	0	0	0	seq_59757	seq_59757	seq_59757			MULTI-MSMS	NA	20120513_VR_Bsu_TripleSILACrep1_T1L1T2_GeLC_F01	VR	640.32	2	640.314	1278.61	93327.1	3.2278	0.0020668	-0.32645	-0.00020903	2.9014	0.0018578	640.313	642.326	644.32	43.975	0.60354	43.975	43.745	44.348	-3.8147e-06	NA	NA	NA
AMSLDDLQAATK	12	1	Oxidation (M)	_AM(ox)SLDDLQAATK_		AM(1)SLDDLQAATK			AM(130.15)SLDDLQAATK		0	0	1	0	0	0	0	seq_59757	seq_59757	seq_59757			MULTI-MSMS	NA	20120513_VR_Bsu_TripleSILACrep1_T1L1T2_GeLC_F02	VR	640.32	2	640.314	1278.61	93373.3	3.5147	0.0022505	-0.8053	-0.00051565	2.7094	0.0017349	640.313	642.325	644.32	43.795	0.75022	43.795	43.576	44.327	0	NA	NA	NA
AMSLDDLQAATK	12	1	Oxidation (M)	_AM(ox)SLDDLQAATK_		AM(1)SLDDLQAATK			AM(143.55)SLDDLQAATK		0	0	1	0	0	0	0	seq_59757	seq_59757	seq_59757			MULTI-MSMS	NA	20120513_VR_Bsu_TripleSILACrep1_T1L1T2_GeLC_F03	VR	644.32	2	640.314	1278.61	90911.8	2.1921	0.0014036	-0.45234	-0.00028964	1.7398	0.001114	640.313	642.326	644.32	43.617	0.80322	43.617	43.161	43.964	0	NA	NA	NA
AMSLDDLQAATK	12	1	Oxidation (M)	_AM(ox)SLDDLQAATK_		AM(1)SLDDLQAATK			AM(103.14)SLDDLQAATK		0	0	1	0	0	0	0	seq_59757	seq_59757	seq_59757			MULTI-MSMS	NA	20120513_VR_Bsu_TripleSILACrep1_T1L1T2_GeLC_F04	VR	644.32	2	640.314	1278.61	92017.8	2.9766	0.0019059	-0.26431	-0.00016924	2.7122	0.0017367	640.314	642.326	644.321	43.764	0.63841	43.764	43.451	44.089	0	NA	NA	NA
AMSLDDLQAATK	12	1	Oxidation (M)	_AM(ox)SLDDLQAATK_		AM(1)SLDDLQAATK			AM(107.39)SLDDLQAATK		0	0	1	0	0	0	0	seq_59757	seq_59757	seq_59757			MULTI-MSMS	NA	20120513_VR_Bsu_TripleSILACrep1_T1L1T2_GeLC_F05	VR	642.33	2	640.314	1278.61	91184.5	2.9169	0.0018677	-0.31298	-0.0002004	2.6039	0.0016673	640.313	642.326	644.32	44.084	0.56107	44.084	43.811	44.372	0	NA	NA	NA
AMSLDDLQAATK	12	1	Oxidation (M)	_AM(ox)SLDDLQAATK_		AM(1)SLDDLQAATK			AM(60.16)SLDDLQAATK		0	0	1	0	0	0	0	seq_59757	seq_59757	seq_59757			MULTI-MSMS	NA	20120513_VR_Bsu_TripleSILACrep1_T1L1T2_GeLC_F06	VR	644.32	2	640.314	1278.61	91629.8	3.175	0.002033	0.72737	0.00046574	3.9023	0.0024987	640.314	642.327	644.321	43.388	0.53325	43.388	43.1	43.633	0	NA	NA	NA
AMSLDDLQAATK	12	1	Oxidation (M)	_AM(ox)SLDDLQAATK_		AM(1)SLDDLQAATK			AM(63.66)SLDDLQAATK		0	0	1	0	0	0	0	seq_59757	seq_59757	seq_59757			MULTI-MSMS	NA	20120513_VR_Bsu_TripleSILACrep1_T1L1T2_GeLC_F07	VR	640.82	2	640.314	1278.61	90771.1	3.8686	0.0024771	2.6232	0.0016797	6.4918	0.0041568	640.818	642.326	644.321	44.039	1.0797	44.039	43.438	44.517	-3.8147e-06	NA	NA	NA
AMSLDDLQAATK	12	1	Oxidation (M)	_AM(ox)SLDDLQAATK_		AM(1)SLDDLQAATK			AM(104.17)SLDDLQAATK		0	0	1	0	0	0	0	seq_59757	seq_59757	seq_59757			ISO-MSMS	0	20120513_VR_Bsu_TripleSILACrep1_T1L1T2_GeLC_F11	VR	640.32	2	640.314	1278.61	NA	NA	NA	0.32675	0.00020922	NA	NA	NA	NA	NA	42.875	1.012	42.875	42.481	43.493	0	NA	NA	NA
AMSLDDLQAATK	12	1	Oxidation (M)	_AM(ox)SLDDLQAATK_		AM(1)SLDDLQAATK			AM(152.38)SLDDLQAATK		0	0	1	0	0	0	0	seq_59757	seq_59757	seq_59757			MULTI-MSMS	NA	20120513_VR_Bsu_TripleSILACrep1_T1L1T2_GeLC_F12	VR	644.32	2	640.314	1278.61	90327.4	2.9434	0.0018847	-0.7018	-0.00044937	2.2416	0.0014353	640.314	642.326	644.32	43.298	1.3147	43.298	42.69	44.005	0	NA	NA	NA
AMSLDDLQAATK	12	1	Oxidation (M)	_AM(ox)SLDDLQAATK_		AM(1)SLDDLQAATK			AM(151.16)SLDDLQAATK		0	0	1	0	0	0	0	seq_59757	seq_59757	seq_59757			MULTI-MSMS	NA	20120513_VR_Bsu_TripleSILACrep1_T1L1T2_GeLC_F15	VR	640.32	2	640.314	1278.61	91379.3	3.3871	0.0021688	0.37911	0.00024275	3.7662	0.0024116	640.314	642.326	644.321	43.669	0.87982	43.669	43.322	44.202	-3.8147e-06	NA	NA	NA
AMSLDDLQAATK	12	1	Oxidation (M)	_AM(ox)SLDDLQAATK_		AM(1)SLDDLQAATK			AM(95.18)SLDDLQAATK		0	0	1	0	0	0	0	seq_59757	seq_59757	seq_59757			MULTI-MSMS	NA	20120513_VR_Bsu_TripleSILACrep1_T1L1T2_GeLC_F16	VR	644.33	2	640.314	1278.61	95409.1	3.5416	0.0022677	-0.14638	-9.3731e-05	3.3952	0.002174	640.313	642.327	644.32	43.741	0.76471	43.741	43.335	44.1	0	NA	NA	NA
AMSLDDLQAATK	12	1	Oxidation (M)	_AM(ox)SLDDLQAATK_		AM(1)SLDDLQAATK			AM(153.49)SLDDLQAATK		0	0	1	0	0	0	0	seq_59757	seq_59757	seq_59757			MULTI-MSMS	NA	20120523_VR_Bsu_TripleSILACrep1_L2ESLS_GeLC_F01	VR	640.31	2	640.314	1278.61	91881.3	-2.1164	-0.0013551	0.16759	0.00010731	-1.9488	-0.0012478	640.314	642.326	644.321	43.124	0.72224	43.124	42.91	43.632	3.8147e-06	NA	NA	NA
AMSLDDLQAATK	12	1	Oxidation (M)	_AM(ox)SLDDLQAATK_		AM(1)SLDDLQAATK			AM(193.15)SLDDLQAATK		0	0	1	0	0	0	0	seq_59757	seq_59757	seq_59757			MULTI-MSMS	NA	20120523_VR_Bsu_TripleSILACrep1_L2ESLS_GeLC_F02	VR	640.31	2	640.314	1278.61	91831.6	-1.7502	-0.0011207	0.076543	4.9011e-05	-1.6736	-0.0010717	640.314	642.326	644.321	43.872	0.61263	43.872	43.647	44.26	0	NA	NA	NA
AMSLDDLQAATK	12	1	Oxidation (M)	_AM(ox)SLDDLQAATK_		AM(1)SLDDLQAATK			AM(103.97)SLDDLQAATK		0	0	1	0	0	0	0	seq_59757	seq_59757	seq_59757			MULTI-MSMS	NA	20120523_VR_Bsu_TripleSILACrep1_L2ESLS_GeLC_F03	VR	640.31	2	640.314	1278.61	93027.9	-1.743	-0.0011161	0.13843	8.864e-05	-1.6046	-0.0010275	640.314	642.326	644.321	43.328	0.65103	43.328	43.108	43.759	0	NA	NA	NA
AMSLDDLQAATK	12	1	Oxidation (M)	_AM(ox)SLDDLQAATK_		AM(1)SLDDLQAATK			AM(162.93)SLDDLQAATK		0	0	1	0	0	0	0	seq_59757	seq_59757	seq_59757			MULTI-MSMS	NA	20120523_VR_Bsu_TripleSILACrep1_L2ESLS_GeLC_F04	VR	644.32	2	640.314	1278.61	91073.4	-2.1408	-0.0013708	-0.081746	-5.2343e-05	-2.2225	-0.0014231	640.314	642.326	644.321	44.579	0.62355	44.579	44.326	44.949	3.8147e-06	NA	NA	NA
AMSLDDLQAATK	12	1	Oxidation (M)	_AM(ox)SLDDLQAATK_		AM(1)SLDDLQAATK			AM(140.01)SLDDLQAATK		0	0	1	0	0	0	0	seq_59757	seq_59757	seq_59757			MULTI-MSMS	NA	20120523_VR_Bsu_TripleSILACrep1_L2ESLS_GeLC_F05	VR	640.31	2	640.314	1278.61	90615.8	-1.8482	-0.0011834	0.17358	0.00011115	-1.6746	-0.0010723	640.314	642.326	644.321	42.847	0.66222	42.847	42.57	43.232	0	NA	NA	NA
AMSLDDLQAATK	12	1	Oxidation (M)	_AM(ox)SLDDLQAATK_		AM(1)SLDDLQAATK			AM(117.03)SLDDLQAATK		0	0	1	0	0	0	0	seq_59757	seq_59757	seq_59757			MULTI-MSMS	NA	20120523_VR_Bsu_TripleSILACrep1_L2ESLS_GeLC_F06	VR	644.32	2	640.314	1278.61	88363.5	-1.4997	-0.00096027	0.11292	7.2307e-05	-1.3868	-0.00088796	640.314	642.326	644.321	43.144	0.75808	43.144	42.84	43.598	0	NA	NA	NA
AMSLDDLQAATK	12	1	Oxidation (M)	_AM(ox)SLDDLQAATK_		AM(1)SLDDLQAATK			AM(115.57)SLDDLQAATK		0	0	1	0	0	0	0	seq_59757	seq_59757	seq_59757			MULTI-MSMS	NA	20120523_VR_Bsu_TripleSILACrep1_L2ESLS_GeLC_F07	VR	644.32	2	640.314	1278.61	90255.7	-1.1686	-0.00074829	0.18907	0.00012106	-0.97957	-0.00062723	640.314	642.326	644.321	43.222	0.772	43.222	42.852	43.624	0	NA	NA	NA
AMSLDDLQAATK	12	1	Oxidation (M)	_AM(ox)SLDDLQAATK_		AM(1)SLDDLQAATK			AM(92.04)SLDDLQAATK		0	0	1	0	0	0	0	seq_59757	seq_59757	seq_59757			MULTI-MSMS	NA	20120523_VR_Bsu_TripleSILACrep1_L2ESLS_GeLC_F08	VR	640.82	2	640.314	1278.61	91896.1	-1.1221	-0.00071852	-0.27367	-0.00017523	-1.3958	-0.00089376	640.313	642.325	644.32	43.036	0.54581	43.036	42.808	43.354	0	NA	NA	NA
AMSLDDLQAATK	12	1	Oxidation (M)	_AM(ox)SLDDLQAATK_		AM(1)SLDDLQAATK			AM(126.5)SLDDLQAATK		0	0	1	0	0	0	0	seq_59757	seq_59757	seq_59757			MULTI-MSMS	NA	20120523_VR_Bsu_TripleSILACrep1_L2ESLS_GeLC_F11	VR	640.31	2	640.314	1278.61	90114.4	-1.9701	-0.0012615	0.24971	0.00015989	-1.7204	-0.0011016	640.314	642.326	644.32	42.683	0.96086	42.683	42.27	43.23	-3.8147e-06	NA	NA	NA
AMSLDDLQAATK	12	1	Oxidation (M)	_AM(ox)SLDDLQAATK_		AM(1)SLDDLQAATK			AM(118.76)SLDDLQAATK		0	0	1	0	0	0	0	seq_59757	seq_59757	seq_59757			ISO-MSMS	1	20120523_VR_Bsu_TripleSILACrep1_L2ESLS_GeLC_F12	VR	642.83	2	640.314	1278.61	NA	NA	NA	0.0087289	5.5892e-06	NA	NA	NA	NA	NA	44.17	0.54285	44.17	43.998	44.541	0	NA	NA	NA
AMSLDDLQAATK	12	1	Oxidation (M)	_AM(ox)SLDDLQAATK_		AM(1)SLDDLQAATK			AM(138.2)SLDDLQAATK		0	0	1	0	0	0	0	seq_59757	seq_59757	seq_59757			MULTI-MSMS	NA	20120523_VR_Bsu_TripleSILACrep1_L2ESLS_GeLC_F15	VR	644.32	2	640.314	1278.61	89024.6	0.91179	0.00058383	-1.2433	-0.0007961	-0.33151	-0.00021227	640.313	642.325	644.32	42.63	0.91646	42.63	42.284	43.201	-3.8147e-06	NA	NA	NA
AMSLDDLQAATK	12	1	Oxidation (M)	_AM(ox)SLDDLQAATK_		AM(1)SLDDLQAATK			AM(98.34)SLDDLQAATK		0	0	1	0	0	0	0	seq_59757	seq_59757	seq_59757			MULTI-MSMS	NA	20120601_VR_Bsu_TripleSILAC_WTPrkCPrpC_GeLC_F01	VR	640.31	2	640.314	1278.61	92420	0.073955	4.7354e-05	-0.11263	-7.2121e-05	-0.03868	-2.4767e-05	640.313	642.326	644.32	43.756	0.61165	43.756	43.414	44.025	0	NA	NA	NA
AMSLDDLQAATK	12	1	Oxidation (M)	_AM(ox)SLDDLQAATK_		AM(1)SLDDLQAATK			AM(150.51)SLDDLQAATK		0	0	1	0	0	0	0	seq_59757	seq_59757	seq_59757			MULTI-MSMS	NA	20120601_VR_Bsu_TripleSILAC_WTPrkCPrpC_GeLC_F02	VR	640.31	2	640.314	1278.61	90532.1	0.25024	0.00016023	-0.28163	-0.00018033	-0.031391	-2.01e-05	640.313	642.326	644.32	43.464	0.73206	43.464	43.169	43.901	0	NA	NA	NA
AMSLDDLQAATK	12	1	Oxidation (M)	_AM(ox)SLDDLQAATK_		AM(1)SLDDLQAATK			AM(135.02)SLDDLQAATK		0	0	1	0	0	0	0	seq_59757	seq_59757	seq_59757			MULTI-MSMS	NA	20120601_VR_Bsu_TripleSILAC_WTPrkCPrpC_GeLC_F03	VR	644.32	2	640.314	1278.61	90860.1	0.10326	6.612e-05	-0.11741	-7.5176e-05	-0.014143	-9.0562e-06	640.313	642.326	644.321	44.072	0.65639	44.072	43.803	44.46	3.8147e-06	NA	NA	NA
AMSLDDLQAATK	12	1	Oxidation (M)	_AM(ox)SLDDLQAATK_		AM(1)SLDDLQAATK			AM(123.28)SLDDLQAATK		0	0	1	0	0	0	0	seq_59757	seq_59757	seq_59757			MULTI-MSMS	NA	20120601_VR_Bsu_TripleSILAC_WTPrkCPrpC_GeLC_F04	VR	644.32	2	640.314	1278.61	90076.2	-0.11606	-7.4315e-05	-0.7154	-0.00045808	-0.83146	-0.0005324	640.313	642.325	644.32	43.777	0.58897	43.777	43.562	44.151	0	NA	NA	NA
AMSLDDLQAATK	12	1	Oxidation (M)	_AM(ox)SLDDLQAATK_		AM(1)SLDDLQAATK			AM(131.06)SLDDLQAATK		0	0	1	0	0	0	0	seq_59757	seq_59757	seq_59757			MULTI-MSMS	NA	20120601_VR_Bsu_TripleSILAC_WTPrkCPrpC_GeLC_F05	VR	644.32	2	640.314	1278.61	89835.7	0.25044	0.00016036	-0.54551	-0.0003493	-0.29507	-0.00018894	640.313	642.326	644.32	43.593	0.58208	43.593	43.29	43.872	3.8147e-06	NA	NA	NA
AMSLDDLQAATK	12	1	Oxidation (M)	_AM(ox)SLDDLQAATK_		AM(1)SLDDLQAATK			AM(83.53)SLDDLQAATK		0	0	1	0	0	0	0	seq_59757	seq_59757	seq_59757			MULTI-MSMS	NA	20120601_VR_Bsu_TripleSILAC_WTPrkCPrpC_GeLC_F06	VR	644.32	2	640.314	1278.61	90318.7	0.77491	0.00049619	0.021003	1.3448e-05	0.79591	0.00050963	640.314	642.326	644.321	43.365	0.5466	43.365	43.096	43.642	0	NA	NA	NA
AMSLDDLQAATK	12	1	Oxidation (M)	_AM(ox)SLDDLQAATK_		AM(1)SLDDLQAATK			AM(76.87)SLDDLQAATK		0	0	1	0	0	0	0	seq_59757	seq_59757	seq_59757			MULTI-MSMS	NA	20120601_VR_Bsu_TripleSILAC_WTPrkCPrpC_GeLC_F07	VR	644.32	2	640.314	1278.61	91188.7	0.72011	0.0004611	0.24396	0.00015621	0.96407	0.00061731	640.314	642.326	644.321	43.431	0.60676	43.431	43.099	43.706	3.8147e-06	NA	NA	NA
AMSLDDLQAATK	12	1	Oxidation (M)	_AM(ox)SLDDLQAATK_		AM(1)SLDDLQAATK			AM(64.22)SLDDLQAATK		0	0	1	0	0	0	0	seq_59757	seq_59757	seq_59757			MULTI-MSMS	NA	20120601_VR_Bsu_TripleSILAC_WTPrkCPrpC_GeLC_F08	VR	640.31	2	640.314	1278.61	93449.9	1.0287	0.00065868	-0.56877	-0.00036419	0.45992	0.00029449	640.313	642.326	644.32	43.531	0.49033	43.531	43.283	43.773	3.8147e-06	NA	NA	NA
AMSLDDLQAATK	12	1	Oxidation (M)	_AM(ox)SLDDLQAATK_		AM(1)SLDDLQAATK			AM(124.48)SLDDLQAATK		0	0	1	0	0	0	0	seq_59757	seq_59757	seq_59757			MULTI-MSMS	NA	20120601_VR_Bsu_TripleSILAC_WTPrkCPrpC_GeLC_F10	VR	644.32	2	640.314	1278.61	92171.1	-0.90443	-0.00057912	-0.16097	-0.00010307	-1.0654	-0.00068219	640.313	642.326	644.321	42.91	0.39069	42.91	42.726	43.117	0	NA	NA	NA
AMSLDDLQAATK	12	1	Oxidation (M)	_AM(ox)SLDDLQAATK_		AM(1)SLDDLQAATK			AM(112.02)SLDDLQAATK		0	0	1	0	0	0	0	seq_59757	seq_59757	seq_59757			MULTI-MSMS	NA	20120601_VR_Bsu_TripleSILAC_WTPrkCPrpC_GeLC_F11	VR	644.32	2	640.314	1278.61	89172.2	-0.46236	-0.00029606	0.7438	0.00047627	0.28144	0.00018021	640.314	642.325	644.321	43.011	0.98589	43.011	42.433	43.419	-3.8147e-06	NA	NA	NA
AMSLDDLQAATK	12	1	Oxidation (M)	_AM(ox)SLDDLQAATK_		AM(1)SLDDLQAATK			AM(107.53)SLDDLQAATK		0	0	1	0	0	0	0	seq_59757	seq_59757	seq_59757			MULTI-MSMS	NA	20120601_VR_Bsu_TripleSILAC_WTPrkCPrpC_GeLC_F12	VR	640.81	2	640.314	1278.61	89309.1	-0.10992	-7.0383e-05	-0.53402	-0.00034194	-0.64394	-0.00041232	640.314	642.326	644.321	44.005	0.95653	44.005	43.606	44.562	0	NA	NA	NA
AMSLDDLQAATK	12	1	Oxidation (M)	_AM(ox)SLDDLQAATK_		AM(1)SLDDLQAATK			AM(140.01)SLDDLQAATK		0	0	1	0	0	0	0	seq_59757	seq_59757	seq_59757			MULTI-MSMS	NA	20120601_VR_Bsu_TripleSILAC_WTPrkCPrpC_GeLC_F15	VR	644.32	2	640.314	1278.61	89985.1	0.59597	0.00038161	0.13801	8.8368e-05	0.73398	0.00046998	640.313	642.326	644.321	43.662	0.9822	43.662	43.212	44.194	0	NA	NA	NA
AMSLDDLQAATK	12	1	Oxidation (M)	_AM(ox)SLDDLQAATK_		AM(1)SLDDLQAATK			AM(130.15)SLDDLQAATK		0	0	1	0	0	0	0	seq_59757	seq_59757	seq_59757			MULTI-MSMS	NA	20120609_VR_Bsu_TripleSILAC_WTPrkCPrpCrep_GeLC_F02	VR	644.32	2	640.314	1278.61	95946.6	2.9728	0.0019035	-0.10674	-6.8348e-05	2.866	0.0018352	640.313	642.326	644.32	42.623	1.0869	42.623	42.263	43.35	0	NA	NA	NA
AMSLDDLQAATK	12	1	Oxidation (M)	_AM(ox)SLDDLQAATK_		AM(1)SLDDLQAATK			AM(126.5)SLDDLQAATK		0	0	1	0	0	0	0	seq_59757	seq_59757	seq_59757			MULTI-MSMS	NA	20120609_VR_Bsu_TripleSILAC_WTPrkCPrpCrep_GeLC_F11	VR	642.83	2	640.314	1278.61	95271.5	1.3903	0.00089024	0.080223	5.1368e-05	1.4705	0.00094161	640.313	642.326	644.321	41.368	0.86715	41.368	41.07	41.937	0	NA	NA	NA
AMSLDDLQAATK	12	1	Oxidation (M)	_AM(ox)SLDDLQAATK_		AM(1)SLDDLQAATK			AM(73.36)SLDDLQAATK		0	0	1	0	0	0	0	seq_59757	seq_59757	seq_59757			MULTI-MSMS	NA	20120609_VR_Bsu_TripleSILAC_WTPrkCPrpCrep_GeLC_F12	VR	640.82	2	640.314	1278.61	91740.6	1.7964	0.0011503	0.63307	0.00040536	2.4295	0.0015556	640.314	642.326	644.32	41.918	1.0476	41.918	41.547	42.595	3.8147e-06	NA	NA	NA
AMSLDDLQAATK	12	1	Oxidation (M)	_AM(ox)SLDDLQAATK_		AM(1)SLDDLQAATK			AM(101.39)SLDDLQAATK		0	0	1	0	0	0	0	seq_59757	seq_59757	seq_59757			ISO-MSMS	2	20120609_VR_Bsu_TripleSILAC_WTPrkCPrpCrep_GeLC_F13	VR	644.82	2	640.314	1278.61	NA	NA	NA	-0.14644	-9.3767e-05	NA	NA	NA	NA	NA	41.777	1.0123	41.777	41.557	42.569	0	NA	NA	NA
AMSLDDLQAATK	12	1	Oxidation (M)	_AM(ox)SLDDLQAATK_		AM(1)SLDDLQAATK			AM(91.31)SLDDLQAATK		0	0	1	0	0	0	0	seq_59757	seq_59757	seq_59757			MULTI-MSMS	NA	20120609_VR_Bsu_TripleSILAC_WTPrkCPrpCrep_GeLC_F15	VR	640.31	2	640.314	1278.61	94746.5	2.2763	0.0014576	0.27458	0.00017582	2.5509	0.0016334	640.313	642.326	644.321	42.524	1.1903	42.524	42.153	43.343	-3.8147e-06	NA	NA	NA
AMSLDDLQAATK	12	1	Oxidation (M)	_AM(ox)SLDDLQAATK_		AM(1)SLDDLQAATK			AM(72.89)SLDDLQAATK		0	0	1	0	0	0	0	seq_59757	seq_59757	seq_59757			ISO-MSMS	2	20120613_VR_Bsu_TripleSILAC_WTPrkCPrpCrep_OG_F01	VR	644.32	2	640.314	1278.61	NA	NA	NA	-0.4551	-0.0002914	NA	NA	NA	NA	NA	40.498	0.4265	40.498	40.147	40.574	3.8147e-06	NA	NA	NA
AMSLDDLQAATK	12	1	Oxidation (M)	_AM(ox)SLDDLQAATK_		AM(1)SLDDLQAATK			AM(147.24)SLDDLQAATK		0	0	1	0	0	0	0	seq_59757	seq_59757	seq_59757			MULTI-MSMS	NA	20120716_VR_Bsu_TripleSILAC_WTPtkAPtpZ_OG_F01	VR	640.31	2	640.314	1278.61	94385.6	2.1472	0.0013749	0.30594	0.0001959	2.4531	0.0015708	640.313	642.828	644.32	45.393	1.4273	45.393	44.949	46.376	0	NA	NA	NA
AMSLDDLQAATK	12	1	Oxidation (M)	_AM(ox)SLDDLQAATK_		AM(1)SLDDLQAATK			AM(112.02)SLDDLQAATK		0	0	1	0	0	0	0	seq_59757	seq_59757	seq_59757			MULTI-MSMS	NA	20120716_VR_Bsu_TripleSILAC_WTPtkAPtpZ_OG_F02	VR	644.82	2	640.314	1278.61	96448.7	2.4753	0.001585	0.016775	1.0741e-05	2.4921	0.0015957	640.313	642.326	644.321	45.686	1.2031	45.686	45.172	46.375	-3.8147e-06	NA	NA	NA
AMSLDDLQAATK	12	1	Oxidation (M)	_AM(ox)SLDDLQAATK_		AM(1)SLDDLQAATK			AM(71.27)SLDDLQAATK		0	0	1	0	0	0	0	seq_59757	seq_59757	seq_59757			MULTI-MSMS	NA	20120718_VR_Bsu_TripleSILAC_WTPtkAPtpZ_GeLC_F01	VR	640.31	2	640.314	1278.61	92978	1.5955	0.0010216	0.30549	0.00019561	1.901	0.0012173	640.313	642.828	644.321	45.88	0.83364	45.88	45.475	46.309	0	NA	NA	NA
AMSLDDLQAATK	12	1	Oxidation (M)	_AM(ox)SLDDLQAATK_		AM(1)SLDDLQAATK			AM(121.21)SLDDLQAATK		0	0	1	0	0	0	0	seq_59757	seq_59757	seq_59757			MULTI-MSMS	NA	20120718_VR_Bsu_TripleSILAC_WTPtkAPtpZ_GeLC_F03	VR	644.32	2	640.314	1278.61	98349.5	1.4593	0.00093444	-0.30521	-0.00019543	1.1541	0.000739	640.313	642.325	644.321	46.107	0.84066	46.107	45.77	46.611	0	NA	NA	NA
AMSLDDLQAATK	12	1	Oxidation (M)	_AM(ox)SLDDLQAATK_		AM(1)SLDDLQAATK			AM(138.2)SLDDLQAATK		0	0	1	0	0	0	0	seq_59757	seq_59757	seq_59757			MULTI-MSMS	NA	20120718_VR_Bsu_TripleSILAC_WTPtkAPtpZ_GeLC_F04	VR	644.32	2	640.314	1278.61	94545.3	1.8244	0.0011682	-0.21011	-0.00013454	1.6142	0.0010336	640.313	642.326	644.32	49.757	0.54106	49.757	49.56	50.101	0	NA	NA	NA
AMSLDDLQAATK	12	1	Oxidation (M)	_AM(ox)SLDDLQAATK_		AM(1)SLDDLQAATK			AM(111.31)SLDDLQAATK		0	0	1	0	0	0	0	seq_59757	seq_59757	seq_59757			MULTI-MSMS	NA	20120718_VR_Bsu_TripleSILAC_WTPtkAPtpZ_GeLC_F05	VR	644.32	2	640.314	1278.61	93855.9	2.1226	0.0013591	-1.2652	-0.00081015	0.85736	0.00054898	640.313	642.326	644.32	50.018	0.57879	50.018	49.804	50.383	-3.8147e-06	NA	NA	NA
AMSLDDLQAATK	12	1	Oxidation (M)	_AM(ox)SLDDLQAATK_		AM(1)SLDDLQAATK			AM(173.76)SLDDLQAATK		0	0	1	0	0	0	0	seq_59757	seq_59757	seq_59757			MULTI-MSMS	NA	20120718_VR_Bsu_TripleSILAC_WTPtkAPtpZ_GeLC_F11	VR	640.31	2	640.314	1278.61	95698.2	1.1958	0.00076568	-0.51479	-0.00032963	0.68099	0.00043605	640.314	642.326	644.32	45.837	0.70175	45.837	45.36	46.061	0	NA	NA	NA
AMSLDDLQAATK	12	1	Oxidation (M)	_AM(ox)SLDDLQAATK_		AM(1)SLDDLQAATK			AM(138.89)SLDDLQAATK		0	0	1	0	0	0	0	seq_59757	seq_59757	seq_59757			MULTI-MSMS	NA	20120718_VR_Bsu_TripleSILAC_WTPtkAPtpZ_GeLC_F13	VR	640.31	2	640.314	1278.61	93076.3	2.0531	0.0013146	-0.55377	-0.00035459	1.4993	0.00096005	640.313	642.326	644.32	45.757	1.2865	45.757	45.4	46.686	0	NA	NA	NA
AMSLDDLQAATK	12	1	Oxidation (M)	_AM(ox)SLDDLQAATK_		AM(1)SLDDLQAATK			AM(136.01)SLDDLQAATK		0	0	1	0	0	0	0	seq_59757	seq_59757	seq_59757			ISO-MSMS	1	20120902_VR_Bsu_TripleSILAC_WTPrkCPrpCRep1_GeLC_F13	VR	642.33	2	640.314	1278.61	NA	NA	NA	-0.068535	-4.3884e-05	NA	NA	NA	NA	NA	43.428	0.61283	43.428	43.134	43.747	0	NA	NA	NA
AMSLDDLQAATK	12	1	Oxidation (M)	_AM(ox)SLDDLQAATK_		AM(1)SLDDLQAATK			AM(137.95)SLDDLQAATK		0	0	1	0	0	0	0	seq_59757	seq_59757	seq_59757			ISO-MSMS	1	20120902_VR_Bsu_TripleSILAC_WTPrkCPrpCRep1_GeLC_F15	VR	642.83	2	640.314	1278.61	NA	NA	NA	0.27538	0.00017633	NA	NA	NA	NA	NA	43.454	0.72032	43.454	43.208	43.929	3.8147e-06	NA	NA	NA
AMSLDDLQAATK	12	1	Oxidation (M)	_AM(ox)SLDDLQAATK_		AM(1)SLDDLQAATK			AM(145.81)SLDDLQAATK		0	0	1	0	0	0	0	seq_59757	seq_59757	seq_59757			MULTI-MSMS	NA	20121116_VR_Bsu_TripleSILAC_WTPtkAPtpZReplicate2a_GeLC_F01	VR	644.32	2	640.314	1278.61	94806	1.997	0.0012787	0.12623	8.0826e-05	2.1233	0.0013596	640.313	642.326	644.321	43.253	1.3103	43.253	42.539	43.85	0	NA	NA	NA
AMSLDDLQAATK	12	1	Oxidation (M)	_AM(ox)SLDDLQAATK_		AM(1)SLDDLQAATK			AM(158.25)SLDDLQAATK		0	0	1	0	0	0	0	seq_59757	seq_59757	seq_59757			MULTI-MSMS	NA	20121116_VR_Bsu_TripleSILAC_WTPtkAPtpZReplicate2a_GeLC_F02	VR	644.32	2	640.314	1278.61	95102.2	1.8188	0.0011646	0.084126	5.3867e-05	1.9029	0.0012185	640.314	642.326	644.321	43.687	1.2444	43.687	43.389	44.633	0	NA	NA	NA
AMSLDDLQAATK	12	1	Oxidation (M)	_AM(ox)SLDDLQAATK_		AM(1)SLDDLQAATK			AM(133.32)SLDDLQAATK		0	0	1	0	0	0	0	seq_59757	seq_59757	seq_59757			MULTI-MSMS	NA	20121116_VR_Bsu_TripleSILAC_WTPtkAPtpZReplicate2a_GeLC_F03	VR	644.32	2	640.314	1278.61	93065.2	1.0883	0.00069685	0.12176	7.7967e-05	1.2101	0.00077482	640.313	642.326	644.32	43.027	0.67019	43.027	42.811	43.481	0	NA	NA	NA
AMSLDDLQAATK	12	1	Oxidation (M)	_AM(ox)SLDDLQAATK_		AM(1)SLDDLQAATK			AM(110.38)SLDDLQAATK		0	0	1	0	0	0	0	seq_59757	seq_59757	seq_59757			ISO-MSMS	2	20121116_VR_Bsu_TripleSILAC_WTPtkAPtpZReplicate2a_GeLC_F04	VR	644.32	2	640.314	1278.61	NA	NA	NA	1.4401	0.00092214	NA	NA	NA	NA	NA	43.487	0.87591	43.487	42.899	43.775	0	NA	NA	NA
AMSLDDLQAATK	12	1	Oxidation (M)	_AM(ox)SLDDLQAATK_		AM(1)SLDDLQAATK			AM(133.32)SLDDLQAATK		0	0	1	0	0	0	0	seq_59757	seq_59757	seq_59757			ISO-MSMS	0	20121116_VR_Bsu_TripleSILAC_WTPtkAPtpZReplicate2a_GeLC_F04	VR	640.31	2	640.314	1278.61	NA	NA	NA	0.24892	0.00015939	NA	NA	NA	NA	NA	43.526	0.5626	43.526	43.116	43.679	3.8147e-06	NA	NA	NA
AMSLDDLQAATK	12	1	Oxidation (M)	_AM(ox)SLDDLQAATK_		AM(1)SLDDLQAATK			AM(92.25)SLDDLQAATK		0	0	1	0	0	0	0	seq_59757	seq_59757	seq_59757			ISO-MSMS	2	20121116_VR_Bsu_TripleSILAC_WTPtkAPtpZReplicate2a_GeLC_F05	VR	644.32	2	640.314	1278.61	NA	NA	NA	-0.025169	-1.6116e-05	NA	NA	NA	NA	NA	42.733	0.4511	42.733	42.605	43.056	0	NA	NA	NA
AMSLDDLQAATK	12	1	Oxidation (M)	_AM(ox)SLDDLQAATK_		AM(1)SLDDLQAATK			AM(69.34)SLDDLQAATK		0	0	1	0	0	0	0	seq_59757	seq_59757	seq_59757			MULTI-MSMS	NA	20121116_VR_Bsu_TripleSILAC_WTPtkAPtpZReplicate2a_GeLC_F08	VR	644.32	2	640.314	1278.61	94288.4	3.2983	0.0021119	0.8539	0.00054676	4.1522	0.0026587	640.315	642.326	644.32	43.6	1.1322	43.6	43.147	44.279	0	NA	NA	NA
AMSLDDLQAATK	12	1	Oxidation (M)	_AM(ox)SLDDLQAATK_		AM(1)SLDDLQAATK			AM(94.69)SLDDLQAATK		0	0	1	0	0	0	0	seq_59757	seq_59757	seq_59757			ISO-MSMS	0	20121116_VR_Bsu_TripleSILAC_WTPtkAPtpZReplicate2a_GeLC_F12	VR	640.32	2	640.314	1278.61	NA	NA	NA	-0.19575	-0.00012534	NA	NA	NA	NA	NA	42.642	1.0508	42.642	42.486	43.536	0	NA	NA	NA
AMSLDDLQAATK	12	1	Oxidation (M)	_AM(ox)SLDDLQAATK_		AM(1)SLDDLQAATK			AM(117.27)SLDDLQAATK		0	0	1	0	0	0	0	seq_59757	seq_59757	seq_59757			MULTI-MSMS	NA	20121116_VR_Bsu_TripleSILAC_WTPtkAPtpZReplicate2a_GeLC_F13	VR	642.33	2	640.314	1278.61	95493.9	2.3395	0.001498	-0.14643	-9.376e-05	2.1931	0.0014043	640.313	642.326	644.32	42.699	0.62648	42.699	42.376	43.002	0	NA	NA	NA
AMSLDDLQAATK	12	1	Oxidation (M)	_AM(ox)SLDDLQAATK_		AM(1)SLDDLQAATK			AM(120.59)SLDDLQAATK		0	0	1	0	0	0	0	seq_59757	seq_59757	seq_59757			MULTI-MSMS	NA	20121116_VR_Bsu_TripleSILAC_WTPtkAPtpZReplicate2a_GeLC_F16	VR	642.33	2	640.314	1278.61	92787.4	2.4882	0.0015932	0.43367	0.00027769	2.9219	0.0018709	640.314	642.326	644.321	44.109	0.64952	44.109	43.896	44.545	0	NA	NA	NA
AMSLDDLQAATK	12	1	Oxidation (M)	_AM(ox)SLDDLQAATK_		AM(1)SLDDLQAATK			AM(106.54)SLDDLQAATK		0	0	1	0	0	0	0	seq_59757	seq_59757	seq_59757			MULTI-MSMS	NA	20121119_VR_Bsu_TripleSILAC_WTPtkAPtpZReplicate2a_OGrep_F02	VR	640.31	2	640.314	1278.61	95036	2.2649	0.0014502	-0.32728	-0.00020956	1.9376	0.0012407	640.313	642.326	644.32	44.917	0.53409	44.917	44.608	45.142	0	NA	NA	NA
AMSLDDLQAATK	12	1	Oxidation (M)	_AM(ox)SLDDLQAATK_		AM(1)SLDDLQAATK			AM(79.74)SLDDLQAATK		0	0	1	0	0	0	0	seq_59757	seq_59757	seq_59757			MULTI-MSMS	NA	20121204_VR_phospho_BacillusLB_F02	VR	640.31	2	640.314	1278.61	53019.3	-0.37862	-0.00024244	0.65585	0.00041995	0.27722	0.00017751	640.314	NA	NA	44.94	0.9095	44.94	44.462	45.372	3.8147e-06	NA	NA	NA
AMSLDDLQAATK	12	1	Oxidation (M)	_AM(ox)SLDDLQAATK_		AM(1)SLDDLQAATK			AM(53.45)SLDDLQAATK		0	0	1	0	0	0	0	seq_59757	seq_59757	seq_59757			MULTI-MSMS	NA	20121205_VR_Bsu_TripleSILAC_WTPtkAPtpZReplicate3_GeLC_F02	VR	640.31	2	640.314	1278.61	93208.3	1.0289	0.00065884	-0.65408	-0.00041881	0.37486	0.00024002	640.313	642.325	644.32	43.367	0.64485	43.367	43.143	43.788	0	NA	NA	NA
AMSLDDLQAATK	12	1	Oxidation (M)	_AM(ox)SLDDLQAATK_		AM(1)SLDDLQAATK			AM(77.74)SLDDLQAATK		0	0	1	0	0	0	0	seq_59757	seq_59757	seq_59757			ISO-MSMS	2	20121205_VR_Bsu_TripleSILAC_WTPtkAPtpZReplicate3_GeLC_F03	VR	644.32	2	640.314	1278.61	NA	NA	NA	-0.57794	-0.00037006	NA	NA	NA	NA	NA	45.458	0.74359	45.458	45.272	46.016	0	NA	NA	NA
AMSLDDLQAATK	12	1	Oxidation (M)	_AM(ox)SLDDLQAATK_		AM(1)SLDDLQAATK			AM(118.76)SLDDLQAATK		0	0	1	0	0	0	0	seq_59757	seq_59757	seq_59757			MULTI-MSMS	NA	20121206_VR_Bsu_TripleSILAC_WTPtkAPtpZReplicate3_GeLC_F15	VR	640.32	2	640.314	1278.61	90687.4	2.0004	0.0012809	0.34951	0.0002238	2.3499	0.0015047	640.314	642.326	644.321	42.724	0.75033	42.724	42.238	42.988	3.8147e-06	NA	NA	NA
AMSLDDLQAATK	12	1	Oxidation (M)	_AM(ox)SLDDLQAATK_		AM(1)SLDDLQAATK			AM(85.67)SLDDLQAATK		0	0	1	0	0	0	0	seq_59757	seq_59757	seq_59757			MULTI-MSMS	NA	20121206_VR_Bsu_TripleSILAC_WTPtkAPtpZReplicate3_GeLC_F16	VR	644.32	2	640.314	1278.61	95746.7	1.5225	0.00097485	-0.014623	-9.3636e-06	1.5078	0.00096549	640.314	642.326	644.321	44.925	0.50308	44.925	44.672	45.175	0	NA	NA	NA
AMSLDDLQAATK	12	1	Oxidation (M)	_AM(ox)SLDDLQAATK_		AM(1)SLDDLQAATK			AM(44.51)SLDDLQAATK		0	0	1	0	0	0	0	seq_59757	seq_59757	seq_59757			MSMS	2	20121222_BoSo_Bsubtilis_SuperSilac_EtOH_Rep1_OG_HCD_LysC_2hrs_01	BS	644.32	2	640.314	1278.61	NA	NA	NA	NA	NA	NA	NA	NA	NA	NA	41.429	1	41.429	40.929	41.929	-3.8147e-06	NA	NA	NA
AMSLDDLQAATK	12	1	Oxidation (M)	_AM(ox)SLDDLQAATK_		AM(1)SLDDLQAATK			AM(48.53)SLDDLQAATK		0	0	1	0	0	0	0	seq_59757	seq_59757	seq_59757			ISO-MSMS	0	20121222_BoSo_Bsubtilis_SuperSilac_EtOH_Rep1_OG_HCD_LysC_10min_01	BS	640.31	2	640.314	1278.61	NA	NA	NA	-0.54146	-0.0003467	NA	NA	NA	NA	NA	41.723	0.85406	41.723	41.346	42.2	0	NA	NA	NA
AMSLDDLQAATK	12	1	Oxidation (M)	_AM(ox)SLDDLQAATK_		AM(1)SLDDLQAATK			AM(66.71)SLDDLQAATK		0	0	1	0	0	0	0	seq_59757	seq_59757	seq_59757			ISO-MSMS	2	20121222_BoSo_Bsubtilis_SuperSilac_EtOH_Rep2_GelC_CID_LysC_2hrs_01	BS	644.32	2	640.314	1278.61	NA	NA	NA	0.41994	0.00026889	NA	NA	NA	NA	NA	43.023	1.0231	43.023	42.71	43.733	0	NA	NA	NA
AMSLDDLQAATK	12	1	Oxidation (M)	_AM(ox)SLDDLQAATK_		AM(1)SLDDLQAATK			AM(145.29)SLDDLQAATK		0	0	1	0	0	0	0	seq_59757	seq_59757	seq_59757			ISO-MSMS	0	20121222_BoSo_Bsubtilis_SuperSilac_EtOH_Rep2_GelC_CID_LysC_2hrs_01	BS	640.32	2	640.314	1278.61	NA	NA	NA	0.39052	0.00025006	NA	NA	NA	NA	NA	43.003	0.71823	43.003	42.746	43.464	0	NA	NA	NA
AMSLDDLQAATK	12	1	Oxidation (M)	_AM(ox)SLDDLQAATK_		AM(1)SLDDLQAATK			AM(157.03)SLDDLQAATK		0	0	1	0	0	0	0	seq_59757	seq_59757	seq_59757			ISO-MSMS	2	20121222_BoSo_Bsubtilis_SuperSilac_EtOH_Rep2_GelC_CID_LysC_2hrs_02	BS	644.32	2	640.314	1278.61	NA	NA	NA	-0.093412	-5.9813e-05	NA	NA	NA	NA	NA	43.139	1.2765	43.139	42.618	43.895	-3.8147e-06	NA	NA	NA
AMSLDDLQAATK	12	1	Oxidation (M)	_AM(ox)SLDDLQAATK_		AM(1)SLDDLQAATK			AM(111.31)SLDDLQAATK		0	0	1	0	0	0	0	seq_59757	seq_59757	seq_59757			ISO-MSMS	0	20121222_BoSo_Bsubtilis_SuperSilac_EtOH_Rep2_GelC_CID_LysC_2hrs_02	BS	640.32	2	640.314	1278.61	NA	NA	NA	-0.33153	-0.00021228	NA	NA	NA	NA	NA	43.124	0.8004	43.124	42.907	43.708	0	NA	NA	NA
AMSLDDLQAATK	12	1	Oxidation (M)	_AM(ox)SLDDLQAATK_		AM(1)SLDDLQAATK			AM(121.21)SLDDLQAATK		0	0	1	0	0	0	0	seq_59757	seq_59757	seq_59757			ISO-MSMS	0	20121222_BoSo_Bsubtilis_SuperSilac_EtOH_Rep2_GelC_CID_LysC_2hrs_03	BS	640.32	2	640.314	1278.61	NA	NA	NA	-0.22099	-0.0001415	NA	NA	NA	NA	NA	43.322	0.47849	43.322	43.046	43.524	0	NA	NA	NA
AMSLDDLQAATK	12	1	Oxidation (M)	_AM(ox)SLDDLQAATK_		AM(1)SLDDLQAATK			AM(105.95)SLDDLQAATK		0	0	1	0	0	0	0	seq_59757	seq_59757	seq_59757			ISO-MSMS	2	20121222_BoSo_Bsubtilis_SuperSilac_EtOH_Rep2_GelC_CID_LysC_2hrs_03	BS	644.32	2	640.314	1278.61	NA	NA	NA	-0.078011	-4.9952e-05	NA	NA	NA	NA	NA	43.399	0.86008	43.399	42.744	43.604	3.8147e-06	NA	NA	NA
AMSLDDLQAATK	12	1	Oxidation (M)	_AM(ox)SLDDLQAATK_		AM(1)SLDDLQAATK			AM(179.67)SLDDLQAATK		0	0	1	0	0	0	0	seq_59757	seq_59757	seq_59757			ISO-MSMS	2	20121222_BoSo_Bsubtilis_SuperSilac_EtOH_Rep2_GelC_CID_LysC_10mins_01	BS	644.32	2	640.314	1278.61	NA	NA	NA	-0.33477	-0.00021436	NA	NA	NA	NA	NA	43.198	0.72615	43.198	42.949	43.675	-3.8147e-06	NA	NA	NA
AMSLDDLQAATK	12	1	Oxidation (M)	_AM(ox)SLDDLQAATK_		AM(1)SLDDLQAATK			AM(103.97)SLDDLQAATK		0	0	1	0	0	0	0	seq_59757	seq_59757	seq_59757			ISO-MSMS	0	20121222_BoSo_Bsubtilis_SuperSilac_EtOH_Rep2_GelC_CID_LysC_10mins_01	BS	640.32	2	640.314	1278.61	NA	NA	NA	-0.24107	-0.00015436	NA	NA	NA	NA	NA	43.186	0.62822	43.186	42.92	43.549	0	NA	NA	NA
AMSLDDLQAATK	12	1	Oxidation (M)	_AM(ox)SLDDLQAATK_		AM(1)SLDDLQAATK			AM(111.31)SLDDLQAATK		0	0	1	0	0	0	0	seq_59757	seq_59757	seq_59757			ISO-MSMS	2	20121222_BoSo_Bsubtilis_SuperSilac_EtOH_Rep2_GelC_CID_LysC_10mins_02	BS	644.32	2	640.314	1278.61	NA	NA	NA	-0.070257	-4.4986e-05	NA	NA	NA	NA	NA	43.174	0.93866	43.174	42.962	43.901	0	NA	NA	NA
AMSLDDLQAATK	12	1	Oxidation (M)	_AM(ox)SLDDLQAATK_		AM(1)SLDDLQAATK			AM(177.83)SLDDLQAATK		0	0	1	0	0	0	0	seq_59757	seq_59757	seq_59757			ISO-MSMS	0	20121222_BoSo_Bsubtilis_SuperSilac_EtOH_Rep2_GelC_CID_LysC_10mins_02	BS	640.32	2	640.314	1278.61	NA	NA	NA	-0.13221	-8.4656e-05	NA	NA	NA	NA	NA	43.166	0.89758	43.166	42.962	43.86	0	NA	NA	NA
AMSLDDLQAATK	12	1	Oxidation (M)	_AM(ox)SLDDLQAATK_		AM(1)SLDDLQAATK			AM(92.3)SLDDLQAATK		0	0	1	0	0	0	0	seq_59757	seq_59757	seq_59757			ISO-MSMS	0	20121222_BoSo_Bsubtilis_SuperSilac_EtOH_Rep2_GelC_CID_LysC_10mins_04	BS	640.31	2	640.314	1278.61	NA	NA	NA	-0.7495	-0.00047992	NA	NA	NA	NA	NA	43.028	0.59361	43.028	42.727	43.321	0	NA	NA	NA
AMSLDDLQAATK	12	1	Oxidation (M)	_AM(ox)SLDDLQAATK_		AM(1)SLDDLQAATK			AM(158.25)SLDDLQAATK		0	0	1	0	0	0	0	seq_59757	seq_59757	seq_59757			ISO-MSMS	2	20121222_BoSo_Bsubtilis_SuperSilac_EtOH_Rep2_GelC_CID_LysC_10mins_04	BS	644.32	2	640.314	1278.61	NA	NA	NA	-0.49175	-0.00031487	NA	NA	NA	NA	NA	43.029	0.41885	43.029	42.77	43.188	0	NA	NA	NA
AMSLDDLQAATK	12	1	Oxidation (M)	_AM(ox)SLDDLQAATK_		AM(1)SLDDLQAATK			AM(78.53)SLDDLQAATK		0	0	1	0	0	0	0	seq_59757	seq_59757	seq_59757			ISO-MSMS	0	20121222_BoSo_Bsubtilis_SuperSilac_EtOH_Rep2_GelC_CID_LysC_10mins_05	BS	640.32	2	640.314	1278.61	NA	NA	NA	-0.67837	-0.00043437	NA	NA	NA	NA	NA	42.802	0.44908	42.802	42.641	43.09	0	NA	NA	NA
AMSLDDLQAATK	12	1	Oxidation (M)	_AM(ox)SLDDLQAATK_		AM(1)SLDDLQAATK			AM(202.18)SLDDLQAATK		0	0	1	0	0	0	0	seq_59757	seq_59757	seq_59757			ISO-MSMS	0	20121222_BoSo_Bsubtilis_SuperSilac_EtOH_Rep2_GelC_CID_LysC_10mins_08	BS	640.31	2	640.314	1278.61	NA	NA	NA	0.60292	0.00038605	NA	NA	NA	NA	NA	42.557	0.94707	42.557	42.216	43.163	-3.8147e-06	NA	NA	NA
AMSLDDLQAATK	12	1	Oxidation (M)	_AM(ox)SLDDLQAATK_		AM(1)SLDDLQAATK			AM(122.34)SLDDLQAATK		0	0	1	0	0	0	0	seq_59757	seq_59757	seq_59757			ISO-MSMS	0	20121222_BoSo_Bsubtilis_SuperSilac_EtOH_Rep2_GelC_CID_LysC_10mins_11	BS	640.31	2	640.314	1278.61	NA	NA	NA	-0.23856	-0.00015275	NA	NA	NA	NA	NA	44.59	0.58864	44.59	44.231	44.82	0	NA	NA	NA
AMSLDDLQAATK	12	1	Oxidation (M)	_AM(ox)SLDDLQAATK_		AM(1)SLDDLQAATK			AM(107.09)SLDDLQAATK		0	0	1	0	0	0	0	seq_59757	seq_59757	seq_59757			ISO-MSMS	2	20121222_BoSo_Bsubtilis_SuperSilac_EtOH_Rep2_GelC_CID_LysC_Prestress_01	BS	644.32	2	640.314	1278.61	NA	NA	NA	-4.2062e-05	-2.6933e-08	NA	NA	NA	NA	NA	43.933	0.733	43.933	43.682	44.415	0	NA	NA	NA
AMSLDDLQAATK	12	1	Oxidation (M)	_AM(ox)SLDDLQAATK_		AM(1)SLDDLQAATK			AM(52.58)SLDDLQAATK		0	0	1	0	0	0	0	seq_59757	seq_59757	seq_59757			ISO-MSMS	0	20121222_BoSo_Bsubtilis_SuperSilac_EtOH_Rep2_GelC_CID_LysC_Prestress_01	BS	640.32	2	640.314	1278.61	NA	NA	NA	0.011801	7.5561e-06	NA	NA	NA	NA	NA	43.919	0.71907	43.919	43.659	44.378	-3.8147e-06	NA	NA	NA
AMSLDDLQAATK	12	1	Oxidation (M)	_AM(ox)SLDDLQAATK_		AM(1)SLDDLQAATK			AM(179.67)SLDDLQAATK		0	0	1	0	0	0	0	seq_59757	seq_59757	seq_59757			ISO-MSMS	2	20121222_BoSo_Bsubtilis_SuperSilac_EtOH_Rep2_GelC_CID_LysC_Prestress_02	BS	644.32	2	640.314	1278.61	NA	NA	NA	0.0088112	5.642e-06	NA	NA	NA	NA	NA	43.309	0.99532	43.309	43.105	44.101	0	NA	NA	NA
AMSLDDLQAATK	12	1	Oxidation (M)	_AM(ox)SLDDLQAATK_		AM(1)SLDDLQAATK			AM(153.75)SLDDLQAATK		0	0	1	0	0	0	0	seq_59757	seq_59757	seq_59757			ISO-MSMS	0	20121222_BoSo_Bsubtilis_SuperSilac_EtOH_Rep2_GelC_CID_LysC_Prestress_02	BS	640.32	2	640.314	1278.61	NA	NA	NA	-0.17062	-0.00010925	NA	NA	NA	NA	NA	43.309	0.60033	43.309	43.105	43.706	0	NA	NA	NA
AMSLDDLQAATK	12	1	Oxidation (M)	_AM(ox)SLDDLQAATK_		AM(1)SLDDLQAATK			AM(140.01)SLDDLQAATK		0	0	1	0	0	0	0	seq_59757	seq_59757	seq_59757			ISO-MSMS	0	20121222_BoSo_Bsubtilis_SuperSilac_EtOH_Rep2_GelC_CID_LysC_Prestress_03	BS	640.32	2	640.314	1278.61	NA	NA	NA	0.25355	0.00016235	NA	NA	NA	NA	NA	43.588	0.50003	43.588	43.391	43.891	0	NA	NA	NA
AMSLDDLQAATK	12	1	Oxidation (M)	_AM(ox)SLDDLQAATK_		AM(1)SLDDLQAATK			AM(118.76)SLDDLQAATK		0	0	1	0	0	0	0	seq_59757	seq_59757	seq_59757			ISO-MSMS	0	20121222_BoSo_Bsubtilis_SuperSilac_EtOH_Rep2_GelC_CID_LysC_Prestress_04	BS	640.32	2	640.314	1278.61	NA	NA	NA	-0.88383	-0.00056593	NA	NA	NA	NA	NA	47.33	0.61431	47.33	46.993	47.607	0	NA	NA	NA
AMSLDDLQAATK	12	1	Oxidation (M)	_AM(ox)SLDDLQAATK_		AM(1)SLDDLQAATK			AM(147.96)SLDDLQAATK		0	0	1	0	0	0	0	seq_59757	seq_59757	seq_59757			ISO-MSMS	2	20121222_BoSo_Bsubtilis_SuperSilac_EtOH_Rep2_GelC_CID_LysC_Prestress_04	BS	644.32	2	640.314	1278.61	NA	NA	NA	-0.37605	-0.00024079	NA	NA	NA	NA	NA	47.308	0.56081	47.308	46.948	47.509	0	NA	NA	NA
AMSLDDLQAATK	12	1	Oxidation (M)	_AM(ox)SLDDLQAATK_		AM(1)SLDDLQAATK			AM(55.2)SLDDLQAATK		0	0	1	0	0	0	0	seq_59757	seq_59757	seq_59757			ISO-MSMS	0	20121222_BoSo_Bsubtilis_SuperSilac_EtOH_Rep2_GelC_CID_LysC_Prestress_05	BS	640.31	2	640.314	1278.61	NA	NA	NA	0.034284	2.1952e-05	NA	NA	NA	NA	NA	43.497	0.46246	43.497	43.149	43.612	0	NA	NA	NA
AMSLDDLQAATK	12	1	Oxidation (M)	_AM(ox)SLDDLQAATK_		AM(1)SLDDLQAATK			AM(132.14)SLDDLQAATK		0	0	1	0	0	0	0	seq_59757	seq_59757	seq_59757			ISO-MSMS	2	20121222_BoSo_Bsubtilis_SuperSilac_EtOH_Rep2_GelC_CID_LysC_Prestress_11	BS	644.32	2	640.314	1278.61	NA	NA	NA	0.17193	0.00011009	NA	NA	NA	NA	NA	43.7	0.75214	43.7	43.39	44.142	3.8147e-06	NA	NA	NA
AMSLDDLQAATK	12	1	Oxidation (M)	_AM(ox)SLDDLQAATK_		AM(1)SLDDLQAATK			AM(101.53)SLDDLQAATK		0	0	1	0	0	0	0	seq_59757	seq_59757	seq_59757			ISO-MSMS	0	20121222_BoSo_Bsubtilis_SuperSilac_EtOH_Rep2_GelC_CID_LysC_Prestress_11	BS	640.32	2	640.314	1278.61	NA	NA	NA	0.13433	8.6011e-05	NA	NA	NA	NA	NA	43.74	0.8918	43.74	43.39	44.282	0	NA	NA	NA
AMSLDDLQAATK	12	1	Oxidation (M)	_AM(ox)SLDDLQAATK_		AM(1)SLDDLQAATK			AM(74.54)SLDDLQAATK		0	0	1	0	0	0	0	seq_59757	seq_59757	seq_59757			ISO-MSMS	2	20130104_BoSo_Bsubtilis_SuperSilac_Rep2_GelC_CID_LysC_2hrs_04	BS	644.32	2	640.314	1278.61	NA	NA	NA	-0.55635	-0.00035624	NA	NA	NA	NA	NA	40.924	0.59835	40.924	40.512	41.11	0	NA	NA	NA
AMSLDDLQAATK	12	1	Oxidation (M)	_AM(ox)SLDDLQAATK_		AM(1)SLDDLQAATK			AM(107.39)SLDDLQAATK		0	0	1	0	0	0	0	seq_59757	seq_59757	seq_59757			ISO-MSMS	0	20130104_BoSo_Bsubtilis_SuperSilac_Rep2_GelC_CID_LysC_2hrs_05	BS	640.31	2	640.314	1278.61	NA	NA	NA	-0.067355	-4.3129e-05	NA	NA	NA	NA	NA	40.667	0.9556	40.667	40.367	41.323	0	NA	NA	NA
AMSLDDLQAATK	12	1	Oxidation (M)	_AM(ox)SLDDLQAATK_		AM(1)SLDDLQAATK			AM(75.1)SLDDLQAATK		0	0	1	0	0	0	0	seq_59757	seq_59757	seq_59757			ISO-MSMS	0	20130104_BoSo_Bsubtilis_SuperSilac_Rep2_GelC_CID_LysC_2hrs_08_130104203254	BS	640.31	2	640.314	1278.61	NA	NA	NA	0.49569	0.0003174	NA	NA	NA	NA	NA	41.118	0.93491	41.118	40.934	41.869	0	NA	NA	NA
AMSLDDLQAATK	12	1	Oxidation (M)	_AM(ox)SLDDLQAATK_		AM(1)SLDDLQAATK			AM(133.88)SLDDLQAATK		0	0	1	0	0	0	0	seq_59757	seq_59757	seq_59757			ISO-MSMS	2	20130104_BoSo_Bsubtilis_SuperSilac_Rep2_GelC_CID_LysC_2hrs_09	BS	644.32	2	640.314	1278.61	NA	NA	NA	-0.28908	-0.0001851	NA	NA	NA	NA	NA	40.983	0.73714	40.983	40.48	41.218	0	NA	NA	NA
AMSLDDLQAATK	12	1	Oxidation (M)	_AM(ox)SLDDLQAATK_		AM(1)SLDDLQAATK			AM(142.12)SLDDLQAATK		0	0	1	0	0	0	0	seq_59757	seq_59757	seq_59757			ISO-MSMS	0	20130104_BoSo_Bsubtilis_SuperSilac_Rep2_GelC_CID_LysC_2hrs_11	BS	640.32	2	640.314	1278.61	NA	NA	NA	0.74521	0.00047717	NA	NA	NA	NA	NA	40.537	0.79475	40.537	40.25	41.045	0	NA	NA	NA
AMSLDDLQAATK	12	1	Oxidation (M)	_AM(ox)SLDDLQAATK_		AM(1)SLDDLQAATK			AM(184.98)SLDDLQAATK		0	0	1	0	0	0	0	seq_59757	seq_59757	seq_59757			ISO-MSMS	2	20130104_BoSo_Bsubtilis_SuperSilac_Rep2_GelC_CID_LysC_2hrs_11	BS	644.32	2	640.314	1278.61	NA	NA	NA	0.96854	0.00062017	NA	NA	NA	NA	NA	40.527	0.74962	40.527	40.295	41.045	-3.8147e-06	NA	NA	NA
AMSLDDLQAATK	12	1	Oxidation (M)	_AM(ox)SLDDLQAATK_		AM(1)SLDDLQAATK			AM(107.17)SLDDLQAATK		0	0	1	0	0	0	0	seq_59757	seq_59757	seq_59757			MULTI-MSMS	NA	20130108_AC_Bsu_Log_ES_LS_OG_01	AC	642.33	2	640.314	1278.61	94514.2	2.6867	0.0017204	-2.837	-0.0018166	-0.15028	-9.6224e-05	640.812	642.326	644.822	41.107	1.7863	41.107	40.657	42.443	0	NA	NA	NA
AMSLDDLQAATK	12	1	Oxidation (M)	_AM(ox)SLDDLQAATK_		AM(1)SLDDLQAATK			AM(117.93)SLDDLQAATK		0	0	1	0	0	0	0	seq_59757	seq_59757	seq_59757			ISO-MSMS	0	20130127_VR_Bsu_TripleSILAC_WTPrkCPrpCReplicate2_GeLC_F14	VR	640.31	2	640.314	1278.61	NA	NA	NA	0.65915	0.00042206	NA	NA	NA	NA	NA	42.323	1.0712	42.323	41.952	43.023	0	NA	NA	NA
AMSLDDLQAATK	12	1	Oxidation (M)	_AM(ox)SLDDLQAATK_		AM(1)SLDDLQAATK			AM(105.66)SLDDLQAATK		0	0	1	0	0	0	0	seq_59757	seq_59757	seq_59757			ISO-MSMS	1	20130127_VR_Bsu_TripleSILAC_WTPrkCPrpCReplicate2_GeLC_F14	VR	642.33	2	640.314	1278.61	NA	NA	NA	0.33921	0.0002172	NA	NA	NA	NA	NA	42.256	0.89134	42.256	41.811	42.703	0	NA	NA	NA
AMSLDDLQAATK	12	1	Oxidation (M)	_AM(ox)SLDDLQAATK_		AM(1)SLDDLQAATK			AM(119.21)SLDDLQAATK		0	0	1	0	0	0	0	seq_59757	seq_59757	seq_59757			MULTI-MSMS	NA	20130210_VR_Bsu_TripleSILAC_WTPrkCPrpCReplicate3_GeLC_F01	VR	640.31	2	640.314	1278.61	93847.8	2.517	0.0016117	0.13045	8.3528e-05	2.6475	0.0016952	640.314	642.326	644.32	41.858	0.73906	41.858	41.523	42.262	0	NA	NA	NA
AMSLDDLQAATK	12	1	Oxidation (M)	_AM(ox)SLDDLQAATK_		AM(1)SLDDLQAATK			AM(150.14)SLDDLQAATK		0	0	1	0	0	0	0	seq_59757	seq_59757	seq_59757			MULTI-MSMS	NA	20130210_VR_Bsu_TripleSILAC_WTPrkCPrpCReplicate3_GeLC_F02	VR	640.32	2	640.314	1278.61	94615.3	2.5915	0.0016593	-0.18696	-0.00011971	2.4045	0.0015396	640.313	642.326	644.32	41.67	1.4383	41.67	41.152	42.591	0	NA	NA	NA
AMSLDDLQAATK	12	1	Oxidation (M)	_AM(ox)SLDDLQAATK_		AM(1)SLDDLQAATK			AM(161.25)SLDDLQAATK		0	0	1	0	0	0	0	seq_59757	seq_59757	seq_59757			MULTI-MSMS	NA	20130210_VR_Bsu_TripleSILAC_WTPrkCPrpCReplicate3_GeLC_F03	VR	640.31	2	640.314	1278.61	94492.4	0.9929	0.00063577	0.26802	0.00017162	1.2609	0.00080739	640.313	642.326	644.321	41.582	1.074	41.582	41.289	42.363	-3.8147e-06	NA	NA	NA
AMSLDDLQAATK	12	1	Oxidation (M)	_AM(ox)SLDDLQAATK_		AM(1)SLDDLQAATK			AM(153.75)SLDDLQAATK		0	0	1	0	0	0	0	seq_59757	seq_59757	seq_59757			MULTI-MSMS	NA	20130210_VR_Bsu_TripleSILAC_WTPrkCPrpCReplicate3_GeLC_F04	VR	640.31	2	640.314	1278.61	94149.2	1.0254	0.00065659	0.25727	0.00016474	1.2827	0.00082132	640.314	642.326	644.321	41.462	0.52685	41.462	41.211	41.738	0	NA	NA	NA
AMSLDDLQAATK	12	1	Oxidation (M)	_AM(ox)SLDDLQAATK_		AM(1)SLDDLQAATK			AM(109)SLDDLQAATK		0	0	1	0	0	0	0	seq_59757	seq_59757	seq_59757			MULTI-MSMS	NA	20130210_VR_Bsu_TripleSILAC_WTPrkCPrpCReplicate3_GeLC_F05	VR	640.31	2	640.314	1278.61	94535.6	1.8892	0.0012097	0.37279	0.00023871	2.262	0.0014484	640.314	642.326	644.321	42.596	0.74065	42.596	42.306	43.047	0	NA	NA	NA
AMSLDDLQAATK	12	1	Oxidation (M)	_AM(ox)SLDDLQAATK_		AM(1)SLDDLQAATK			AM(93.77)SLDDLQAATK		0	0	1	0	0	0	0	seq_59757	seq_59757	seq_59757			MULTI-MSMS	NA	20130210_VR_Bsu_TripleSILAC_WTPrkCPrpCReplicate3_GeLC_F06	VR	640.31	2	640.314	1278.61	95902.4	2.2696	0.0014533	0.060648	3.8834e-05	2.3303	0.0014921	640.314	642.326	644.321	44.078	0.55859	44.078	43.884	44.443	3.8147e-06	NA	NA	NA
AMSLDDLQAATK	12	1	Oxidation (M)	_AM(ox)SLDDLQAATK_		AM(1)SLDDLQAATK			AM(133.88)SLDDLQAATK		0	0	1	0	0	0	0	seq_59757	seq_59757	seq_59757			MULTI-MSMS	NA	20130211_VR_Bsu_TripleSILAC_WTPrkCPrpCReplicate3_GeLC_F05b	VR	640.32	2	640.314	1278.61	95638.1	0.96418	0.00061738	0.817	0.00052313	1.7812	0.0011405	640.314	642.326	644.321	41.278	0.68318	41.278	41.052	41.736	0	NA	NA	NA
AMSLDDLQAATK	12	1	Oxidation (M)	_AM(ox)SLDDLQAATK_		AM(1)SLDDLQAATK			AM(147.96)SLDDLQAATK		0	0	1	0	0	0	0	seq_59757	seq_59757	seq_59757			MULTI-MSMS	NA	20130406_BoSo_IsraelCollab_Proteome_trypsin_10min_01	BS	640.82	2	640.314	1278.61	52001.7	-0.17644	-0.00011298	-0.31325	-0.00020058	-0.48969	-0.00031355	640.313	NA	NA	107.22	0.93292	107.22	106.8	107.73	0	NA	NA	NA
AMSLDDLQAATK	12	1	Oxidation (M)	_AM(ox)SLDDLQAATK_		AM(1)SLDDLQAATK			AM(68)SLDDLQAATK		0	0	1	0	0	0	0	seq_59757	seq_59757	seq_59757			MULTI-MSMS	NA	20130406_BoSo_IsraelCollab_Proteome_trypsin_10min_03	BS	640.31	2	640.314	1278.61	51621.4	-0.14362	-9.1961e-05	-0.62606	-0.00040088	-0.76968	-0.00049284	640.313	NA	NA	108.04	0.80029	108.04	107.57	108.37	0	NA	NA	NA
AMSLDDLQAATK	12	1	Oxidation (M)	_AM(ox)SLDDLQAATK_		AM(1)SLDDLQAATK			AM(101.39)SLDDLQAATK		0	0	1	0	0	0	0	seq_59757	seq_59757	seq_59757			MULTI-MSMS	NA	20130406_BoSo_IsraelCollab_Proteome_trypsin_30min_02	BS	640.31	2	640.314	1278.61	52924.8	-0.092286	-5.9092e-05	-0.06511	-4.1691e-05	-0.1574	-0.00010078	640.313	NA	NA	106.51	0.74709	106.51	106.08	106.83	0	NA	NA	NA
AMSLDDLQAATK	12	1	Oxidation (M)	_AM(ox)SLDDLQAATK_		AM(1)SLDDLQAATK			AM(47.04)SLDDLQAATK		0	0	1	0	0	0	0	seq_59757	seq_59757	seq_59757			ISO-MSMS	0	20130819_VR_Bsu_DoubleSILAC_YabTWTReplicate1_GeLC_F03	VR	640.31	2	640.314	1278.61	NA	NA	NA	0.047194	3.0219e-05	NA	NA	NA	NA	NA	43.736	0.81914	43.736	43.307	44.127	3.8147e-06	NA	NA	NA
AMSLDDLQAATK	12	1	Oxidation (M)	_AM(ox)SLDDLQAATK_		AM(1)SLDDLQAATK			AM(50.47)SLDDLQAATK		0	0	1	0	0	0	0	seq_59757	seq_59757	seq_59757			ISO-MSMS	2	20130819_VR_Bsu_DoubleSILAC_YabTWTReplicate1_GeLC_F03	VR	644.32	2	640.314	1278.61	NA	NA	NA	0.12319	7.8879e-05	NA	NA	NA	NA	NA	43.753	1.0061	43.753	43.152	44.158	3.8147e-06	NA	NA	NA
AMSLDDLQAATK	12	1	Oxidation (M)	_AM(ox)SLDDLQAATK_		AM(1)SLDDLQAATK			AM(88.8)SLDDLQAATK		0	0	1	0	0	0	0	seq_59757	seq_59757	seq_59757			ISO-MSMS	2	20130819_VR_Bsu_DoubleSILAC_YabTWTReplicate1_GeLC_F06	VR	644.32	2	640.314	1278.61	NA	NA	NA	-0.46554	-0.00029809	NA	NA	NA	NA	NA	44.627	0.53343	44.627	44.365	44.898	0	NA	NA	NA
AMSLDDLQAATK	12	1	Oxidation (M)	_AM(ox)SLDDLQAATK_		AM(1)SLDDLQAATK			AM(104.24)SLDDLQAATK		0	0	1	0	0	0	0	seq_59757	seq_59757	seq_59757			ISO-MSMS	2	20130819_VR_Bsu_DoubleSILAC_YabTWTReplicate1_GeLC_F08	VR	644.32	2	640.314	1278.61	NA	NA	NA	0.1015	6.4994e-05	NA	NA	NA	NA	NA	45.06	0.52277	45.06	44.729	45.252	0	NA	NA	NA
AMSLDDLQAATK	12	1	Oxidation (M)	_AM(ox)SLDDLQAATK_		AM(1)SLDDLQAATK			AM(101.39)SLDDLQAATK		0	0	1	0	0	0	0	seq_59757	seq_59757	seq_59757			ISO-MSMS	0	20130820_VR_Bsu_DoubleSILAC_YabTWTReplicate1_GeLC_F12	VR	640.31	2	640.314	1278.61	NA	NA	NA	-0.28994	-0.00018565	NA	NA	NA	NA	NA	42.749	0.53992	42.749	42.477	43.017	-3.8147e-06	NA	NA	NA
AMSLDDLQAATK	12	1	Oxidation (M)	_AM(ox)SLDDLQAATK_		AM(1)SLDDLQAATK			AM(100.22)SLDDLQAATK		0	0	1	0	0	0	0	seq_59757	seq_59757	seq_59757			ISO-MSMS	0	20130820_VR_Bsu_DoubleSILAC_YabTWTReplicate1_GeLC_F14	VR	640.32	2	640.314	1278.61	NA	NA	NA	-0.46884	-0.00030021	NA	NA	NA	NA	NA	43.633	0.73941	43.633	43.236	43.976	0	NA	NA	NA
AMSLDDLQAATK	12	1	Oxidation (M)	_AM(ox)SLDDLQAATK_		AM(1)SLDDLQAATK			AM(113.69)SLDDLQAATK		0	0	1	0	0	0	0	seq_59757	seq_59757	seq_59757			MULTI-MSMS	NA	20130822_BoSo_Bsub_LysC_Offgel_Growthcurve_BR1_01	BS	644.32	2	640.314	1278.61	96783.3	0.6508	0.00041671	0.024733	1.5837e-05	0.67553	0.00043255	640.313	642.326	644.321	47.258	0.908	47.258	47.084	47.992	0	NA	NA	NA
AMSLDDLQAATK	12	1	Oxidation (M)	_AM(ox)SLDDLQAATK_		AM(1)SLDDLQAATK			AM(94.69)SLDDLQAATK		0	0	1	0	0	0	0	seq_59757	seq_59757	seq_59757			MULTI-MSMS	NA	20130822_BoSo_Bsub_LysC_Offgel_Growthcurve_BR1_02	BS	644.32	2	640.314	1278.61	96943.6	0.010974	7.0267e-06	0.53032	0.00033957	0.54129	0.0003466	640.817	642.326	644.32	46.582	1.3055	46.582	45.862	47.168	0	NA	NA	NA
AMSLDDLQAATK	12	1	Oxidation (M)	_AM(ox)SLDDLQAATK_		AM(1)SLDDLQAATK			AM(63.18)SLDDLQAATK		0	0	1	0	0	0	0	seq_59757	seq_59757	seq_59757			MULTI-MSMS	NA	20130822_BoSo_Bsub_LysC_Offgel_Growthcurve_BR1_05	BS	644.32	2	640.314	1278.61	96091.5	1.3595	0.00087048	0.055813	3.5738e-05	1.4153	0.00090621	640.815	642.326	644.822	48.044	0.73059	48.044	47.69	48.421	0	NA	NA	NA
AMSLDDLQAATK	12	1	Oxidation (M)	_AM(ox)SLDDLQAATK_		AM(1)SLDDLQAATK			AM(86.77)SLDDLQAATK		0	0	1	0	0	0	0	seq_59757	seq_59757	seq_59757			MULTI-MSMS	NA	20140902_VR_Bsu_TripleSILAC_WTyabTybdM_rep2_GeLC_01	VR	642.33	2	640.314	1278.61	94721.5	3.3056	0.0021166	0.27763	0.00017777	3.5833	0.0022944	640.314	642.326	644.321	38.42	0.69701	38.42	38.109	38.806	-3.8147e-06	NA	NA	NA
AMSLDDLQAATK	12	1	Oxidation (M)	_AM(ox)SLDDLQAATK_		AM(1)SLDDLQAATK			AM(85.67)SLDDLQAATK		0	0	1	0	0	0	0	seq_59757	seq_59757	seq_59757			MULTI-MSMS	NA	20140902_VR_Bsu_TripleSILAC_WTyabTybdM_rep2_GeLC_02	VR	642.33	2	640.314	1278.61	94788.5	3.7518	0.0024023	0.41529	0.00026592	4.1671	0.0026682	640.314	642.326	644.321	42.02	0.68354	42.02	41.676	42.36	0	NA	NA	NA
AMSLDDLQAATK	12	1	Oxidation (M)	_AM(ox)SLDDLQAATK_		AM(1)SLDDLQAATK			AM(68)SLDDLQAATK		0	0	1	0	0	0	0	seq_59757	seq_59757	seq_59757			MULTI-MSMS	NA	20140902_VR_Bsu_TripleSILAC_WTyabTybdM_rep2_GeLC_03	VR	642.33	2	640.314	1278.61	94951.4	3.2629	0.0020893	0.04698	3.0082e-05	3.3099	0.0021194	640.314	642.326	644.321	38.525	0.60286	38.525	38.257	38.86	3.8147e-06	NA	NA	NA
AMSLDDLQAATK	12	1	Oxidation (M)	_AM(ox)SLDDLQAATK_		AM(1)SLDDLQAATK			AM(52.58)SLDDLQAATK		0	0	1	0	0	0	0	seq_59757	seq_59757	seq_59757			MULTI-MSMS	NA	20140902_VR_Bsu_TripleSILAC_WTyabTybdM_rep2_GeLC_04	VR	642.33	2	640.314	1278.61	93696.3	3.6565	0.0023413	-0.27888	-0.00017857	3.3776	0.0021628	640.313	642.326	644.32	37.516	0.80757	37.516	37.22	38.028	0	NA	NA	NA
AMSLDDLQAATK	12	1	Oxidation (M)	_AM(ox)SLDDLQAATK_		AM(1)SLDDLQAATK			AM(76.07)SLDDLQAATK		0	0	1	0	0	0	0	seq_59757	seq_59757	seq_59757			ISO-MSMS	1	20140902_VR_Bsu_TripleSILAC_WTyabTybdM_rep2_GeLC_09	VR	642.33	2	640.314	1278.61	NA	NA	NA	1.685	0.0010789	NA	NA	NA	NA	NA	41.743	0.51414	41.743	41.456	41.97	3.8147e-06	NA	NA	NA
AMSLDDLQAATK	12	1	Oxidation (M)	_AM(ox)SLDDLQAATK_		AM(1)SLDDLQAATK			AM(76.07)SLDDLQAATK		0	0	1	0	0	0	0	seq_59757	seq_59757	seq_59757			MULTI-MSMS	NA	20140902_VR_Bsu_TripleSILAC_WTyabTybdM_rep2_GeLC_14	VR	642.33	2	640.314	1278.61	94299.9	3.5627	0.0022812	0.059766	3.8269e-05	3.6225	0.0023195	640.314	642.326	644.321	40.883	0.84749	40.883	40.546	41.393	0	NA	NA	NA
AMSLDDLQAATK	12	1	Oxidation (M)	_AM(ox)SLDDLQAATK_		AM(1)SLDDLQAATK			AM(52.58)SLDDLQAATK		0	0	1	0	0	0	0	seq_59757	seq_59757	seq_59757			MULTI-MSMS	NA	20141215_VR_Bsu_TripleSILAC_WTyabTybdM_rep4_GeLC_02	VR	642.33	2	640.314	1278.61	95153	-1.0992	-0.00070386	-0.28781	-0.00018429	-1.3871	-0.00088815	640.313	642.326	644.32	41.61	1.1375	41.61	41.192	42.329	0	NA	NA	NA
AMSLDDLQAATK	12	1	Oxidation (M)	_AM(ox)SLDDLQAATK_		AM(1)SLDDLQAATK			AM(62.3)SLDDLQAATK		0	0	1	0	0	0	0	seq_59757	seq_59757	seq_59757			MULTI-MSMS	NA	20141215_VR_Bsu_TripleSILAC_WTyabTybdM_rep4_GeLC_03	VR	640.31	2	640.314	1278.61	94258.5	0.099272	6.3565e-05	0.082497	5.2824e-05	0.18177	0.00011639	640.314	642.326	644.32	38.016	1.0739	38.016	37.383	38.456	0	NA	NA	NA
AMSLDDLQAATK	12	1	Oxidation (M)	_AM(ox)SLDDLQAATK_		AM(1)SLDDLQAATK			AM(61.11)SLDDLQAATK		0	0	1	0	0	0	0	seq_59757	seq_59757	seq_59757			MULTI-MSMS	NA	20141220_VR_Bsu_TripleSILAC_WTyveLyfkJ_rep1_GeLC_F03	VR	642.33	2	640.314	1278.61	94735.6	0.89235	0.00057139	-0.37073	-0.00023739	0.52162	0.000334	640.313	642.326	644.32	43.796	0.85368	43.796	43.304	44.158	0	NA	NA	NA
AMSLDDLQAATK	12	1	Oxidation (M)	_AM(ox)SLDDLQAATK_		AM(1)SLDDLQAATK			AM(68)SLDDLQAATK		0	0	1	0	0	0	0	seq_59757	seq_59757	seq_59757			MULTI-MSMS	NA	20141220_VR_Bsu_TripleSILAC_WTyveLyfkJ_rep1_GeLC_F04	VR	642.33	2	640.314	1278.61	94433	1.477	0.00094573	-0.16047	-0.00010275	1.3165	0.00084298	640.313	642.326	644.32	37.131	0.98107	37.131	36.657	37.638	0	NA	NA	NA
AMSLDDLQAATK	12	1	Oxidation (M)	_AM(ox)SLDDLQAATK_		AM(1)SLDDLQAATK			AM(59.23)SLDDLQAATK		0	0	1	0	0	0	0	seq_59757	seq_59757	seq_59757			MULTI-MSMS	NA	20141220_VR_Bsu_TripleSILAC_WTyveLyfkJ_rep1_GeLC_F05	VR	644.32	2	640.314	1278.61	94729.9	1.6866	0.00108	-0.41981	-0.00026881	1.2668	0.00081115	640.313	642.326	644.32	40.876	1.2711	40.876	40.212	41.483	0	NA	NA	NA
AMSLDDLQAATK	12	1	Oxidation (M)	_AM(ox)SLDDLQAATK_		AM(1)SLDDLQAATK			AM(44.51)SLDDLQAATK		0	0	1	0	0	0	0	seq_59757	seq_59757	seq_59757			MULTI-MSMS	NA	20141220_VR_Bsu_TripleSILAC_WTyveLyfkJ_rep1_GeLC_F06	VR	644.32	2	640.314	1278.61	96190.2	1.8528	0.0011864	-0.34532	-0.00022112	1.5075	0.00096525	640.313	642.326	644.321	39.755	1.1359	39.755	39.076	40.212	0	NA	NA	NA
ANPERMTNMTK	11	1	Oxidation (M)	_ANPERMTNM(ox)TK_		ANPERM(0.005)TNM(0.995)TK			ANPERM(-22.85)TNM(22.85)TK		0	0	1	0	0	1	1	seq_225668	seq_225668	seq_225668			ISO-MSMS	0	20120902_VR_Bsu_TripleSILAC_WTPrkCPrpCRep1_GeLC_F14	VR	654.8	2	654.805	1307.6	NA	NA	NA	-2.4593	-0.0016103	NA	NA	NA	NA	NA	36.043	0.22952	36.043	35.971	36.201	0	NA	NA	NA
APYSVIGNRVKRIVPTISS	19	1	2 Phospho (STY)	_APYSVIGNRVKRIVPTIS(ph)S(ph)_			APYSVIGNRVKRIVPT(0.078)IS(0.984)S(0.938)			APY(-49.08)S(-49.08)VIGNRVKRIVPT(-11.75)IS(17.5)S(11.75)	0	0	0	2	1	3	2	seq_176441	seq_176441	seq_176441			MULTI-MSMS	NA	20120104_VR_TripleSILAC_pL2ESLS_F3	VR	741.39	3	739.711	2216.11	48527.1	1.4702	0.0010875	0.31902	0.00023598	1.7892	0.0013235	740.046	741.388	742.717	99.458	1.5142	99.458	99.068	100.58	0	NA	NA	NA
ARGWENVLK	9	1	Unmodified	_ARGWENVLK_							0	0	0	0	0	1	1	seq_135357	seq_135357	seq_135357			MULTI-MSMS	NA	20120609_VR_Bsu_TripleSILAC_WTPrkCPrpCrep_GeLC_F08	VR	540.8	2	536.799	1071.58	102520	1.6895	0.00090693	-0.31112	-0.00016701	1.3784	0.00073992	536.798	538.811	540.805	32.481	0.43914	32.481	32.227	32.666	0	NA	NA	NA
ARGWENVLK	9	1	Unmodified	_ARGWENVLK_							0	0	0	0	0	1	1	seq_135357	seq_135357	seq_135357			ISO-MSMS	2	20121222_BoSo_Bsubtilis_SuperSilac_EtOH_Rep2_GelC_CID_LysC_Prestress_06	BS	360.87	3	358.201	1071.58	NA	NA	NA	-0.37319	-0.00013368	NA	NA	NA	NA	NA	44.767	0.22876	44.767	44.613	44.842	0	NA	NA	NA
ARLLEERSMSCFRAESGQK	19	1	Oxidation (M)	_ARLLEERSM(ox)SCFRAESGQK_		ARLLEERSM(1)SCFRAESGQK			ARLLEERSM(59.61)SCFRAESGQK		0	0	1	0	0	3	3	seq_44500	seq_44500	seq_44500			MSMS	1	20120514_VR_Bsu_TripleSILACrep1_pL2ESLS_F08	VR	759.04	3	757.704	2270.09	NA	NA	NA	NA	NA	NA	NA	NA	NA	NA	89.536	1	89.536	89.036	90.036	0	NA	NA	NA
ARMAMTINIK	10	1	Oxidation (M)	_ARM(ox)AMTINIK_		ARM(0.971)AM(0.029)TINIK			ARM(15.24)AM(-15.24)TINIK		0	0	1	0	0	1	1	seq_87934	seq_87934	seq_87934			ISO-MSMS	0	01072012_BoSo_BSubtilis_SUPER_SILAC_InGel_ES_Slice01	BS	582.82	2	582.815	1163.62	NA	NA	NA	2.5769	0.0015018	NA	NA	NA	NA	NA	55.604	0.48773	55.604	55.207	55.695	0	NA	NA	NA
ARMAMTINIK	10	1	Oxidation (M)	_ARM(ox)AMTINIK_		ARM(0.996)AM(0.004)TINIK			ARM(23.7)AM(-23.7)TINIK		0	0	1	0	0	1	1	seq_87934	seq_87934	seq_87934			MSMS	0	01072012_BoSo_BSubtilis_SUPER_SILAC_InGel_SecondTrans_Slice01	BS	582.82	2	582.815	1163.62	NA	NA	NA	NA	NA	NA	NA	NA	NA	NA	56.204	1	56.204	55.704	56.704	-3.8147e-06	NA	NA	NA
ASLYSILNGKVFDMRK	16	2	Oxidation (M),Phospho (STY)	_AS(ph)LYSILNGKVFDM(ox)RK_		ASLYSILNGKVFDM(1)RK	AS(0.359)LY(0.282)S(0.359)ILNGKVFDMRK		ASLYSILNGKVFDM(83.69)RK	AS(0)LY(-1.04)S(0)ILNGKVFDMRK	0	0	1	1	1	2	1	seq_172056	seq_172056	seq_172056			ISO-MSMS	2	20130813_VR_Bsu_DoubleSILAC_pYabTWT_Replicate1_R05	VR	977.5	2	969.481	1936.95	NA	NA	NA	0.82984	0.00080452	NA	NA	NA	NA	NA	82.254	0.48625	82.254	81.943	82.429	0	NA	NA	NA
ASMLGLEK	8	1	Unmodified	_ASMLGLEK_							0	0	0	0	0	0	0	seq_135357	seq_135357	seq_135357			ISO-MSMS	0	20121222_BoSo_Bsubtilis_SuperSilac_EtOH_Rep1_OG_HCD_LysC_10min_06	BS	424.73	2	424.731	847.447	NA	NA	NA	0.18325	7.7831e-05	NA	NA	NA	NA	NA	43.178	0.55893	43.178	42.803	43.362	0	NA	NA	NA
ASRLWQWISMK	11	1	Oxidation (M)	_ASRLWQWISM(ox)K_		ASRLWQWISM(1)K			ASRLWQWISM(72.43)K		0	0	1	0	0	1	1	seq_99510	seq_99510	seq_99510			ISO-MSMS	2	01072012_BoSo_BSubtilis_SUPER_SILAC_InGel_FirstTrans_Slice09	BS	715.38	2	711.372	1420.73	NA	NA	NA	1.5678	0.0011153	NA	NA	NA	NA	NA	53.62	0.36851	53.62	53.365	53.733	0	NA	NA	NA
ASRLWQWISMK	11	1	Oxidation (M)	_ASRLWQWISM(ox)K_		ASRLWQWISM(1)K			ASRLWQWISM(69.65)K		0	0	1	0	0	1	1	seq_99510	seq_99510	seq_99510			MULTI-MSMS	NA	20120521_VR_Bsu_TripleSILACrep1_L2ESLS_OG_F04	VR	713.38	2	711.372	1420.73	84825.3	-0.905	-0.00064379	1.4335	0.0010197	0.52848	0.00037595	711.373	713.385	715.379	51.604	0.82632	51.604	50.986	51.812	0	NA	NA	NA
ASRLWQWISMK	11	1	Oxidation (M)	_ASRLWQWISM(ox)K_		ASRLWQWISM(1)K			ASRLWQWISM(46.8)K		0	0	1	0	0	1	1	seq_99510	seq_99510	seq_99510			MULTI-MSMS	NA	20130124_VR_Bsu_TripleSILAC_WTPrkCPrpCReplicate2_OG_F04	VR	711.37	2	711.372	1420.73	90509.2	0.81624	0.00058065	1.3503	0.00096055	2.1665	0.0015412	711.373	713.385	715.378	41.96	0.51554	41.96	41.59	42.105	0	NA	NA	NA
ASRLWQWISMK	11	1	Oxidation (M)	_ASRLWQWISM(ox)K_		ASRLWQWISM(1)K			ASRLWQWISM(77.67)K		0	0	1	0	0	1	1	seq_99510	seq_99510	seq_99510			MULTI-MSMS	NA	20130209_VR_Bsu_TripleSILAC_WTPrkCPrpCReplicate3_OG_F05	VR	713.39	2	711.372	1420.73	90443.6	1.4449	0.0010279	1.9632	0.0013965	3.4081	0.0024244	711.373	713.887	715.38	44.725	0.46201	44.725	44.397	44.859	0	NA	NA	NA
ASRSAVFSFMSILLGGGRGVANK	23	1	Unmodified	_ASRSAVFSFMSILLGGGRGVANK_							0	0	0	0	0	2	2	seq_86972	seq_86972	seq_86972			ISO-MSMS	0	20120427_BoSo_Bsubtilis_SuperSilacreplicate2_Offgel_LysC_Hcd_secondtransSlice05	BS	776.09	3	775.755	2324.24	NA	NA	NA	0.90062	0.00069866	NA	NA	NA	NA	NA	69.49	0.46106	69.49	69.221	69.682	7.6294e-06	NA	NA	NA
ATILTAVAEDPTGYGR	16	0	Unmodified	_ATILTAVAEDPTGYGR_							0	0	0	0	0	0	0	seq_85001	seq_85001	seq_85001			ISO-MSMS	-1	20121215_AC_Bsu_Log_ES_LS_IP	AC	817.92	2	817.923	1633.83	NA	NA	NA	-0.36537	-0.00029884	NA	NA	NA	NA	NA	138.41	0.73834	138.41	138.03	138.77	0	NA	NA	NA
ATILTAVAEDPTGYGR	16	0	Unmodified	_ATILTAVAEDPTGYGR_							0	0	0	0	0	0	0	seq_85001	seq_85001	seq_85001			MULTI-MSMS	NA	20130406_BoSo_IsraelCollab_Proteome_trypsin_10min_01	BS	817.92	2	817.923	1633.83	46024.8	0.051706	4.2292e-05	-0.31589	-0.00025837	-0.26418	-0.00021608	817.923	NA	NA	127.11	1.125	127.11	126.59	127.71	0	NA	NA	NA
ATILTAVAEDPTGYGR	16	0	Unmodified	_ATILTAVAEDPTGYGR_							0	0	0	0	0	0	0	seq_85001	seq_85001	seq_85001			MULTI-MSMS	NA	20130406_BoSo_IsraelCollab_Proteome_trypsin_30min_01	BS	817.92	2	817.923	1633.83	46274.2	0.081607	6.6748e-05	-0.15637	-0.0001279	-0.074767	-6.1154e-05	817.923	NA	NA	126.66	0.94158	126.66	126.18	127.12	0	NA	NA	NA
ATILTAVAEDPTGYGR	16	0	Unmodified	_ATILTAVAEDPTGYGR_							0	0	0	0	0	0	0	seq_85001	seq_85001	seq_85001			MULTI-MSMS	NA	20130406_BoSo_IsraelCollab_Proteome_trypsin_30min_02	BS	817.92	2	817.923	1633.83	45971.4	0.19288	0.00015776	-0.23906	-0.00019553	-0.046175	-3.7768e-05	817.923	NA	NA	126.84	0.96292	126.84	126.3	127.26	0	NA	NA	NA
ATILTAVAEDPTGYGR	16	0	Unmodified	_ATILTAVAEDPTGYGR_							0	0	0	0	0	0	0	seq_85001	seq_85001	seq_85001			MULTI-MSMS	NA	20130406_BoSo_IsraelCollab_Proteome_trypsin_30min_03	BS	817.92	2	817.923	1633.83	45812	0.083409	6.8222e-05	-0.19404	-0.00015871	-0.11063	-9.0489e-05	817.923	NA	NA	126.64	1.261	126.64	125.89	127.15	0	NA	NA	NA
ATILTAVAEDPTGYGRIIRSENGAVQK	27	1	Unmodified	_ATILTAVAEDPTGYGRIIRSENGAVQK_							0	0	0	0	0	2	2	seq_85001	seq_85001	seq_85001			ISO-MSMS	0	01052012_BoSo_First_transition_Bacillus_SUPERSILAC_HCD_test_Dec27tune	BS	708.63	4	708.382	2829.5	NA	NA	NA	0.58179	0.00041213	NA	NA	NA	NA	NA	69.076	0.47059	69.076	68.834	69.304	0	NA	NA	NA
ATILTAVAEDPTGYGRIIRSENGAVQK	27	1	Unmodified	_ATILTAVAEDPTGYGRIIRSENGAVQK_							0	0	0	0	0	2	2	seq_85001	seq_85001	seq_85001			ISO-MSMS	2	01072012_BoSo_BSubtilis_SUPER_SILAC_InGel_ES_Slice03	BS	710.38	4	708.382	2829.5	NA	NA	NA	-0.48194	-0.0003414	NA	NA	NA	NA	NA	71.122	0.89072	71.122	70.77	71.66	0	NA	NA	NA
ATILTAVAEDPTGYGRIIRSENGAVQK	27	1	Unmodified	_ATILTAVAEDPTGYGRIIRSENGAVQK_							0	0	0	0	0	2	2	seq_85001	seq_85001	seq_85001			ISO-MSMS	2	01072012_BoSo_BSubtilis_SUPER_SILAC_InGel_FirstTrans_Slice05	BS	710.64	4	708.382	2829.5	NA	NA	NA	-0.73907	-0.00052354	NA	NA	NA	NA	NA	74.093	0.61347	74.093	73.821	74.435	0	NA	NA	NA
ATILTAVAEDPTGYGRIIRSENGAVQK	27	1	Unmodified	_ATILTAVAEDPTGYGRIIRSENGAVQK_							0	0	0	0	0	2	2	seq_85001	seq_85001	seq_85001			ISO-MSMS	2	01072012_BoSo_BSubtilis_SUPER_SILAC_InGel_FirstTrans_Slice06	BS	947.18	3	944.173	2829.5	NA	NA	NA	0.04952	4.6755e-05	NA	NA	NA	NA	NA	71.521	0.41322	71.521	71.318	71.732	0	NA	NA	NA
ATILTAVAEDPTGYGRIIRSENGAVQK	27	1	Unmodified	_ATILTAVAEDPTGYGRIIRSENGAVQK_							0	0	0	0	0	2	2	seq_85001	seq_85001	seq_85001			ISO-MSMS	2	01072012_BoSo_BSubtilis_SUPER_SILAC_InGel_FirstTrans_Slice07	BS	710.64	4	708.382	2829.5	NA	NA	NA	-0.38596	-0.00027341	NA	NA	NA	NA	NA	69.732	0.40982	69.732	69.492	69.902	0	NA	NA	NA
ATILTAVAEDPTGYGRIIRSENGAVQK	27	1	Unmodified	_ATILTAVAEDPTGYGRIIRSENGAVQK_							0	0	0	0	0	2	2	seq_85001	seq_85001	seq_85001			ISO-MSMS	2	01072012_BoSo_BSubtilis_SUPER_SILAC_InGel_Lag_Slice03	BS	947.51	3	944.173	2829.5	NA	NA	NA	-0.23917	-0.00022582	NA	NA	NA	NA	NA	70.139	0.36549	70.139	69.93	70.295	0	NA	NA	NA
ATILTAVAEDPTGYGRIIRSENGAVQK	27	1	Unmodified	_ATILTAVAEDPTGYGRIIRSENGAVQK_							0	0	0	0	0	2	2	seq_85001	seq_85001	seq_85001			ISO-MSMS	0	01072012_BoSo_BSubtilis_SUPER_SILAC_InGel_Log_Slice03	BS	944.17	3	944.173	2829.5	NA	NA	NA	0.13607	0.00012847	NA	NA	NA	NA	NA	69.556	0.40698	69.556	69.336	69.743	0	NA	NA	NA
ATILTAVAEDPTGYGRIIRSENGAVQK	27	1	Unmodified	_ATILTAVAEDPTGYGRIIRSENGAVQK_							0	0	0	0	0	2	2	seq_85001	seq_85001	seq_85001			ISO-MSMS	2	01072012_BoSo_BSubtilis_SUPER_SILAC_InGel_Log_Slice03	BS	946.84	3	944.173	2829.5	NA	NA	NA	-0.097784	-9.2325e-05	NA	NA	NA	NA	NA	69.593	0.40698	69.593	69.336	69.743	0	NA	NA	NA
ATILTAVAEDPTGYGRIIRSENGAVQK	27	1	Unmodified	_ATILTAVAEDPTGYGRIIRSENGAVQK_							0	0	0	0	0	2	2	seq_85001	seq_85001	seq_85001			ISO-MSMS	2	01072012_BoSo_BSubtilis_SUPER_SILAC_InGel_LS_Slice04	BS	710.64	4	708.382	2829.5	NA	NA	NA	-0.33842	-0.00023973	NA	NA	NA	NA	NA	71.303	1.1418	71.303	70.572	71.714	0	NA	NA	NA
ATILTAVAEDPTGYGRIIRSENGAVQK	27	1	Unmodified	_ATILTAVAEDPTGYGRIIRSENGAVQK_							0	0	0	0	0	2	2	seq_85001	seq_85001	seq_85001			ISO-MSMS	0	01072012_BoSo_BSubtilis_SUPER_SILAC_InGel_SecondTrans_Slice03	BS	944.51	3	944.173	2829.5	NA	NA	NA	-0.77456	-0.00073132	NA	NA	NA	NA	NA	70.999	0.71529	70.999	70.773	71.488	0	NA	NA	NA
ATILTAVAEDPTGYGRIIRSENGAVQK	27	1	Unmodified	_ATILTAVAEDPTGYGRIIRSENGAVQK_							0	0	0	0	0	2	2	seq_85001	seq_85001	seq_85001			ISO-MSMS	0	01072012_BoSo_BSubtilis_SUPER_SILAC_InGel_SecondTrans_Slice03	BS	708.88	4	708.382	2829.5	NA	NA	NA	-1.5775	-0.0011174	NA	NA	NA	NA	NA	71.086	1.2502	71.086	70.727	71.977	0	NA	NA	NA
ATILTAVAEDPTGYGRIIRSENGAVQK	27	1	Unmodified	_ATILTAVAEDPTGYGRIIRSENGAVQK_							0	0	0	0	0	2	2	seq_85001	seq_85001	seq_85001			ISO-MSMS	0	01072012_BoSo_BSubtilis_SUPER_SILAC_InGel_SecondTrans_Slice04	BS	708.63	4	708.382	2829.5	NA	NA	NA	-1.7721	-0.0012553	NA	NA	NA	NA	NA	69.97	0.64071	69.97	69.642	70.283	0	NA	NA	NA
ATILTAVAEDPTGYGRIIRSENGAVQK	27	1	Unmodified	_ATILTAVAEDPTGYGRIIRSENGAVQK_							0	0	0	0	0	2	2	seq_85001	seq_85001	seq_85001			MULTI-MSMS	NA	20091127_BM_SA_BacillusSILAC-KO_stat13	BM	944.51	3	944.173	2829.5	43545.3	1.0623	0.001003	-0.33271	-0.00031413	0.72961	0.00068888	944.508	945.849	947.179	93.72	0.61515	93.72	93.403	94.018	-7.6294e-06	NA	NA	NA
ATILTAVAEDPTGYGRIIRSENGAVQK	27	1	Unmodified	_ATILTAVAEDPTGYGRIIRSENGAVQK_							0	0	0	0	0	2	2	seq_85001	seq_85001	seq_85001			MULTI-MSMS	NA	20100110_BoMa_SA_BacillusSILAC-PrkC-log_11	BM	944.51	3	944.173	2829.5	43438.9	0.71104	0.00067135	-0.65133	-0.00061496	0.059716	5.6382e-05	944.507	945.848	947.179	72.386	0.46233	72.386	72.142	72.605	0	NA	NA	NA
ATILTAVAEDPTGYGRIIRSENGAVQK	27	1	Unmodified	_ATILTAVAEDPTGYGRIIRSENGAVQK_							0	0	0	0	0	2	2	seq_85001	seq_85001	seq_85001			MULTI-MSMS	NA	20100110_BoMa_SA_BacillusSILAC-PrkC-log_14	BM	709.64	4	708.382	2829.5	50146	0.44569	0.00031572	-0.060918	-4.3153e-05	0.38477	0.00027257	708.633	709.639	710.636	70.169	0.61042	70.169	69.862	70.472	0	NA	NA	NA
ATILTAVAEDPTGYGRIIRSENGAVQK	27	1	Unmodified	_ATILTAVAEDPTGYGRIIRSENGAVQK_							0	0	0	0	0	2	2	seq_85001	seq_85001	seq_85001			ISO-MSMS	0	20111028_BoZo_Bacillusphospho_PrpC_WT_07	BS	944.84	3	944.173	2829.5	NA	NA	NA	0.0054548	5.1503e-06	NA	NA	NA	NA	NA	106.8	0.5795	106.8	106.51	107.09	7.6294e-06	NA	NA	NA
ATILTAVAEDPTGYGRIIRSENGAVQK	27	1	Unmodified	_ATILTAVAEDPTGYGRIIRSENGAVQK_							0	0	0	0	0	2	2	seq_85001	seq_85001	seq_85001			MULTI-MSMS	NA	20120104_VR_TripleSILAC_pL2ESLS_F8	VR	944.51	3	944.173	2829.5	43016.7	1.7271	0.0016307	-0.11196	-0.00010571	1.6152	0.001525	944.507	945.849	947.179	107.02	1.8546	107.02	106	107.85	0	NA	NA	NA
ATILTAVAEDPTGYGRIIRSENGAVQK	27	1	Unmodified	_ATILTAVAEDPTGYGRIIRSENGAVQK_							0	0	0	0	0	2	2	seq_85001	seq_85001	seq_85001			MULTI-MSMS	NA	20120323_VR_Bsu_TripleSILAC_GeLC_T1L1T2_F08	VR	945.52	3	944.173	2829.5	77263.2	3.5011	0.0033056	0.16247	0.0001534	3.6636	0.003459	944.508	945.849	947.179	62.805	0.39725	62.805	62.581	62.978	3.8147e-06	NA	NA	NA
ATILTAVAEDPTGYGRIIRSENGAVQK	27	1	Unmodified	_ATILTAVAEDPTGYGRIIRSENGAVQK_							0	0	0	0	0	2	2	seq_85001	seq_85001	seq_85001			ISO-MSMS	2	20120323_VR_Bsu_TripleSILAC_GeLC_T1L1T2_F09	VR	947.18	3	944.173	2829.5	NA	NA	NA	0.15518	0.00014652	NA	NA	NA	NA	NA	61.87	0.22998	61.87	61.75	61.98	0	NA	NA	NA
ATILTAVAEDPTGYGRIIRSENGAVQK	27	1	Unmodified	_ATILTAVAEDPTGYGRIIRSENGAVQK_							0	0	0	0	0	2	2	seq_85001	seq_85001	seq_85001			ISO-MSMS	2	20120406_BoSo_LysC_Bsubtilis_SuperSilac_ES_GelC_Slice08	BS	946.85	3	944.173	2829.5	NA	NA	NA	-0.28431	-0.00026844	NA	NA	NA	NA	NA	65.455	0.47133	65.455	65.229	65.7	0	NA	NA	NA
ATILTAVAEDPTGYGRIIRSENGAVQK	27	1	Unmodified	_ATILTAVAEDPTGYGRIIRSENGAVQK_							0	0	0	0	0	2	2	seq_85001	seq_85001	seq_85001			ISO-MSMS	0	20120406_BoSo_LysC_Bsubtilis_SuperSilac_ES_GelC_Slice08	BS	944.51	3	944.173	2829.5	NA	NA	NA	-0.059071	-5.5774e-05	NA	NA	NA	NA	NA	65.455	0.42316	65.455	65.277	65.7	0	NA	NA	NA
ATILTAVAEDPTGYGRIIRSENGAVQK	27	1	Unmodified	_ATILTAVAEDPTGYGRIIRSENGAVQK_							0	0	0	0	0	2	2	seq_85001	seq_85001	seq_85001			ISO-MSMS	2	20120406_BoSo_LysC_Bsubtilis_SuperSilac_Lag_GelC_Slice08	BS	710.64	4	708.382	2829.5	NA	NA	NA	0.95726	0.00067811	NA	NA	NA	NA	NA	65.23	0.60575	65.23	64.891	65.497	0	NA	NA	NA
ATILTAVAEDPTGYGRIIRSENGAVQK	27	1	Unmodified	_ATILTAVAEDPTGYGRIIRSENGAVQK_							0	0	0	0	0	2	2	seq_85001	seq_85001	seq_85001			ISO-MSMS	2	20120406_BoSo_LysC_Bsubtilis_SuperSilac_Lag_GelC_Slice08	BS	947.18	3	944.173	2829.5	NA	NA	NA	0.45092	0.00042575	NA	NA	NA	NA	NA	65.264	0.50682	65.264	64.943	65.45	0	NA	NA	NA
ATILTAVAEDPTGYGRIIRSENGAVQK	27	1	Unmodified	_ATILTAVAEDPTGYGRIIRSENGAVQK_							0	0	0	0	0	2	2	seq_85001	seq_85001	seq_85001			ISO-MSMS	0	20120406_BoSo_LysC_Bsubtilis_SuperSilac_Log_GelC_Slice08	BS	944.51	3	944.173	2829.5	NA	NA	NA	0.13055	0.00012327	NA	NA	NA	NA	NA	64.628	0.52148	64.628	64.368	64.89	-7.6294e-06	NA	NA	NA
ATILTAVAEDPTGYGRIIRSENGAVQK	27	1	Unmodified	_ATILTAVAEDPTGYGRIIRSENGAVQK_							0	0	0	0	0	2	2	seq_85001	seq_85001	seq_85001			ISO-MSMS	2	20120406_BoSo_LysC_Bsubtilis_SuperSilac_LS_GelC_Slice08	BS	947.18	3	944.173	2829.5	NA	NA	NA	0.099345	9.3799e-05	NA	NA	NA	NA	NA	65.621	0.44572	65.621	65.36	65.805	0	NA	NA	NA
ATILTAVAEDPTGYGRIIRSENGAVQK	27	1	Unmodified	_ATILTAVAEDPTGYGRIIRSENGAVQK_							0	0	0	0	0	2	2	seq_85001	seq_85001	seq_85001			ISO-MSMS	2	20120407_BoSo_LysC_Bsubtilis_SuperSilac_firsttrans_GelC_Slice09	BS	947.52	3	944.173	2829.5	NA	NA	NA	-0.95687	-0.00090345	NA	NA	NA	NA	NA	65.918	0.29366	65.918	65.748	66.042	0	NA	NA	NA
ATILTAVAEDPTGYGRIIRSENGAVQK	27	1	Unmodified	_ATILTAVAEDPTGYGRIIRSENGAVQK_							0	0	0	0	0	2	2	seq_85001	seq_85001	seq_85001			ISO-MSMS	2	20120407_BoSo_LysC_Bsubtilis_SuperSilac_Lag_GelC_Slice09	BS	946.85	3	944.173	2829.5	NA	NA	NA	0.27693	0.00026147	NA	NA	NA	NA	NA	65.219	0.29419	65.219	65.06	65.354	0	NA	NA	NA
ATILTAVAEDPTGYGRIIRSENGAVQK	27	1	Unmodified	_ATILTAVAEDPTGYGRIIRSENGAVQK_							0	0	0	0	0	2	2	seq_85001	seq_85001	seq_85001			ISO-MSMS	2	20120407_BoSo_LysC_Bsubtilis_SuperSilac_secondtrans_GelC_Slice09	BS	710.89	4	708.382	2829.5	NA	NA	NA	1.0446	0.00073996	NA	NA	NA	NA	NA	64.723	0.42523	64.723	64.454	64.879	0	NA	NA	NA
ATILTAVAEDPTGYGRIIRSENGAVQK	27	1	Unmodified	_ATILTAVAEDPTGYGRIIRSENGAVQK_							0	0	0	0	0	2	2	seq_85001	seq_85001	seq_85001			ISO-MSMS	0	20120407_BoSo_LysC_Bsubtilis_SuperSilac_secondtrans_GelC_Slice09	BS	944.51	3	944.173	2829.5	NA	NA	NA	-0.55084	-0.00052009	NA	NA	NA	NA	NA	64.712	0.37687	64.712	64.502	64.879	0	NA	NA	NA
ATILTAVAEDPTGYGRIIRSENGAVQK	27	1	Unmodified	_ATILTAVAEDPTGYGRIIRSENGAVQK_							0	0	0	0	0	2	2	seq_85001	seq_85001	seq_85001			ISO-MSMS	2	20120407_BoSo_LysC_Bsubtilis_SuperSilac_secondtrans_GelC_Slice09	BS	947.18	3	944.173	2829.5	NA	NA	NA	-0.43911	-0.00041459	NA	NA	NA	NA	NA	64.723	0.37687	64.723	64.502	64.879	0	NA	NA	NA
ATILTAVAEDPTGYGRIIRSENGAVQK	27	1	Unmodified	_ATILTAVAEDPTGYGRIIRSENGAVQK_							0	0	0	0	0	2	2	seq_85001	seq_85001	seq_85001			ISO-MSMS	2	20120411_BoSo_LysC_Bsubtilis_SuperSilac_Log_GelC_Slice09	BS	710.64	4	708.382	2829.5	NA	NA	NA	1.1342	0.00080347	NA	NA	NA	NA	NA	65.276	0.53694	65.276	64.932	65.469	0	NA	NA	NA
ATILTAVAEDPTGYGRIIRSENGAVQK	27	1	Unmodified	_ATILTAVAEDPTGYGRIIRSENGAVQK_							0	0	0	0	0	2	2	seq_85001	seq_85001	seq_85001			ISO-MSMS	0	20120413_BoSo_LysC_Bsubtilis_SuperSilac_ES_GelC_Slice09	BS	944.51	3	944.173	2829.5	NA	NA	NA	-0.25414	-0.00023995	NA	NA	NA	NA	NA	63.881	0.41209	63.881	63.638	64.05	3.8147e-06	NA	NA	NA
ATILTAVAEDPTGYGRIIRSENGAVQK	27	1	Unmodified	_ATILTAVAEDPTGYGRIIRSENGAVQK_							0	0	0	0	0	2	2	seq_85001	seq_85001	seq_85001			ISO-MSMS	2	20120413_BoSo_LysC_Bsubtilis_SuperSilac_ES_GelC_Slice09	BS	947.18	3	944.173	2829.5	NA	NA	NA	-0.21391	-0.00020197	NA	NA	NA	NA	NA	63.86	0.36457	63.86	63.638	64.003	3.8147e-06	NA	NA	NA
ATILTAVAEDPTGYGRIIRSENGAVQK	27	1	Unmodified	_ATILTAVAEDPTGYGRIIRSENGAVQK_							0	0	0	0	0	2	2	seq_85001	seq_85001	seq_85001			ISO-MSMS	2	20120413_BoSo_LysC_Bsubtilis_SuperSilac_LS_GelC_Slice09	BS	947.18	3	944.173	2829.5	NA	NA	NA	-0.57213	-0.00054019	NA	NA	NA	NA	NA	64.034	0.36702	64.034	63.82	64.187	0	NA	NA	NA
ATILTAVAEDPTGYGRIIRSENGAVQK	27	1	Unmodified	_ATILTAVAEDPTGYGRIIRSENGAVQK_							0	0	0	0	0	2	2	seq_85001	seq_85001	seq_85001			ISO-MSMS	0	20120413_BoSo_LysC_Bsubtilis_SuperSilac_LS_GelC_Slice09	BS	944.51	3	944.173	2829.5	NA	NA	NA	-0.67557	-0.00063785	NA	NA	NA	NA	NA	64.034	0.32588	64.034	63.82	64.146	0	NA	NA	NA
ATILTAVAEDPTGYGRIIRSENGAVQK	27	1	Unmodified	_ATILTAVAEDPTGYGRIIRSENGAVQK_							0	0	0	0	0	2	2	seq_85001	seq_85001	seq_85001			ISO-MSMS	2	20120413_BoSo_LysC_Bsubtilis_SuperSilac_LS_GelC_Slice12	BS	947.18	3	944.173	2829.5	NA	NA	NA	-0.42467	-0.00040097	NA	NA	NA	NA	NA	64.618	0.51527	64.618	64.281	64.797	0	NA	NA	NA
ATILTAVAEDPTGYGRIIRSENGAVQK	27	1	Unmodified	_ATILTAVAEDPTGYGRIIRSENGAVQK_							0	0	0	0	0	2	2	seq_85001	seq_85001	seq_85001			ISO-MSMS	1	20120416_VR_Bsu_TripleSILAC_L2ESLSrep_GeLC_F08	VR	946.18	3	944.173	2829.5	NA	NA	NA	-0.87768	-0.00082869	NA	NA	NA	NA	NA	65.743	0.87218	65.743	65.489	66.362	0	NA	NA	NA
ATILTAVAEDPTGYGRIIRSENGAVQK	27	1	Unmodified	_ATILTAVAEDPTGYGRIIRSENGAVQK_							0	0	0	0	0	2	2	seq_85001	seq_85001	seq_85001			ISO-MSMS	2	20120416_VR_Bsu_TripleSILAC_L2ESLSrep_GeLC_F09	VR	947.18	3	944.173	2829.5	NA	NA	NA	-0.84723	-0.00079993	NA	NA	NA	NA	NA	65.484	0.35399	65.484	65.289	65.643	0	NA	NA	NA
ATILTAVAEDPTGYGRIIRSENGAVQK	27	1	Unmodified	_ATILTAVAEDPTGYGRIIRSENGAVQK_							0	0	0	0	0	2	2	seq_85001	seq_85001	seq_85001			ISO-MSMS	2	20120416_VR_Bsu_TripleSILAC_L2ESLSrep_GeLC_F13	VR	710.64	4	708.382	2829.5	NA	NA	NA	0.64322	0.00045564	NA	NA	NA	NA	NA	65.73	0.72395	65.73	65.19	65.914	0	NA	NA	NA
ATILTAVAEDPTGYGRIIRSENGAVQK	27	1	Unmodified	_ATILTAVAEDPTGYGRIIRSENGAVQK_							0	0	0	0	0	2	2	seq_85001	seq_85001	seq_85001			ISO-MSMS	0	20120427_BoSo_Bsubtilis_SuperSilacreplicate2_Offgel_LysC_Hcd_ES_Slice06	BS	944.51	3	944.173	2829.5	NA	NA	NA	-0.34055	-0.00032153	NA	NA	NA	NA	NA	63.757	0.49268	63.757	63.483	63.975	0	NA	NA	NA
ATILTAVAEDPTGYGRIIRSENGAVQK	27	1	Unmodified	_ATILTAVAEDPTGYGRIIRSENGAVQK_							0	0	0	0	0	2	2	seq_85001	seq_85001	seq_85001			ISO-MSMS	2	20120427_BoSo_Bsubtilis_SuperSilacreplicate2_Offgel_LysC_Hcd_ES_Slice06	BS	947.18	3	944.173	2829.5	NA	NA	NA	-0.17594	-0.00016612	NA	NA	NA	NA	NA	63.737	0.49268	63.737	63.483	63.975	0	NA	NA	NA
ATILTAVAEDPTGYGRIIRSENGAVQK	27	1	Unmodified	_ATILTAVAEDPTGYGRIIRSENGAVQK_							0	0	0	0	0	2	2	seq_85001	seq_85001	seq_85001			ISO-MSMS	0	20120427_BoSo_Bsubtilis_SuperSilacreplicate2_Offgel_LysC_Hcd_ES_Slice06	BS	567.31	5	566.907	2829.5	NA	NA	NA	0.56142	0.00031827	NA	NA	NA	NA	NA	63.62	0.68373	63.62	63.292	63.975	0	NA	NA	NA
ATILTAVAEDPTGYGRIIRSENGAVQK	27	1	Unmodified	_ATILTAVAEDPTGYGRIIRSENGAVQK_							0	0	0	0	0	2	2	seq_85001	seq_85001	seq_85001			ISO-MSMS	0	20120427_BoSo_Bsubtilis_SuperSilacreplicate2_Offgel_LysC_Hcd_ES_Slice07	BS	708.63	4	708.382	2829.5	NA	NA	NA	0.52036	0.00036861	NA	NA	NA	NA	NA	65.343	0.56882	65.343	65.026	65.595	0	NA	NA	NA
ATILTAVAEDPTGYGRIIRSENGAVQK	27	1	Unmodified	_ATILTAVAEDPTGYGRIIRSENGAVQK_							0	0	0	0	0	2	2	seq_85001	seq_85001	seq_85001			ISO-MSMS	0	20120427_BoSo_Bsubtilis_SuperSilacreplicate2_Offgel_LysC_Hcd_ES_Slice07	BS	944.51	3	944.173	2829.5	NA	NA	NA	-0.17682	-0.00016695	NA	NA	NA	NA	NA	65.345	0.42466	65.345	65.1	65.524	0	NA	NA	NA
ATILTAVAEDPTGYGRIIRSENGAVQK	27	1	Unmodified	_ATILTAVAEDPTGYGRIIRSENGAVQK_							0	0	0	0	0	2	2	seq_85001	seq_85001	seq_85001			ISO-MSMS	0	20120427_BoSo_Bsubtilis_SuperSilacreplicate2_Offgel_LysC_Hcd_firsttrans_Slice05	BS	944.84	3	944.173	2829.5	NA	NA	NA	-0.20111	-0.00018989	NA	NA	NA	NA	NA	63.142	0.47917	63.142	62.872	63.351	0	NA	NA	NA
ATILTAVAEDPTGYGRIIRSENGAVQK	27	1	Unmodified	_ATILTAVAEDPTGYGRIIRSENGAVQK_							0	0	0	0	0	2	2	seq_85001	seq_85001	seq_85001			ISO-MSMS	2	20120427_BoSo_Bsubtilis_SuperSilacreplicate2_Offgel_LysC_Hcd_firsttrans_Slice05	BS	947.18	3	944.173	2829.5	NA	NA	NA	-0.36099	-0.00034084	NA	NA	NA	NA	NA	63.147	0.53	63.147	62.872	63.402	0	NA	NA	NA
ATILTAVAEDPTGYGRIIRSENGAVQK	27	1	Unmodified	_ATILTAVAEDPTGYGRIIRSENGAVQK_							0	0	0	0	0	2	2	seq_85001	seq_85001	seq_85001			ISO-MSMS	0	20120427_BoSo_Bsubtilis_SuperSilacreplicate2_Offgel_LysC_Hcd_firsttrans_Slice06	BS	708.63	4	708.382	2829.5	NA	NA	NA	0.48027	0.00034022	NA	NA	NA	NA	NA	63.499	0.73051	63.499	63.182	63.913	0	NA	NA	NA
ATILTAVAEDPTGYGRIIRSENGAVQK	27	1	Unmodified	_ATILTAVAEDPTGYGRIIRSENGAVQK_							0	0	0	0	0	2	2	seq_85001	seq_85001	seq_85001			ISO-MSMS	0	20120427_BoSo_Bsubtilis_SuperSilacreplicate2_Offgel_LysC_Hcd_firsttrans_Slice06	BS	944.51	3	944.173	2829.5	NA	NA	NA	-0.64528	-0.00060926	NA	NA	NA	NA	NA	63.498	0.48114	63.498	63.239	63.72	0	NA	NA	NA
ATILTAVAEDPTGYGRIIRSENGAVQK	27	1	Unmodified	_ATILTAVAEDPTGYGRIIRSENGAVQK_							0	0	0	0	0	2	2	seq_85001	seq_85001	seq_85001			ISO-MSMS	2	20120427_BoSo_Bsubtilis_SuperSilacreplicate2_Offgel_LysC_Hcd_firsttrans_Slice06	BS	947.18	3	944.173	2829.5	NA	NA	NA	-0.69229	-0.00065364	NA	NA	NA	NA	NA	63.498	0.54288	63.498	63.239	63.782	3.8147e-06	NA	NA	NA
ATILTAVAEDPTGYGRIIRSENGAVQK	27	1	Unmodified	_ATILTAVAEDPTGYGRIIRSENGAVQK_							0	0	0	0	0	2	2	seq_85001	seq_85001	seq_85001			ISO-MSMS	0	20120427_BoSo_Bsubtilis_SuperSilacreplicate2_Offgel_LysC_Hcd_firsttransSlice07	BS	708.63	4	708.382	2829.5	NA	NA	NA	1.218	0.00086283	NA	NA	NA	NA	NA	65.115	1.0072	65.115	64.718	65.725	0	NA	NA	NA
ATILTAVAEDPTGYGRIIRSENGAVQK	27	1	Unmodified	_ATILTAVAEDPTGYGRIIRSENGAVQK_							0	0	0	0	0	2	2	seq_85001	seq_85001	seq_85001			ISO-MSMS	0	20120427_BoSo_Bsubtilis_SuperSilacreplicate2_Offgel_LysC_Hcd_firsttransSlice07	BS	944.84	3	944.173	2829.5	NA	NA	NA	-0.3158	-0.00029817	NA	NA	NA	NA	NA	65.12	0.42958	65.12	64.867	65.297	0	NA	NA	NA
ATILTAVAEDPTGYGRIIRSENGAVQK	27	1	Unmodified	_ATILTAVAEDPTGYGRIIRSENGAVQK_							0	0	0	0	0	2	2	seq_85001	seq_85001	seq_85001			ISO-MSMS	2	20120427_BoSo_Bsubtilis_SuperSilacreplicate2_Offgel_LysC_Hcd_firsttransSlice07	BS	947.18	3	944.173	2829.5	NA	NA	NA	-0.090525	-8.5471e-05	NA	NA	NA	NA	NA	65.109	0.50208	65.109	64.867	65.369	0	NA	NA	NA
ATILTAVAEDPTGYGRIIRSENGAVQK	27	1	Unmodified	_ATILTAVAEDPTGYGRIIRSENGAVQK_							0	0	0	0	0	2	2	seq_85001	seq_85001	seq_85001			ISO-MSMS	0	20120427_BoSo_Bsubtilis_SuperSilacreplicate2_Offgel_LysC_Hcd_firsttransSlice08	BS	708.63	4	708.382	2829.5	NA	NA	NA	0.47806	0.00033865	NA	NA	NA	NA	NA	64.051	1.0634	64.051	63.606	64.669	0	NA	NA	NA
ATILTAVAEDPTGYGRIIRSENGAVQK	27	1	Unmodified	_ATILTAVAEDPTGYGRIIRSENGAVQK_							0	0	0	0	0	2	2	seq_85001	seq_85001	seq_85001			ISO-MSMS	2	20120427_BoSo_Bsubtilis_SuperSilacreplicate2_Offgel_LysC_Hcd_firsttransSlice09	BS	710.39	4	708.382	2829.5	NA	NA	NA	0.40153	0.00028444	NA	NA	NA	NA	NA	64.796	0.82184	64.796	64.303	65.125	0	NA	NA	NA
ATILTAVAEDPTGYGRIIRSENGAVQK	27	1	Unmodified	_ATILTAVAEDPTGYGRIIRSENGAVQK_							0	0	0	0	0	2	2	seq_85001	seq_85001	seq_85001			ISO-MSMS	0	20120427_BoSo_Bsubtilis_SuperSilacreplicate2_Offgel_LysC_Hcd_firsttransSlice09	BS	708.63	4	708.382	2829.5	NA	NA	NA	0.13966	9.893e-05	NA	NA	NA	NA	NA	64.797	0.74248	64.797	64.456	65.198	0	NA	NA	NA
ATILTAVAEDPTGYGRIIRSENGAVQK	27	1	Unmodified	_ATILTAVAEDPTGYGRIIRSENGAVQK_							0	0	0	0	0	2	2	seq_85001	seq_85001	seq_85001			ISO-MSMS	0	20120427_BoSo_Bsubtilis_SuperSilacreplicate2_Offgel_LysC_Hcd_firsttransSlice09	BS	944.51	3	944.173	2829.5	NA	NA	NA	-0.6793	-0.00064138	NA	NA	NA	NA	NA	64.797	0.4434	64.797	64.533	64.977	0	NA	NA	NA
ATILTAVAEDPTGYGRIIRSENGAVQK	27	1	Unmodified	_ATILTAVAEDPTGYGRIIRSENGAVQK_							0	0	0	0	0	2	2	seq_85001	seq_85001	seq_85001			ISO-MSMS	0	20120427_BoSo_Bsubtilis_SuperSilacreplicate2_Offgel_LysC_Hcd_firsttransSlice10	BS	708.63	4	708.382	2829.5	NA	NA	NA	0.29502	0.00020898	NA	NA	NA	NA	NA	64.16	0.62399	64.16	63.823	64.447	0	NA	NA	NA
ATILTAVAEDPTGYGRIIRSENGAVQK	27	1	Unmodified	_ATILTAVAEDPTGYGRIIRSENGAVQK_							0	0	0	0	0	2	2	seq_85001	seq_85001	seq_85001			ISO-MSMS	2	20120427_BoSo_Bsubtilis_SuperSilacreplicate2_Offgel_LysC_Hcd_Lag_Slice05	BS	710.64	4	708.382	2829.5	NA	NA	NA	0.98783	0.00069976	NA	NA	NA	NA	NA	62.961	0.85074	62.961	62.64	63.491	3.8147e-06	NA	NA	NA
ATILTAVAEDPTGYGRIIRSENGAVQK	27	1	Unmodified	_ATILTAVAEDPTGYGRIIRSENGAVQK_							0	0	0	0	0	2	2	seq_85001	seq_85001	seq_85001			ISO-MSMS	2	20120427_BoSo_Bsubtilis_SuperSilacreplicate2_Offgel_LysC_Hcd_Lag_Slice06	BS	710.64	4	708.382	2829.5	NA	NA	NA	0.64425	0.00045638	NA	NA	NA	NA	NA	66.211	0.95726	66.211	65.562	66.519	0	NA	NA	NA
ATILTAVAEDPTGYGRIIRSENGAVQK	27	1	Unmodified	_ATILTAVAEDPTGYGRIIRSENGAVQK_							0	0	0	0	0	2	2	seq_85001	seq_85001	seq_85001			ISO-MSMS	2	20120427_BoSo_Bsubtilis_SuperSilacreplicate2_Offgel_LysC_Hcd_Lag_Slice06	BS	947.18	3	944.173	2829.5	NA	NA	NA	0.148	0.00013974	NA	NA	NA	NA	NA	66.213	0.43217	66.213	65.971	66.403	0	NA	NA	NA
ATILTAVAEDPTGYGRIIRSENGAVQK	27	1	Unmodified	_ATILTAVAEDPTGYGRIIRSENGAVQK_							0	0	0	0	0	2	2	seq_85001	seq_85001	seq_85001			ISO-MSMS	0	20120427_BoSo_Bsubtilis_SuperSilacreplicate2_Offgel_LysC_Hcd_Lag_Slice06	BS	944.51	3	944.173	2829.5	NA	NA	NA	0.10789	0.00010187	NA	NA	NA	NA	NA	66.212	0.43217	66.212	65.971	66.403	0	NA	NA	NA
ATILTAVAEDPTGYGRIIRSENGAVQK	27	1	Unmodified	_ATILTAVAEDPTGYGRIIRSENGAVQK_							0	0	0	0	0	2	2	seq_85001	seq_85001	seq_85001			ISO-MSMS	2	20120427_BoSo_Bsubtilis_SuperSilacreplicate2_Offgel_LysC_Hcd_Lag_Slice07	BS	947.18	3	944.173	2829.5	NA	NA	NA	-0.14489	-0.0001368	NA	NA	NA	NA	NA	64.476	0.42083	64.476	64.236	64.657	0	NA	NA	NA
ATILTAVAEDPTGYGRIIRSENGAVQK	27	1	Unmodified	_ATILTAVAEDPTGYGRIIRSENGAVQK_							0	0	0	0	0	2	2	seq_85001	seq_85001	seq_85001			ISO-MSMS	0	20120427_BoSo_Bsubtilis_SuperSilacreplicate2_Offgel_LysC_Hcd_Lag_Slice07	BS	944.84	3	944.173	2829.5	NA	NA	NA	-0.1636	-0.00015446	NA	NA	NA	NA	NA	64.504	0.35158	64.504	64.306	64.657	0	NA	NA	NA
ATILTAVAEDPTGYGRIIRSENGAVQK	27	1	Unmodified	_ATILTAVAEDPTGYGRIIRSENGAVQK_							0	0	0	0	0	2	2	seq_85001	seq_85001	seq_85001			ISO-MSMS	2	20120427_BoSo_Bsubtilis_SuperSilacreplicate2_Offgel_LysC_Hcd_Lag_Slice07	BS	710.64	4	708.382	2829.5	NA	NA	NA	0.43728	0.00030976	NA	NA	NA	NA	NA	64.483	0.62223	64.483	64.166	64.788	-7.6294e-06	NA	NA	NA
ATILTAVAEDPTGYGRIIRSENGAVQK	27	1	Unmodified	_ATILTAVAEDPTGYGRIIRSENGAVQK_							0	0	0	0	0	2	2	seq_85001	seq_85001	seq_85001			ISO-MSMS	2	20120427_BoSo_Bsubtilis_SuperSilacreplicate2_Offgel_LysC_Hcd_Lag_Slice09	BS	710.64	4	708.382	2829.5	NA	NA	NA	-0.20981	-0.00014863	NA	NA	NA	NA	NA	63.86	0.90042	63.86	63.587	64.487	0	NA	NA	NA
ATILTAVAEDPTGYGRIIRSENGAVQK	27	1	Unmodified	_ATILTAVAEDPTGYGRIIRSENGAVQK_							0	0	0	0	0	2	2	seq_85001	seq_85001	seq_85001			ISO-MSMS	2	20120427_BoSo_Bsubtilis_SuperSilacreplicate2_Offgel_LysC_Hcd_Lag_Slice10	BS	710.64	4	708.382	2829.5	NA	NA	NA	0.40566	0.00028736	NA	NA	NA	NA	NA	64.308	0.42691	64.308	64.059	64.486	0	NA	NA	NA
ATILTAVAEDPTGYGRIIRSENGAVQK	27	1	Unmodified	_ATILTAVAEDPTGYGRIIRSENGAVQK_							0	0	0	0	0	2	2	seq_85001	seq_85001	seq_85001			ISO-MSMS	0	20120427_BoSo_Bsubtilis_SuperSilacreplicate2_Offgel_LysC_Hcd_Log_Slice05	BS	944.51	3	944.173	2829.5	NA	NA	NA	-0.046953	-4.4332e-05	NA	NA	NA	NA	NA	63.164	0.48235	63.164	62.906	63.388	0	NA	NA	NA
ATILTAVAEDPTGYGRIIRSENGAVQK	27	1	Unmodified	_ATILTAVAEDPTGYGRIIRSENGAVQK_							0	0	0	0	0	2	2	seq_85001	seq_85001	seq_85001			ISO-MSMS	0	20120427_BoSo_Bsubtilis_SuperSilacreplicate2_Offgel_LysC_Hcd_Log_Slice06	BS	708.63	4	708.382	2829.5	NA	NA	NA	1.0268	0.00072733	NA	NA	NA	NA	NA	63.947	1.0298	63.947	63.588	64.618	0	NA	NA	NA
ATILTAVAEDPTGYGRIIRSENGAVQK	27	1	Unmodified	_ATILTAVAEDPTGYGRIIRSENGAVQK_							0	0	0	0	0	2	2	seq_85001	seq_85001	seq_85001			ISO-MSMS	2	20120427_BoSo_Bsubtilis_SuperSilacreplicate2_Offgel_LysC_Hcd_Log_Slice06	BS	710.89	4	708.382	2829.5	NA	NA	NA	0.20894	0.00014801	NA	NA	NA	NA	NA	63.947	1.1588	63.947	63.251	64.41	0	NA	NA	NA
ATILTAVAEDPTGYGRIIRSENGAVQK	27	1	Unmodified	_ATILTAVAEDPTGYGRIIRSENGAVQK_							0	0	0	0	0	2	2	seq_85001	seq_85001	seq_85001			ISO-MSMS	2	20120427_BoSo_Bsubtilis_SuperSilacreplicate2_Offgel_LysC_Hcd_Log_Slice06	BS	947.18	3	944.173	2829.5	NA	NA	NA	-0.30148	-0.00028465	NA	NA	NA	NA	NA	63.951	0.53614	63.951	63.653	64.189	-3.8147e-06	NA	NA	NA
ATILTAVAEDPTGYGRIIRSENGAVQK	27	1	Unmodified	_ATILTAVAEDPTGYGRIIRSENGAVQK_							0	0	0	0	0	2	2	seq_85001	seq_85001	seq_85001			ISO-MSMS	0	20120427_BoSo_Bsubtilis_SuperSilacreplicate2_Offgel_LysC_Hcd_Log_Slice06	BS	944.51	3	944.173	2829.5	NA	NA	NA	-0.25002	-0.00023606	NA	NA	NA	NA	NA	63.948	0.53614	63.948	63.653	64.189	0	NA	NA	NA
ATILTAVAEDPTGYGRIIRSENGAVQK	27	1	Unmodified	_ATILTAVAEDPTGYGRIIRSENGAVQK_							0	0	0	0	0	2	2	seq_85001	seq_85001	seq_85001			ISO-MSMS	0	20120427_BoSo_Bsubtilis_SuperSilacreplicate2_Offgel_LysC_Hcd_Log_Slice06	BS	567.11	5	566.907	2829.5	NA	NA	NA	0.55897	0.00031688	NA	NA	NA	NA	NA	63.842	0.82183	63.842	63.588	64.41	0	NA	NA	NA
ATILTAVAEDPTGYGRIIRSENGAVQK	27	1	Unmodified	_ATILTAVAEDPTGYGRIIRSENGAVQK_							0	0	0	0	0	2	2	seq_85001	seq_85001	seq_85001			ISO-MSMS	0	20120427_BoSo_Bsubtilis_SuperSilacreplicate2_Offgel_LysC_Hcd_Log_Slice07	BS	708.63	4	708.382	2829.5	NA	NA	NA	0.98489	0.00069768	NA	NA	NA	NA	NA	63.947	0.62876	63.947	63.561	64.19	0	NA	NA	NA
ATILTAVAEDPTGYGRIIRSENGAVQK	27	1	Unmodified	_ATILTAVAEDPTGYGRIIRSENGAVQK_							0	0	0	0	0	2	2	seq_85001	seq_85001	seq_85001			ISO-MSMS	0	20120427_BoSo_Bsubtilis_SuperSilacreplicate2_Offgel_LysC_Hcd_Log_Slice07	BS	944.51	3	944.173	2829.5	NA	NA	NA	-0.12242	-0.00011558	NA	NA	NA	NA	NA	63.934	0.42065	63.934	63.697	64.118	3.8147e-06	NA	NA	NA
ATILTAVAEDPTGYGRIIRSENGAVQK	27	1	Unmodified	_ATILTAVAEDPTGYGRIIRSENGAVQK_							0	0	0	0	0	2	2	seq_85001	seq_85001	seq_85001			ISO-MSMS	2	20120427_BoSo_Bsubtilis_SuperSilacreplicate2_Offgel_LysC_Hcd_Log_Slice07	BS	947.18	3	944.173	2829.5	NA	NA	NA	-0.080713	-7.6207e-05	NA	NA	NA	NA	NA	63.933	0.48882	63.933	63.629	64.118	0	NA	NA	NA
ATILTAVAEDPTGYGRIIRSENGAVQK	27	1	Unmodified	_ATILTAVAEDPTGYGRIIRSENGAVQK_							0	0	0	0	0	2	2	seq_85001	seq_85001	seq_85001			ISO-MSMS	0	20120427_BoSo_Bsubtilis_SuperSilacreplicate2_Offgel_LysC_Hcd_Log_Slice08	BS	708.63	4	708.382	2829.5	NA	NA	NA	0.5739	0.00040654	NA	NA	NA	NA	NA	65.718	0.95875	65.718	65.265	66.224	0	NA	NA	NA
ATILTAVAEDPTGYGRIIRSENGAVQK	27	1	Unmodified	_ATILTAVAEDPTGYGRIIRSENGAVQK_							0	0	0	0	0	2	2	seq_85001	seq_85001	seq_85001			ISO-MSMS	0	20120427_BoSo_Bsubtilis_SuperSilacreplicate2_Offgel_LysC_Hcd_Log_Slice09	BS	708.63	4	708.382	2829.5	NA	NA	NA	0.28375	0.00020101	NA	NA	NA	NA	NA	64.535	0.87434	64.535	64.147	65.021	0	NA	NA	NA
ATILTAVAEDPTGYGRIIRSENGAVQK	27	1	Unmodified	_ATILTAVAEDPTGYGRIIRSENGAVQK_							0	0	0	0	0	2	2	seq_85001	seq_85001	seq_85001			ISO-MSMS	2	20120427_BoSo_Bsubtilis_SuperSilacreplicate2_Offgel_LysC_Hcd_Log_Slice09	BS	710.64	4	708.382	2829.5	NA	NA	NA	0.25193	0.00017847	NA	NA	NA	NA	NA	64.527	0.7155	64.527	64.147	64.863	0	NA	NA	NA
ATILTAVAEDPTGYGRIIRSENGAVQK	27	1	Unmodified	_ATILTAVAEDPTGYGRIIRSENGAVQK_							0	0	0	0	0	2	2	seq_85001	seq_85001	seq_85001			ISO-MSMS	0	20120427_BoSo_Bsubtilis_SuperSilacreplicate2_Offgel_LysC_Hcd_Log_Slice10	BS	708.63	4	708.382	2829.5	NA	NA	NA	0.6006	0.00042546	NA	NA	NA	NA	NA	64.536	0.54482	64.536	64.2	64.745	0	NA	NA	NA
ATILTAVAEDPTGYGRIIRSENGAVQK	27	1	Unmodified	_ATILTAVAEDPTGYGRIIRSENGAVQK_							0	0	0	0	0	2	2	seq_85001	seq_85001	seq_85001			ISO-MSMS	2	20120427_BoSo_Bsubtilis_SuperSilacreplicate2_Offgel_LysC_Hcd_LS_Slice05	BS	947.18	3	944.173	2829.5	NA	NA	NA	-0.057461	-5.4253e-05	NA	NA	NA	NA	NA	63.252	0.48401	63.252	62.98	63.464	0	NA	NA	NA
ATILTAVAEDPTGYGRIIRSENGAVQK	27	1	Unmodified	_ATILTAVAEDPTGYGRIIRSENGAVQK_							0	0	0	0	0	2	2	seq_85001	seq_85001	seq_85001			ISO-MSMS	0	20120427_BoSo_Bsubtilis_SuperSilacreplicate2_Offgel_LysC_Hcd_LS_Slice05	BS	944.51	3	944.173	2829.5	NA	NA	NA	0.058571	5.5302e-05	NA	NA	NA	NA	NA	63.256	0.42268	63.256	62.98	63.403	0	NA	NA	NA
ATILTAVAEDPTGYGRIIRSENGAVQK	27	1	Unmodified	_ATILTAVAEDPTGYGRIIRSENGAVQK_							0	0	0	0	0	2	2	seq_85001	seq_85001	seq_85001			ISO-MSMS	2	20120427_BoSo_Bsubtilis_SuperSilacreplicate2_Offgel_LysC_Hcd_LS_Slice06	BS	710.64	4	708.382	2829.5	NA	NA	NA	0.43097	0.00030529	NA	NA	NA	NA	NA	63.844	1.0771	63.844	63.291	64.368	-3.8147e-06	NA	NA	NA
ATILTAVAEDPTGYGRIIRSENGAVQK	27	1	Unmodified	_ATILTAVAEDPTGYGRIIRSENGAVQK_							0	0	0	0	0	2	2	seq_85001	seq_85001	seq_85001			ISO-MSMS	0	20120427_BoSo_Bsubtilis_SuperSilacreplicate2_Offgel_LysC_Hcd_LS_Slice06	BS	944.51	3	944.173	2829.5	NA	NA	NA	-0.39785	-0.00037564	NA	NA	NA	NA	NA	63.844	0.53242	63.844	63.547	64.08	0	NA	NA	NA
ATILTAVAEDPTGYGRIIRSENGAVQK	27	1	Unmodified	_ATILTAVAEDPTGYGRIIRSENGAVQK_							0	0	0	0	0	2	2	seq_85001	seq_85001	seq_85001			ISO-MSMS	2	20120427_BoSo_Bsubtilis_SuperSilacreplicate2_Offgel_LysC_Hcd_LS_Slice06	BS	947.18	3	944.173	2829.5	NA	NA	NA	-0.38474	-0.00036326	NA	NA	NA	NA	NA	63.842	0.53242	63.842	63.547	64.08	-3.8147e-06	NA	NA	NA
ATILTAVAEDPTGYGRIIRSENGAVQK	27	1	Unmodified	_ATILTAVAEDPTGYGRIIRSENGAVQK_							0	0	0	0	0	2	2	seq_85001	seq_85001	seq_85001			ISO-MSMS	0	20120427_BoSo_Bsubtilis_SuperSilacreplicate2_Offgel_LysC_Hcd_LS_Slice06	BS	708.63	4	708.382	2829.5	NA	NA	NA	1.132	0.00080188	NA	NA	NA	NA	NA	63.844	1.1572	63.844	63.485	64.642	0	NA	NA	NA
ATILTAVAEDPTGYGRIIRSENGAVQK	27	1	Unmodified	_ATILTAVAEDPTGYGRIIRSENGAVQK_							0	0	0	0	0	2	2	seq_85001	seq_85001	seq_85001			ISO-MSMS	0	20120427_BoSo_Bsubtilis_SuperSilacreplicate2_Offgel_LysC_Hcd_LS_Slice07	BS	708.63	4	708.382	2829.5	NA	NA	NA	0.21196	0.00015015	NA	NA	NA	NA	NA	63.937	0.62642	63.937	63.59	64.216	3.8147e-06	NA	NA	NA
ATILTAVAEDPTGYGRIIRSENGAVQK	27	1	Unmodified	_ATILTAVAEDPTGYGRIIRSENGAVQK_							0	0	0	0	0	2	2	seq_85001	seq_85001	seq_85001			ISO-MSMS	2	20120427_BoSo_Bsubtilis_SuperSilacreplicate2_Offgel_LysC_Hcd_LS_Slice07	BS	947.18	3	944.173	2829.5	NA	NA	NA	-1.0643	-0.0010048	NA	NA	NA	NA	NA	63.885	0.6245	63.885	63.668	64.292	3.8147e-06	NA	NA	NA
ATILTAVAEDPTGYGRIIRSENGAVQK	27	1	Unmodified	_ATILTAVAEDPTGYGRIIRSENGAVQK_							0	0	0	0	0	2	2	seq_85001	seq_85001	seq_85001			ISO-MSMS	0	20120427_BoSo_Bsubtilis_SuperSilacreplicate2_Offgel_LysC_Hcd_LS_Slice07	BS	944.51	3	944.173	2829.5	NA	NA	NA	-0.23126	-0.00021835	NA	NA	NA	NA	NA	63.94	0.39445	63.94	63.668	64.062	3.8147e-06	NA	NA	NA
ATILTAVAEDPTGYGRIIRSENGAVQK	27	1	Unmodified	_ATILTAVAEDPTGYGRIIRSENGAVQK_							0	0	0	0	0	2	2	seq_85001	seq_85001	seq_85001			ISO-MSMS	0	20120427_BoSo_Bsubtilis_SuperSilacreplicate2_Offgel_LysC_Hcd_secondtransSlice05	BS	944.51	3	944.173	2829.5	NA	NA	NA	0.10356	9.7781e-05	NA	NA	NA	NA	NA	63.231	0.38242	63.231	63.033	63.415	0	NA	NA	NA
ATILTAVAEDPTGYGRIIRSENGAVQK	27	1	Unmodified	_ATILTAVAEDPTGYGRIIRSENGAVQK_							0	0	0	0	0	2	2	seq_85001	seq_85001	seq_85001			ISO-MSMS	2	20120427_BoSo_Bsubtilis_SuperSilacreplicate2_Offgel_LysC_Hcd_secondtransSlice05	BS	947.51	3	944.173	2829.5	NA	NA	NA	0.06322	5.969e-05	NA	NA	NA	NA	NA	63.231	0.43475	63.231	63.033	63.468	0	NA	NA	NA
ATILTAVAEDPTGYGRIIRSENGAVQK	27	1	Unmodified	_ATILTAVAEDPTGYGRIIRSENGAVQK_							0	0	0	0	0	2	2	seq_85001	seq_85001	seq_85001			ISO-MSMS	0	20120427_BoSo_Bsubtilis_SuperSilacreplicate2_Offgel_LysC_Hcd_secondtransSlice06	BS	708.63	4	708.382	2829.5	NA	NA	NA	0.35767	0.00025336	NA	NA	NA	NA	NA	63.79	0.87417	63.79	63.454	64.328	0	NA	NA	NA
ATILTAVAEDPTGYGRIIRSENGAVQK	27	1	Unmodified	_ATILTAVAEDPTGYGRIIRSENGAVQK_							0	0	0	0	0	2	2	seq_85001	seq_85001	seq_85001			ISO-MSMS	2	20120427_BoSo_Bsubtilis_SuperSilacreplicate2_Offgel_LysC_Hcd_secondtransSlice06	BS	947.18	3	944.173	2829.5	NA	NA	NA	-0.50436	-0.0004762	NA	NA	NA	NA	NA	63.789	0.50092	63.789	63.507	64.008	0	NA	NA	NA
ATILTAVAEDPTGYGRIIRSENGAVQK	27	1	Unmodified	_ATILTAVAEDPTGYGRIIRSENGAVQK_							0	0	0	0	0	2	2	seq_85001	seq_85001	seq_85001			ISO-MSMS	0	20120427_BoSo_Bsubtilis_SuperSilacreplicate2_Offgel_LysC_Hcd_secondtransSlice06	BS	944.51	3	944.173	2829.5	NA	NA	NA	-0.41161	-0.00038863	NA	NA	NA	NA	NA	63.789	0.5704	63.789	63.507	64.078	0	NA	NA	NA
ATILTAVAEDPTGYGRIIRSENGAVQK	27	1	Unmodified	_ATILTAVAEDPTGYGRIIRSENGAVQK_							0	0	0	0	0	2	2	seq_85001	seq_85001	seq_85001			MULTI-MSMS	NA	20120510_VR_Bsu_TripleSILACrep1_T1L1T2_OG_F07	VR	947.18	3	944.173	2829.5	76133.6	0.19251	0.00018176	0.25202	0.00023795	0.44453	0.00041971	944.508	945.85	947.179	64.658	0.58942	64.658	64.355	64.944	7.6294e-06	NA	NA	NA
ATILTAVAEDPTGYGRIIRSENGAVQK	27	1	Unmodified	_ATILTAVAEDPTGYGRIIRSENGAVQK_							0	0	0	0	0	2	2	seq_85001	seq_85001	seq_85001			MULTI-MSMS	NA	20120510_VR_Bsu_TripleSILACrep1_T1L1T2_OG_F08	VR	944.51	3	944.173	2829.5	76622.9	-0.24749	-0.00023367	0.68608	0.00064778	0.4386	0.00041411	944.508	945.85	946.845	65.222	0.42123	65.222	64.977	65.399	0	NA	NA	NA
ATILTAVAEDPTGYGRIIRSENGAVQK	27	1	Unmodified	_ATILTAVAEDPTGYGRIIRSENGAVQK_							0	0	0	0	0	2	2	seq_85001	seq_85001	seq_85001			MULTI-MSMS	NA	20120513_VR_Bsu_TripleSILACrep1_T1L1T2_GeLC_F09	VR	945.85	3	944.173	2829.5	77319.4	2.5529	0.0024104	-0.59495	-0.00056174	1.958	0.0018487	944.507	945.848	947.179	64.225	0.42292	64.225	63.993	64.416	0	NA	NA	NA
ATILTAVAEDPTGYGRIIRSENGAVQK	27	1	Unmodified	_ATILTAVAEDPTGYGRIIRSENGAVQK_							0	0	0	0	0	2	2	seq_85001	seq_85001	seq_85001			MULTI-MSMS	NA	20120514_VR_Bsu_TripleSILACrep1_pL2ESLS_F09	VR	944.84	3	944.173	2829.5	43368.5	1.245	0.0011755	-0.40396	-0.00038141	0.84109	0.00079413	944.507	945.514	947.179	95.159	0.8221	95.159	94.65	95.472	7.6294e-06	NA	NA	NA
ATILTAVAEDPTGYGRIIRSENGAVQK	27	1	Unmodified	_ATILTAVAEDPTGYGRIIRSENGAVQK_							0	0	0	0	0	2	2	seq_85001	seq_85001	seq_85001			MULTI-MSMS	NA	20120514_VR_Bsu_TripleSILACrep1_pL2ESLS_F10	VR	947.18	3	944.173	2829.5	43607.4	1.7325	0.0016358	-1.0849	-0.0010244	0.64761	0.00061146	944.507	945.849	947.178	96.38	0.87895	96.38	95.898	96.777	0	NA	NA	NA
ATILTAVAEDPTGYGRIIRSENGAVQK	27	1	Unmodified	_ATILTAVAEDPTGYGRIIRSENGAVQK_							0	0	0	0	0	2	2	seq_85001	seq_85001	seq_85001			MULTI-MSMS	NA	20120521_VR_Bsu_TripleSILACrep1_L2ESLS_OG_F05	VR	947.18	3	944.173	2829.5	77984.9	-1.432	-0.001352	-0.29003	-0.00027384	-1.722	-0.0016259	944.507	945.849	947.179	64.953	0.18348	64.953	64.837	65.02	0	NA	NA	NA
ATILTAVAEDPTGYGRIIRSENGAVQK	27	1	Unmodified	_ATILTAVAEDPTGYGRIIRSENGAVQK_							0	0	0	0	0	2	2	seq_85001	seq_85001	seq_85001			MULTI-MSMS	NA	20120521_VR_Bsu_TripleSILACrep1_L2ESLS_OG_F06	VR	944.51	3	944.173	2829.5	75998.6	-0.84272	-0.00079568	-0.12582	-0.00011879	-0.96854	-0.00091447	944.508	945.849	947.179	64.507	0.62584	64.507	64.242	64.868	0	NA	NA	NA
ATILTAVAEDPTGYGRIIRSENGAVQK	27	1	Unmodified	_ATILTAVAEDPTGYGRIIRSENGAVQK_							0	0	0	0	0	2	2	seq_85001	seq_85001	seq_85001			MULTI-MSMS	NA	20120521_VR_Bsu_TripleSILACrep1_L2ESLS_OG_F07	VR	944.51	3	944.173	2829.5	74528.5	-0.58762	-0.00055481	-0.54545	-0.000515	-1.1331	-0.0010698	944.508	946.183	947.179	65.504	0.35539	65.504	65.264	65.619	0	NA	NA	NA
ATILTAVAEDPTGYGRIIRSENGAVQK	27	1	Unmodified	_ATILTAVAEDPTGYGRIIRSENGAVQK_							0	0	0	0	0	2	2	seq_85001	seq_85001	seq_85001			ISO-MSMS	1	20120523_VR_Bsu_TripleSILACrep1_L2ESLS_GeLC_F08	VR	709.64	4	708.382	2829.5	NA	NA	NA	0.27107	0.00019202	NA	NA	NA	NA	NA	63.966	0.77589	63.966	63.424	64.2	-3.8147e-06	NA	NA	NA
ATILTAVAEDPTGYGRIIRSENGAVQK	27	1	Unmodified	_ATILTAVAEDPTGYGRIIRSENGAVQK_							0	0	0	0	0	2	2	seq_85001	seq_85001	seq_85001			MULTI-MSMS	NA	20120523_VR_Bsu_TripleSILACrep1_L2ESLS_GeLC_F09	VR	710.64	4	708.382	2829.5	89761.8	-1.396	-0.00098889	0.28118	0.00019919	-1.1148	-0.0007897	708.633	709.639	710.636	62.973	0.80865	62.973	62.503	63.312	0	NA	NA	NA
ATILTAVAEDPTGYGRIIRSENGAVQK	27	1	Unmodified	_ATILTAVAEDPTGYGRIIRSENGAVQK_							0	0	0	0	0	2	2	seq_85001	seq_85001	seq_85001			MULTI-MSMS	NA	20120523_VR_Bsu_TripleSILACrep1_L2ESLS_GeLC_F09	VR	947.18	3	944.173	2829.5	77515.2	-2.3339	-0.0022036	-0.28461	-0.00026873	-2.6186	-0.0024724	944.507	945.849	947.179	62.965	0.39878	62.965	62.713	63.112	-3.8147e-06	NA	NA	NA
ATILTAVAEDPTGYGRIIRSENGAVQK	27	1	Unmodified	_ATILTAVAEDPTGYGRIIRSENGAVQK_							0	0	0	0	0	2	2	seq_85001	seq_85001	seq_85001			ISO-MSMS	2	20120523_VR_Bsu_TripleSILACrep1_L2ESLS_GeLC_F10	VR	710.64	4	708.382	2829.5	NA	NA	NA	0.40338	0.00028575	NA	NA	NA	NA	NA	62.908	0.64946	62.908	62.587	63.237	0	NA	NA	NA
ATILTAVAEDPTGYGRIIRSENGAVQK	27	1	Unmodified	_ATILTAVAEDPTGYGRIIRSENGAVQK_							0	0	0	0	0	2	2	seq_85001	seq_85001	seq_85001			ISO-MSMS	2	20120523_VR_Bsu_TripleSILACrep1_L2ESLS_GeLC_F13	VR	710.64	4	708.382	2829.5	NA	NA	NA	0.81846	0.00057978	NA	NA	NA	NA	NA	63.27	0.41444	63.27	62.987	63.401	0	NA	NA	NA
ATILTAVAEDPTGYGRIIRSENGAVQK	27	1	Unmodified	_ATILTAVAEDPTGYGRIIRSENGAVQK_							0	0	0	0	0	2	2	seq_85001	seq_85001	seq_85001			MULTI-MSMS	NA	20120601_VR_Bsu_TripleSILAC_WTPrkCPrpC_GeLC_F08	VR	945.85	3	944.173	2829.5	75529.4	0.61407	0.00057979	-0.95285	-0.00089966	-0.33879	-0.00031987	944.841	945.849	947.178	63.641	0.37217	63.641	63.435	63.807	0	NA	NA	NA
ATILTAVAEDPTGYGRIIRSENGAVQK	27	1	Unmodified	_ATILTAVAEDPTGYGRIIRSENGAVQK_							0	0	0	0	0	2	2	seq_85001	seq_85001	seq_85001			MULTI-MSMS	NA	20120601_VR_Bsu_TripleSILAC_WTPrkCPrpC_GeLC_F09	VR	946.85	3	944.173	2829.5	76461.4	0.62383	0.000589	-0.86692	-0.00081852	-0.24309	-0.00022952	944.506	945.849	947.179	63.41	0.36173	63.41	63.193	63.555	0	NA	NA	NA
ATILTAVAEDPTGYGRIIRSENGAVQK	27	1	Unmodified	_ATILTAVAEDPTGYGRIIRSENGAVQK_							0	0	0	0	0	2	2	seq_85001	seq_85001	seq_85001			ISO-MSMS	2	20120601_VR_Bsu_TripleSILAC_WTPrkCPrpC_GeLC_F10	VR	947.18	3	944.173	2829.5	NA	NA	NA	1.4535	0.0013723	NA	NA	NA	NA	NA	63.17	0.36589	63.17	62.948	63.313	-3.8147e-06	NA	NA	NA
ATILTAVAEDPTGYGRIIRSENGAVQK	27	1	Unmodified	_ATILTAVAEDPTGYGRIIRSENGAVQK_							0	0	0	0	0	2	2	seq_85001	seq_85001	seq_85001			ISO-MSMS	2	20120601_VR_Bsu_TripleSILAC_WTPrkCPrpC_GeLC_F12	VR	710.64	4	708.382	2829.5	NA	NA	NA	1.1195	0.00079303	NA	NA	NA	NA	NA	63.604	0.78792	63.604	63.034	63.821	-3.8147e-06	NA	NA	NA
ATILTAVAEDPTGYGRIIRSENGAVQK	27	1	Unmodified	_ATILTAVAEDPTGYGRIIRSENGAVQK_							0	0	0	0	0	2	2	seq_85001	seq_85001	seq_85001			MULTI-MSMS	NA	20120602_VR_Bsu_TripleSILAC_pWTPrkCPrpC_F10	VR	947.18	3	944.173	2829.5	43848.2	2.0169	0.0019043	-0.27711	-0.00026164	1.7398	0.0016427	944.507	945.849	947.179	96.923	0.99029	96.923	96.3	97.29	0	NA	NA	NA
ATILTAVAEDPTGYGRIIRSENGAVQK	27	1	Unmodified	_ATILTAVAEDPTGYGRIIRSENGAVQK_							0	0	0	0	0	2	2	seq_85001	seq_85001	seq_85001			MULTI-MSMS	NA	20120602_VR_Bsu_TripleSILAC_WTPrkCPrpC_OG_F06	VR	947.18	3	944.173	2829.5	76035.5	-1.5287	-0.0014434	0.39755	0.00037536	-1.1312	-0.001068	944.508	945.85	947.18	63.779	0.47891	63.779	63.577	64.056	-3.8147e-06	NA	NA	NA
ATILTAVAEDPTGYGRIIRSENGAVQK	27	1	Unmodified	_ATILTAVAEDPTGYGRIIRSENGAVQK_							0	0	0	0	0	2	2	seq_85001	seq_85001	seq_85001			MULTI-MSMS	NA	20120602_VR_Bsu_TripleSILAC_WTPrkCPrpC_OG_F07	VR	947.18	3	944.173	2829.5	75361.3	-1.1805	-0.0011146	0.020822	1.9659e-05	-1.1597	-0.0010949	944.508	945.85	947.179	64.236	0.55695	64.236	63.97	64.527	0	NA	NA	NA
ATILTAVAEDPTGYGRIIRSENGAVQK	27	1	Unmodified	_ATILTAVAEDPTGYGRIIRSENGAVQK_							0	0	0	0	0	2	2	seq_85001	seq_85001	seq_85001			MULTI-MSMS	NA	20120602_VR_Bsu_TripleSILAC_WTPrkCPrpC_OG_F08	VR	947.18	3	944.173	2829.5	76742.6	-1.6883	-0.001594	-0.59505	-0.00056183	-2.2833	-0.0021559	944.508	945.849	947.179	64.361	0.45862	64.361	64.151	64.61	0	NA	NA	NA
ATILTAVAEDPTGYGRIIRSENGAVQK	27	1	Unmodified	_ATILTAVAEDPTGYGRIIRSENGAVQK_							0	0	0	0	0	2	2	seq_85001	seq_85001	seq_85001			ISO-MSMS	1	20120609_VR_Bsu_TripleSILAC_WTPrkCPrpCrep_GeLC_F07	VR	945.85	3	944.173	2829.5	NA	NA	NA	-0.34832	-0.00032888	NA	NA	NA	NA	NA	64.653	0.33612	64.653	64.518	64.854	0	NA	NA	NA
ATILTAVAEDPTGYGRIIRSENGAVQK	27	1	Unmodified	_ATILTAVAEDPTGYGRIIRSENGAVQK_							0	0	0	0	0	2	2	seq_85001	seq_85001	seq_85001			MULTI-MSMS	NA	20120609_VR_Bsu_TripleSILAC_WTPrkCPrpCrep_GeLC_F08	VR	710.64	4	708.382	2829.5	90705	2.355	0.0016682	0.93263	0.00066066	3.2876	0.0023289	708.634	709.639	710.637	63.202	0.58717	63.202	62.912	63.499	-3.8147e-06	NA	NA	NA
ATILTAVAEDPTGYGRIIRSENGAVQK	27	1	Unmodified	_ATILTAVAEDPTGYGRIIRSENGAVQK_							0	0	0	0	0	2	2	seq_85001	seq_85001	seq_85001			MULTI-MSMS	NA	20120609_VR_Bsu_TripleSILAC_WTPrkCPrpCrep_GeLC_F08	VR	946.19	3	944.173	2829.5	78154.8	1.9701	0.0018601	-0.50317	-0.00047508	1.4669	0.001385	944.507	945.849	947.179	63.206	0.4163	63.206	62.992	63.409	0	NA	NA	NA
ATILTAVAEDPTGYGRIIRSENGAVQK	27	1	Unmodified	_ATILTAVAEDPTGYGRIIRSENGAVQK_							0	0	0	0	0	2	2	seq_85001	seq_85001	seq_85001			ISO-MSMS	2	20120609_VR_Bsu_TripleSILAC_WTPrkCPrpCrep_GeLC_F09	VR	947.18	3	944.173	2829.5	NA	NA	NA	-0.3511	-0.0003315	NA	NA	NA	NA	NA	63.41	0.3149	63.41	63.251	63.566	0	NA	NA	NA
ATILTAVAEDPTGYGRIIRSENGAVQK	27	1	Unmodified	_ATILTAVAEDPTGYGRIIRSENGAVQK_							0	0	0	0	0	2	2	seq_85001	seq_85001	seq_85001			ISO-MSMS	2	20120609_VR_Bsu_TripleSILAC_WTPrkCPrpCrep_GeLC_F09	VR	710.89	4	708.382	2829.5	NA	NA	NA	1.6751	0.0011866	NA	NA	NA	NA	NA	63.431	0.85616	63.431	63.163	64.019	3.8147e-06	NA	NA	NA
ATILTAVAEDPTGYGRIIRSENGAVQK	27	1	Unmodified	_ATILTAVAEDPTGYGRIIRSENGAVQK_							0	0	0	0	0	2	2	seq_85001	seq_85001	seq_85001			MULTI-MSMS	NA	20120613_VR_Bsu_TripleSILAC_WTPrkCPrpCrep_OG_F05	VR	947.18	3	944.173	2829.5	80659	-1.1207	-0.0010581	-0.34929	-0.00032979	-1.47	-0.0013879	944.842	945.849	947.514	62.514	0.27599	62.514	62.334	62.61	3.8147e-06	NA	NA	NA
ATILTAVAEDPTGYGRIIRSENGAVQK	27	1	Unmodified	_ATILTAVAEDPTGYGRIIRSENGAVQK_							0	0	0	0	0	2	2	seq_85001	seq_85001	seq_85001			MULTI-MSMS	NA	20120613_VR_Bsu_TripleSILAC_WTPrkCPrpCrep_OG_F06	VR	947.18	3	944.173	2829.5	78091.7	-1.302	-0.0012293	0.098796	9.3281e-05	-1.2032	-0.001136	944.508	945.849	947.179	63.375	0.70154	63.375	63.028	63.73	3.8147e-06	NA	NA	NA
ATILTAVAEDPTGYGRIIRSENGAVQK	27	1	Unmodified	_ATILTAVAEDPTGYGRIIRSENGAVQK_							0	0	0	0	0	2	2	seq_85001	seq_85001	seq_85001			ISO-MSMS	2	20120613_VR_Bsu_TripleSILAC_WTPrkCPrpCrep_OG_F07	VR	946.85	3	944.173	2829.5	NA	NA	NA	0.22715	0.00021447	NA	NA	NA	NA	NA	63.831	0.49025	63.831	63.539	64.03	0	NA	NA	NA
ATILTAVAEDPTGYGRIIRSENGAVQK	27	1	Unmodified	_ATILTAVAEDPTGYGRIIRSENGAVQK_							0	0	0	0	0	2	2	seq_85001	seq_85001	seq_85001			MULTI-MSMS	NA	20120716_VR_Bsu_TripleSILAC_WTPtkAPtpZ_OG_F06	VR	946.85	3	944.173	2829.5	78992.8	0.92389	0.00087231	-0.040154	-3.7913e-05	0.88374	0.0008344	944.842	945.849	947.179	69.501	0.77483	69.501	69.087	69.861	0	NA	NA	NA
ATILTAVAEDPTGYGRIIRSENGAVQK	27	1	Unmodified	_ATILTAVAEDPTGYGRIIRSENGAVQK_							0	0	0	0	0	2	2	seq_85001	seq_85001	seq_85001			MULTI-MSMS	NA	20120716_VR_Bsu_TripleSILAC_WTPtkAPtpZ_OG_F07	VR	944.51	3	944.173	2829.5	78277.4	1.7169	0.001621	0.75954	0.00071714	2.4764	0.0023382	944.51	945.85	947.18	68.539	0.482	68.539	68.347	68.829	7.6294e-06	NA	NA	NA
ATILTAVAEDPTGYGRIIRSENGAVQK	27	1	Unmodified	_ATILTAVAEDPTGYGRIIRSENGAVQK_							0	0	0	0	0	2	2	seq_85001	seq_85001	seq_85001			MULTI-MSMS	NA	20120718_VR_Bsu_TripleSILAC_WTPtkAPtpZ_GeLC_F09	VR	946.85	3	944.173	2829.5	78218.5	1.6931	0.0015986	-0.27342	-0.00025816	1.4197	0.0013405	944.508	945.849	947.179	67.902	0.43098	67.902	67.632	68.063	0	NA	NA	NA
ATILTAVAEDPTGYGRIIRSENGAVQK	27	1	Unmodified	_ATILTAVAEDPTGYGRIIRSENGAVQK_							0	0	0	0	0	2	2	seq_85001	seq_85001	seq_85001			MULTI-MSMS	NA	20120718_VR_Bsu_TripleSILAC_WTPtkAPtpZ_GeLC_F13	VR	947.18	3	944.173	2829.5	77734.1	1.5895	0.0015007	-0.16652	-0.00015722	1.423	0.0013435	944.842	945.85	947.179	67.644	0.3844	67.644	67.433	67.817	0	NA	NA	NA
ATILTAVAEDPTGYGRIIRSENGAVQK	27	1	Unmodified	_ATILTAVAEDPTGYGRIIRSENGAVQK_							0	0	0	0	0	2	2	seq_85001	seq_85001	seq_85001			MULTI-MSMS	NA	20120902_VR_Bsu_TripleSILAC_WTPrkCPrpCRep1_GeLC_F08	VR	946.18	3	944.173	2829.5	76685.5	2.0759	0.00196	-1.2431	-0.0011737	0.83281	0.00078632	944.506	945.848	947.178	65.477	1.3397	65.477	65.102	66.442	0	NA	NA	NA
ATILTAVAEDPTGYGRIIRSENGAVQK	27	1	Unmodified	_ATILTAVAEDPTGYGRIIRSENGAVQK_							0	0	0	0	0	2	2	seq_85001	seq_85001	seq_85001			MULTI-MSMS	NA	20120902_VR_Bsu_TripleSILAC_WTPrkCPrpCRep1_GeLC_F09	VR	947.18	3	944.173	2829.5	78014.3	2.4821	0.0023435	-0.76884	-0.00072592	1.7133	0.0016176	944.507	945.849	947.178	65.078	0.46571	65.078	64.794	65.26	0	NA	NA	NA
ATILTAVAEDPTGYGRIIRSENGAVQK	27	1	Unmodified	_ATILTAVAEDPTGYGRIIRSENGAVQK_							0	0	0	0	0	2	2	seq_85001	seq_85001	seq_85001			ISO-MSMS	0	20120902_VR_Bsu_TripleSILAC_WTPrkCPrpCRep1_GeLC_F11	VR	708.63	4	708.382	2829.5	NA	NA	NA	0.21184	0.00015006	NA	NA	NA	NA	NA	65.728	1.6104	65.728	65.287	66.897	0	NA	NA	NA
ATILTAVAEDPTGYGRIIRSENGAVQK	27	1	Unmodified	_ATILTAVAEDPTGYGRIIRSENGAVQK_							0	0	0	0	0	2	2	seq_85001	seq_85001	seq_85001			MULTI-MSMS	NA	20121114_VR_Bsu_TripleSILAC_WTPtkAPtpZReplicate2a_OG_F05	VR	947.18	3	944.173	2829.5	79168.2	-0.035781	-3.3783e-05	-0.9829	-0.00092803	-1.0187	-0.00096181	944.507	945.848	947.179	64.097	0.38369	64.097	63.834	64.218	0	NA	NA	NA
ATILTAVAEDPTGYGRIIRSENGAVQK	27	1	Unmodified	_ATILTAVAEDPTGYGRIIRSENGAVQK_							0	0	0	0	0	2	2	seq_85001	seq_85001	seq_85001			MULTI-MSMS	NA	20121114_VR_Bsu_TripleSILAC_WTPtkAPtpZReplicate2a_OG_F07	VR	947.18	3	944.173	2829.5	78590.9	0.9021	0.00085174	-0.19314	-0.00018235	0.70897	0.00066939	944.508	945.849	947.179	64.112	0.43025	64.112	63.85	64.28	-7.6294e-06	NA	NA	NA
ATILTAVAEDPTGYGRIIRSENGAVQK	27	1	Unmodified	_ATILTAVAEDPTGYGRIIRSENGAVQK_							0	0	0	0	0	2	2	seq_85001	seq_85001	seq_85001			MULTI-MSMS	NA	20121114_VR_Bsu_TripleSILAC_WTPtkAPtpZReplicate2a_OG_F08	VR	947.18	3	944.173	2829.5	78497.7	1.6771	0.0015835	-0.62391	-0.00058908	1.0532	0.00099443	944.842	945.849	947.179	64.102	0.48519	64.102	63.832	64.317	0	NA	NA	NA
ATILTAVAEDPTGYGRIIRSENGAVQK	27	1	Unmodified	_ATILTAVAEDPTGYGRIIRSENGAVQK_							0	0	0	0	0	2	2	seq_85001	seq_85001	seq_85001			MULTI-MSMS	NA	20121114_VR_Bsu_TripleSILAC_WTPtkAPtpZReplicate2a_OG_F09	VR	947.18	3	944.173	2829.5	79644.3	0.95656	0.00090316	0.3453	0.00032602	1.3019	0.0012292	944.508	945.849	946.846	64.033	0.43808	64.033	63.82	64.258	0	NA	NA	NA
ATILTAVAEDPTGYGRIIRSENGAVQK	27	1	Unmodified	_ATILTAVAEDPTGYGRIIRSENGAVQK_							0	0	0	0	0	2	2	seq_85001	seq_85001	seq_85001			MULTI-MSMS	NA	20121114_VR_ProteaseInhibitorTest_InSol_Bsu_01	VR	708.63	4	708.382	2829.5	50506.1	0.43693	0.00030952	-0.19414	-0.00013753	0.24279	0.00017199	708.633	NA	NA	137.79	0.9258	137.79	137.25	138.18	0	NA	NA	NA
ATILTAVAEDPTGYGRIIRSENGAVQK	27	1	Unmodified	_ATILTAVAEDPTGYGRIIRSENGAVQK_							0	0	0	0	0	2	2	seq_85001	seq_85001	seq_85001			MULTI-MSMS	NA	20121116_VR_Bsu_TripleSILAC_WTPtkAPtpZReplicate2a_GeLC_F09	VR	710.64	4	708.382	2829.5	90471.8	2.0138	0.0014266	-0.21931	-0.00015536	1.7945	0.0012712	708.633	709.638	710.636	64.092	0.64215	64.092	63.769	64.411	0	NA	NA	NA
ATILTAVAEDPTGYGRIIRSENGAVQK	27	1	Unmodified	_ATILTAVAEDPTGYGRIIRSENGAVQK_							0	0	0	0	0	2	2	seq_85001	seq_85001	seq_85001			ISO-MSMS	0	20121119_VR_Bsu_TripleSILAC_WTPtkAPtpZReplicate2a_OGrep_F07	VR	944.51	3	944.173	2829.5	NA	NA	NA	1.0013	0.00094538	NA	NA	NA	NA	NA	67.885	0.41191	67.885	67.73	68.142	0	NA	NA	NA
ATILTAVAEDPTGYGRIIRSENGAVQK	27	1	Unmodified	_ATILTAVAEDPTGYGRIIRSENGAVQK_							0	0	0	0	0	2	2	seq_85001	seq_85001	seq_85001			MULTI-MSMS	NA	20121123_VR_ProteaseInhibitorTest_Insol_Bacillus_Light_01	VR	944.51	3	944.173	2829.5	42870.1	0.62832	0.00059325	-0.059372	-5.6058e-05	0.56895	0.00053719	944.508	NA	NA	133.48	0.9483	133.48	132.94	133.89	0	NA	NA	NA
ATILTAVAEDPTGYGRIIRSENGAVQK	27	1	Unmodified	_ATILTAVAEDPTGYGRIIRSENGAVQK_							0	0	0	0	0	2	2	seq_85001	seq_85001	seq_85001			MULTI-MSMS	NA	20121123_VR_ProteaseInhibitorTest_Insol_Bacillus_Light_02	VR	708.63	4	708.382	2829.5	50173.9	0.19892	0.00014091	-0.31796	-0.00022523	-0.11903	-8.432e-05	708.632	NA	NA	133.34	1.0922	133.34	132.78	133.87	0	NA	NA	NA
ATILTAVAEDPTGYGRIIRSENGAVQK	27	1	Unmodified	_ATILTAVAEDPTGYGRIIRSENGAVQK_							0	0	0	0	0	2	2	seq_85001	seq_85001	seq_85001			MULTI-MSMS	NA	20121123_VR_ProteaseInhibitorTest_Insol_Bacillus_Light_02	VR	944.51	3	944.173	2829.5	43021.5	0.70171	0.00066254	0.18534	0.000175	0.88705	0.00083753	944.508	NA	NA	133.36	0.96765	133.36	132.78	133.74	0	NA	NA	NA
ATILTAVAEDPTGYGRIIRSENGAVQK	27	1	Unmodified	_ATILTAVAEDPTGYGRIIRSENGAVQK_							0	0	0	0	0	2	2	seq_85001	seq_85001	seq_85001			MULTI-MSMS	NA	20121204_VR_Bsu_TripleSILAC_WTPtkAPtpZReplicate3_OG_F06	VR	947.18	3	944.173	2829.5	76901.2	-0.15228	-0.00014378	0.17508	0.00016531	0.022801	2.1528e-05	944.508	945.85	947.18	63.14	0.5937	63.14	62.819	63.413	0	NA	NA	NA
ATILTAVAEDPTGYGRIIRSENGAVQK	27	1	Unmodified	_ATILTAVAEDPTGYGRIIRSENGAVQK_							0	0	0	0	0	2	2	seq_85001	seq_85001	seq_85001			MULTI-MSMS	NA	20121206_VR_Bsu_TripleSILAC_WTPtkAPtpZReplicate3_GeLC_F10	VR	947.18	3	944.173	2829.5	75781.8	-0.11635	-0.00010985	0.049225	4.6477e-05	-0.067124	-6.3377e-05	944.508	945.514	947.513	63.246	0.44712	63.246	63.036	63.483	0	NA	NA	NA
ATILTAVAEDPTGYGRIIRSENGAVQK	27	1	Unmodified	_ATILTAVAEDPTGYGRIIRSENGAVQK_							0	0	0	0	0	2	2	seq_85001	seq_85001	seq_85001			ISO-MSMS	2	20121222_BoSo_Bsubtilis_SuperSilac_EtOH_Rep1_OG_HCD_LysC_2hrs_05	BS	710.64	4	708.382	2829.5	NA	NA	NA	0.21287	0.0001508	NA	NA	NA	NA	NA	66.142	0.52583	66.142	65.762	66.288	0	NA	NA	NA
ATILTAVAEDPTGYGRIIRSENGAVQK	27	1	Unmodified	_ATILTAVAEDPTGYGRIIRSENGAVQK_							0	0	0	0	0	2	2	seq_85001	seq_85001	seq_85001			ISO-MSMS	0	20121222_BoSo_Bsubtilis_SuperSilac_EtOH_Rep1_OG_HCD_LysC_2hrs_06	BS	708.63	4	708.382	2829.5	NA	NA	NA	-0.54448	-0.0003857	NA	NA	NA	NA	NA	68.48	3.3733	68.48	67.377	70.751	-7.6294e-06	NA	NA	NA
ATILTAVAEDPTGYGRIIRSENGAVQK	27	1	Unmodified	_ATILTAVAEDPTGYGRIIRSENGAVQK_							0	0	0	0	0	2	2	seq_85001	seq_85001	seq_85001			ISO-MSMS	0	20121222_BoSo_Bsubtilis_SuperSilac_EtOH_Rep1_OG_HCD_LysC_2hrs_06	BS	944.18	3	944.173	2829.5	NA	NA	NA	-0.96938	-0.00091526	NA	NA	NA	NA	NA	68.568	1.6034	68.568	67.526	69.129	0	NA	NA	NA
ATILTAVAEDPTGYGRIIRSENGAVQK	27	1	Unmodified	_ATILTAVAEDPTGYGRIIRSENGAVQK_							0	0	0	0	0	2	2	seq_85001	seq_85001	seq_85001			ISO-MSMS	2	20121222_BoSo_Bsubtilis_SuperSilac_EtOH_Rep1_OG_HCD_LysC_10min_05	BS	710.64	4	708.382	2829.5	NA	NA	NA	1.2078	0.0008556	NA	NA	NA	NA	NA	63.587	0.46088	63.587	63.32	63.781	0	NA	NA	NA
ATILTAVAEDPTGYGRIIRSENGAVQK	27	1	Unmodified	_ATILTAVAEDPTGYGRIIRSENGAVQK_							0	0	0	0	0	2	2	seq_85001	seq_85001	seq_85001			ISO-MSMS	2	20121222_BoSo_Bsubtilis_SuperSilac_EtOH_Rep1_OG_HCD_LysC_10min_06	BS	710.64	4	708.382	2829.5	NA	NA	NA	1.0226	0.00072441	NA	NA	NA	NA	NA	64.102	0.80183	64.102	63.785	64.587	0	NA	NA	NA
ATILTAVAEDPTGYGRIIRSENGAVQK	27	1	Unmodified	_ATILTAVAEDPTGYGRIIRSENGAVQK_							0	0	0	0	0	2	2	seq_85001	seq_85001	seq_85001			ISO-MSMS	0	20121222_BoSo_Bsubtilis_SuperSilac_EtOH_Rep1_OG_HCD_LysC_10min_06	BS	944.51	3	944.173	2829.5	NA	NA	NA	0.43242	0.00040828	NA	NA	NA	NA	NA	64.106	0.62433	64.106	63.785	64.41	0	NA	NA	NA
ATILTAVAEDPTGYGRIIRSENGAVQK	27	1	Unmodified	_ATILTAVAEDPTGYGRIIRSENGAVQK_							0	0	0	0	0	2	2	seq_85001	seq_85001	seq_85001			ISO-MSMS	2	20121222_BoSo_Bsubtilis_SuperSilac_EtOH_Rep1_OG_HCD_LysC_10min_06	BS	947.18	3	944.173	2829.5	NA	NA	NA	0.30884	0.0002916	NA	NA	NA	NA	NA	64.104	0.56441	64.104	63.845	64.41	0	NA	NA	NA
ATILTAVAEDPTGYGRIIRSENGAVQK	27	1	Unmodified	_ATILTAVAEDPTGYGRIIRSENGAVQK_							0	0	0	0	0	2	2	seq_85001	seq_85001	seq_85001			ISO-MSMS	0	20121222_BoSo_Bsubtilis_SuperSilac_EtOH_Rep1_OG_HCD_LysC_10min_06	BS	708.64	4	708.382	2829.5	NA	NA	NA	1.3604	0.00096371	NA	NA	NA	NA	NA	64.103	0.74202	64.103	63.785	64.527	0	NA	NA	NA
ATILTAVAEDPTGYGRIIRSENGAVQK	27	1	Unmodified	_ATILTAVAEDPTGYGRIIRSENGAVQK_							0	0	0	0	0	2	2	seq_85001	seq_85001	seq_85001			ISO-MSMS	2	20121222_BoSo_Bsubtilis_SuperSilac_EtOH_Rep1_OG_HCD_LysC_10min_06	BS	568.91	5	566.907	2829.5	NA	NA	NA	1.1263	0.00063851	NA	NA	NA	NA	NA	64.103	0.45335	64.103	63.845	64.299	0	NA	NA	NA
ATILTAVAEDPTGYGRIIRSENGAVQK	27	1	Unmodified	_ATILTAVAEDPTGYGRIIRSENGAVQK_							0	0	0	0	0	2	2	seq_85001	seq_85001	seq_85001			ISO-MSMS	0	20121222_BoSo_Bsubtilis_SuperSilac_EtOH_Rep1_OG_HCD_LysC_10min_07	BS	708.64	4	708.382	2829.5	NA	NA	NA	0.89859	0.00063655	NA	NA	NA	NA	NA	64.297	0.77216	64.297	63.909	64.681	0	NA	NA	NA
ATILTAVAEDPTGYGRIIRSENGAVQK	27	1	Unmodified	_ATILTAVAEDPTGYGRIIRSENGAVQK_							0	0	0	0	0	2	2	seq_85001	seq_85001	seq_85001			ISO-MSMS	2	20121222_BoSo_Bsubtilis_SuperSilac_EtOH_Rep1_OG_HCD_LysC_10min_07	BS	710.64	4	708.382	2829.5	NA	NA	NA	0.6798	0.00048156	NA	NA	NA	NA	NA	64.28	0.69936	64.28	63.909	64.608	0	NA	NA	NA
ATILTAVAEDPTGYGRIIRSENGAVQK	27	1	Unmodified	_ATILTAVAEDPTGYGRIIRSENGAVQK_							0	0	0	0	0	2	2	seq_85001	seq_85001	seq_85001			ISO-MSMS	2	20121222_BoSo_Bsubtilis_SuperSilac_EtOH_Rep1_OG_HCD_LysC_10min_07	BS	947.18	3	944.173	2829.5	NA	NA	NA	0.89464	0.00084469	NA	NA	NA	NA	NA	64.244	0.41849	64.244	64.051	64.47	0	NA	NA	NA
ATILTAVAEDPTGYGRIIRSENGAVQK	27	1	Unmodified	_ATILTAVAEDPTGYGRIIRSENGAVQK_							0	0	0	0	0	2	2	seq_85001	seq_85001	seq_85001			ISO-MSMS	0	20121222_BoSo_Bsubtilis_SuperSilac_EtOH_Rep1_OG_HCD_LysC_10min_07	BS	944.51	3	944.173	2829.5	NA	NA	NA	0.55887	0.00052767	NA	NA	NA	NA	NA	64.287	0.41849	64.287	64.051	64.47	0	NA	NA	NA
ATILTAVAEDPTGYGRIIRSENGAVQK	27	1	Unmodified	_ATILTAVAEDPTGYGRIIRSENGAVQK_							0	0	0	0	0	2	2	seq_85001	seq_85001	seq_85001			ISO-MSMS	2	20121222_BoSo_Bsubtilis_SuperSilac_EtOH_Rep1_OG_HCD_LysC_Prestress_06	BS	710.64	4	708.382	2829.5	NA	NA	NA	0.62203	0.00044064	NA	NA	NA	NA	NA	64.081	0.88826	64.081	63.761	64.649	0	NA	NA	NA
ATILTAVAEDPTGYGRIIRSENGAVQK	27	1	Unmodified	_ATILTAVAEDPTGYGRIIRSENGAVQK_							0	0	0	0	0	2	2	seq_85001	seq_85001	seq_85001			ISO-MSMS	2	20121222_BoSo_Bsubtilis_SuperSilac_EtOH_Rep1_OG_HCD_LysC_Prestress_06	BS	947.18	3	944.173	2829.5	NA	NA	NA	0.70454	0.00066521	NA	NA	NA	NA	NA	64.081	0.57307	64.081	63.826	64.399	0	NA	NA	NA
ATILTAVAEDPTGYGRIIRSENGAVQK	27	1	Unmodified	_ATILTAVAEDPTGYGRIIRSENGAVQK_							0	0	0	0	0	2	2	seq_85001	seq_85001	seq_85001			ISO-MSMS	0	20121222_BoSo_Bsubtilis_SuperSilac_EtOH_Rep1_OG_HCD_LysC_Prestress_06	BS	944.51	3	944.173	2829.5	NA	NA	NA	0.68984	0.00065132	NA	NA	NA	NA	NA	64.081	0.57307	64.081	63.826	64.399	0	NA	NA	NA
ATILTAVAEDPTGYGRIIRSENGAVQK	27	1	Unmodified	_ATILTAVAEDPTGYGRIIRSENGAVQK_							0	0	0	0	0	2	2	seq_85001	seq_85001	seq_85001			ISO-MSMS	2	20121222_BoSo_Bsubtilis_SuperSilac_EtOH_Rep1_OG_HCD_LysC_Prestress_06	BS	568.71	5	566.907	2829.5	NA	NA	NA	1.825	0.0010346	NA	NA	NA	NA	NA	64.081	0.40031	64.081	63.937	64.338	0	NA	NA	NA
ATILTAVAEDPTGYGRIIRSENGAVQK	27	1	Unmodified	_ATILTAVAEDPTGYGRIIRSENGAVQK_							0	0	0	0	0	2	2	seq_85001	seq_85001	seq_85001			ISO-MSMS	2	20121222_BoSo_Bsubtilis_SuperSilac_EtOH_Rep1_OG_HCD_LysC_Prestress_07	BS	710.64	4	708.382	2829.5	NA	NA	NA	1.2539	0.00088821	NA	NA	NA	NA	NA	65.32	0.72699	65.32	64.938	65.665	0	NA	NA	NA
ATILTAVAEDPTGYGRIIRSENGAVQK	27	1	Unmodified	_ATILTAVAEDPTGYGRIIRSENGAVQK_							0	0	0	0	0	2	2	seq_85001	seq_85001	seq_85001			ISO-MSMS	0	20121222_BoSo_Bsubtilis_SuperSilac_EtOH_Rep2_GelC_CID_LysC_10mins_06	BS	944.51	3	944.173	2829.5	NA	NA	NA	-0.4054	-0.00038277	NA	NA	NA	NA	NA	65.736	0.49481	65.736	65.461	65.956	0	NA	NA	NA
ATILTAVAEDPTGYGRIIRSENGAVQK	27	1	Unmodified	_ATILTAVAEDPTGYGRIIRSENGAVQK_							0	0	0	0	0	2	2	seq_85001	seq_85001	seq_85001			ISO-MSMS	0	20121222_BoSo_Bsubtilis_SuperSilac_EtOH_Rep2_GelC_CID_LysC_Prestress_06	BS	944.51	3	944.173	2829.5	NA	NA	NA	0.10083	9.5206e-05	NA	NA	NA	NA	NA	65.909	0.38431	65.909	65.653	66.037	0	NA	NA	NA
ATILTAVAEDPTGYGRIIRSENGAVQK	27	1	Unmodified	_ATILTAVAEDPTGYGRIIRSENGAVQK_							0	0	0	0	0	2	2	seq_85001	seq_85001	seq_85001			ISO-MSMS	2	20130104_BoSo_Bsubtilis_SuperSilac_Rep2_GelC_CID_LysC_2hrs_06	BS	710.89	4	708.382	2829.5	NA	NA	NA	-0.1421	-0.00010066	NA	NA	NA	NA	NA	61.547	0.53709	61.547	61.222	61.759	0	NA	NA	NA
ATILTAVAEDPTGYGRIIRSENGAVQK	27	1	Unmodified	_ATILTAVAEDPTGYGRIIRSENGAVQK_							0	0	0	0	0	2	2	seq_85001	seq_85001	seq_85001			ISO-MSMS	2	20130104_BoSo_Bsubtilis_SuperSilac_Rep2_GelC_CID_LysC_2hrs_06	BS	947.51	3	944.173	2829.5	NA	NA	NA	-0.04834	-4.5641e-05	NA	NA	NA	NA	NA	61.547	0.40165	61.547	61.313	61.715	0	NA	NA	NA
ATILTAVAEDPTGYGRIIRSENGAVQK	27	1	Unmodified	_ATILTAVAEDPTGYGRIIRSENGAVQK_							0	0	0	0	0	2	2	seq_85001	seq_85001	seq_85001			MULTI-MSMS	NA	20130108_AC_Bsu_Log_ES_LS_OG_06	AC	947.52	3	944.173	2829.5	77942.6	1.1115	0.0010494	0.89869	0.00084852	2.0101	0.0018979	944.508	945.85	947.18	62.188	0.5485	62.188	61.843	62.392	-3.8147e-06	NA	NA	NA
ATILTAVAEDPTGYGRIIRSENGAVQK	27	1	Unmodified	_ATILTAVAEDPTGYGRIIRSENGAVQK_							0	0	0	0	0	2	2	seq_85001	seq_85001	seq_85001			MULTI-MSMS	NA	20130127_VR_Bsu_TripleSILAC_WTPrkCPrpCReplicate2_GeLC_F11	VR	947.18	3	944.173	2829.5	75061.4	1.1966	0.0011298	-1.4364	-0.0013562	-0.23981	-0.00022642	944.84	945.848	947.178	65.695	0.68886	65.695	65.322	66.011	0	NA	NA	NA
ATILTAVAEDPTGYGRIIRSENGAVQK	27	1	Unmodified	_ATILTAVAEDPTGYGRIIRSENGAVQK_							0	0	0	0	0	2	2	seq_85001	seq_85001	seq_85001			MULTI-MSMS	NA	20130209_VR_Bsu_TripleSILAC_WTPrkCPrpCReplicate3_OG_F05	VR	947.18	3	944.173	2829.5	79383.9	1.0245	0.00096735	-0.42207	-0.0003985	0.60248	0.00056885	944.508	946.183	947.178	62.244	0.4747	62.244	62.045	62.52	0	NA	NA	NA
ATILTAVAEDPTGYGRIIRSENGAVQK	27	1	Unmodified	_ATILTAVAEDPTGYGRIIRSENGAVQK_							0	0	0	0	0	2	2	seq_85001	seq_85001	seq_85001			MULTI-MSMS	NA	20130209_VR_Bsu_TripleSILAC_WTPrkCPrpCReplicate3_OG_F06	VR	945.85	3	944.173	2829.5	78962.6	1.317	0.0012435	0.17318	0.00016351	1.4902	0.001407	944.842	945.849	947.179	62.56	0.45101	62.56	62.307	62.758	3.8147e-06	NA	NA	NA
ATILTAVAEDPTGYGRIIRSENGAVQK	27	1	Unmodified	_ATILTAVAEDPTGYGRIIRSENGAVQK_							0	0	0	0	0	2	2	seq_85001	seq_85001	seq_85001			ISO-MSMS	2	20130209_VR_Bsu_TripleSILAC_WTPrkCPrpCReplicate3_OG_F07	VR	947.18	3	944.173	2829.5	NA	NA	NA	-0.13345	-0.000126	NA	NA	NA	NA	NA	62.198	0.3898	62.198	62.013	62.403	0	NA	NA	NA
ATILTAVAEDPTGYGRIIRSENGAVQK	27	1	Unmodified	_ATILTAVAEDPTGYGRIIRSENGAVQK_							0	0	0	0	0	2	2	seq_85001	seq_85001	seq_85001			ISO-MSMS	0	20130209_VR_Bsu_TripleSILAC_WTPrkCPrpCReplicate3_OG_F07	VR	944.84	3	944.173	2829.5	NA	NA	NA	1.1398	0.0010762	NA	NA	NA	NA	NA	62.217	0.4351	62.217	61.968	62.403	0	NA	NA	NA
ATILTAVAEDPTGYGRIIRSENGAVQK	27	1	Unmodified	_ATILTAVAEDPTGYGRIIRSENGAVQK_							0	0	0	0	0	2	2	seq_85001	seq_85001	seq_85001			MULTI-MSMS	NA	20130209_VR_Bsu_TripleSILAC_WTPrkCPrpCReplicate3_OG_F08	VR	944.51	3	944.173	2829.5	78421.7	1.0779	0.0010177	-0.40984	-0.00038696	0.66806	0.00063077	944.508	945.513	946.845	62.49	0.50732	62.49	62.234	62.741	0	NA	NA	NA
ATILTAVAEDPTGYGRIIRSENGAVQK	27	1	Unmodified	_ATILTAVAEDPTGYGRIIRSENGAVQK_							0	0	0	0	0	2	2	seq_85001	seq_85001	seq_85001			MULTI-MSMS	NA	20130210_VR_Bsu_TripleSILAC_WTPrkCPrpCReplicate3_GeLC_F08	VR	946.19	3	944.173	2829.5	78466.1	1.3474	0.0012722	-0.093336	-8.8126e-05	1.2541	0.0011841	944.507	945.849	947.179	63.059	0.38599	63.059	62.841	63.227	0	NA	NA	NA
ATILTAVAEDPTGYGRIIRSENGAVQK	27	1	Unmodified	_ATILTAVAEDPTGYGRIIRSENGAVQK_							0	0	0	0	0	2	2	seq_85001	seq_85001	seq_85001			MULTI-MSMS	NA	20130210_VR_Bsu_TripleSILAC_WTPrkCPrpCReplicate3_GeLC_F09	VR	944.84	3	944.173	2829.5	78533.4	0.68636	0.00064805	-0.5161	-0.00048729	0.17026	0.00016076	944.507	945.849	947.178	62.386	0.35863	62.386	62.161	62.52	-3.8147e-06	NA	NA	NA
ATILTAVAEDPTGYGRIIRSENGAVQK	27	1	Unmodified	_ATILTAVAEDPTGYGRIIRSENGAVQK_							0	0	0	0	0	2	2	seq_85001	seq_85001	seq_85001			ISO-MSMS	2	20130819_VR_Bsu_DoubleSILAC_YabTWTReplicate1_GeLC_F07	VR	710.64	4	708.382	2829.5	NA	NA	NA	-0.41002	-0.00029045	NA	NA	NA	NA	NA	78.535	7.185	78.535	74.22	81.405	0	NA	NA	NA
ATILTAVAEDPTGYGRIIRSENGAVQK	27	1	Unmodified	_ATILTAVAEDPTGYGRIIRSENGAVQK_							0	0	0	0	0	2	2	seq_85001	seq_85001	seq_85001			ISO-MSMS	2	20130819_VR_Bsu_DoubleSILAC_YabTWTReplicate1_GeLC_F08	VR	947.18	3	944.173	2829.5	NA	NA	NA	-0.60677	-0.00057289	NA	NA	NA	NA	NA	75.608	3.3491	75.608	73.974	77.323	-7.6294e-06	NA	NA	NA
ATILTAVAEDPTGYGRIIRSENGAVQK	27	1	Unmodified	_ATILTAVAEDPTGYGRIIRSENGAVQK_							0	0	0	0	0	2	2	seq_85001	seq_85001	seq_85001			ISO-MSMS	2	20130820_VR_Bsu_DoubleSILAC_YabTWTReplicate1_GeLC_F11	VR	710.64	4	708.382	2829.5	NA	NA	NA	-0.88926	-0.00062993	NA	NA	NA	NA	NA	65.64	1.2086	65.64	65.384	66.593	-7.6294e-06	NA	NA	NA
ATILTAVAEDPTGYGRIIRSENGAVQK	27	1	Unmodified	_ATILTAVAEDPTGYGRIIRSENGAVQK_							0	0	0	0	0	2	2	seq_85001	seq_85001	seq_85001			MULTI-MSMS	NA	20130822_BoSo_Bsub_LysC_Offgel_Growthcurve_BR1_04	BS	947.18	3	944.173	2829.5	79676.7	-0.19265	-0.0001819	-0.21102	-0.00019924	-0.40367	-0.00038114	944.842	945.849	947.179	69.052	0.44778	69.052	68.921	69.368	0	NA	NA	NA
ATILTAVAEDPTGYGRIIRSENGAVQK	27	1	Unmodified	_ATILTAVAEDPTGYGRIIRSENGAVQK_							0	0	0	0	0	2	2	seq_85001	seq_85001	seq_85001			MULTI-MSMS	NA	20130822_BoSo_Bsub_LysC_Offgel_Growthcurve_BR1_09	BS	947.18	3	944.173	2829.5	79054.4	0.84028	0.00079337	-0.15463	-0.000146	0.68564	0.00064737	944.507	945.849	947.179	69.62	0.49957	69.62	69.318	69.817	0	NA	NA	NA
ATILTAVAEDPTGYGRIIRSENGAVQK	27	1	Unmodified	_ATILTAVAEDPTGYGRIIRSENGAVQK_							0	0	0	0	0	2	2	seq_85001	seq_85001	seq_85001			MULTI-MSMS	NA	20130822_BoSo_Bsub_LysC_Offgel_Growthcurve_BR2_06	BS	944.51	3	944.173	2829.5	78961.3	1.1827	0.0011167	-0.54436	-0.00051397	0.63832	0.00060268	944.507	945.849	947.179	69.462	0.85277	69.462	69.197	70.049	0	NA	NA	NA
ATILTAVAEDPTGYGRIIRSENGAVQK	27	1	Unmodified	_ATILTAVAEDPTGYGRIIRSENGAVQK_							0	0	0	0	0	2	2	seq_85001	seq_85001	seq_85001			MULTI-MSMS	NA	20130827_BoSo_Bsub_LysC_Offgel_Growthcurve_BR2_07	BS	945.85	3	944.173	2829.5	79322.1	0.59507	0.00056185	-0.28252	-0.00026674	0.31255	0.0002951	944.842	945.514	947.179	70.356	0.57108	70.356	70.002	70.573	0	NA	NA	NA
ATILTAVAEDPTGYGRIIRSENGAVQK	27	1	Unmodified	_ATILTAVAEDPTGYGRIIRSENGAVQK_							0	0	0	0	0	2	2	seq_85001	seq_85001	seq_85001			MULTI-MSMS	NA	20130830_BoSo_Bsubtilis_LysC_OffGel_Glu_Succ_BR1_06	BS	947.18	3	944.173	2829.5	78393.1	0.33806	0.00031919	-0.22602	-0.0002134	0.11204	0.00010578	944.508	947.179	NA	62.201	0.63573	62.201	61.992	62.627	0	NA	NA	NA
ATILTAVAEDPTGYGRIIRSENGAVQK	27	1	Unmodified	_ATILTAVAEDPTGYGRIIRSENGAVQK_							0	0	0	0	0	2	2	seq_85001	seq_85001	seq_85001			MULTI-MSMS	NA	20130906_BoSo_Bsubtilis_LysC_OffGel_Glu_Succ_BR2_06	BS	944.51	3	944.173	2829.5	78399.6	-0.071068	-6.71e-05	-0.087587	-8.2698e-05	-0.15866	-0.0001498	944.508	947.179	NA	62.537	0.6749	62.537	62.248	62.923	-3.8147e-06	NA	NA	NA
ATILTAVAEDPTGYGRIIRSENGAVQK	27	1	Unmodified	_ATILTAVAEDPTGYGRIIRSENGAVQK_							0	0	0	0	0	2	2	seq_85001	seq_85001	seq_85001			MULTI-MSMS	NA	20130906_BoSo_Bsubtilis_LysC_OffGel_Glu_Succ_BR2_07	BS	708.63	4	708.382	2829.5	91558.4	0.36136	0.00025598	0.35516	0.00025159	0.71652	0.00050757	708.633	710.636	NA	63.081	1.4548	63.081	62.595	64.05	0	NA	NA	NA
ATILTAVAEDPTGYGRIIRSENGAVQK	27	1	Unmodified	_ATILTAVAEDPTGYGRIIRSENGAVQK_							0	0	0	0	0	2	2	seq_85001	seq_85001	seq_85001			MULTI-MSMS	NA	20130906_BoSo_Bsubtilis_LysC_OffGel_Glu_Succ_BR2_07	BS	947.18	3	944.173	2829.5	79705.8	0.59064	0.00055767	0.23267	0.00021968	0.82331	0.00077735	944.508	947.513	NA	63.075	0.46751	63.075	62.832	63.299	-3.8147e-06	NA	NA	NA
ATILTAVAEDPTGYGRIIRSENGAVQK	27	1	Unmodified	_ATILTAVAEDPTGYGRIIRSENGAVQK_							0	0	0	0	0	2	2	seq_85001	seq_85001	seq_85001			MULTI-MSMS	NA	20130906_BoSo_Bsubtilis_LysC_OffGel_Glu_Succ_BR2_08	BS	944.84	3	944.173	2829.5	79135.9	0.62132	0.00058663	0.14319	0.0001352	0.76451	0.00072183	944.508	947.179	NA	63.08	0.41973	63.08	62.854	63.274	0	NA	NA	NA
ATILTAVAEDPTGYGRIIRSENGAVQK	27	1	Unmodified	_ATILTAVAEDPTGYGRIIRSENGAVQK_							0	0	0	0	0	2	2	seq_85001	seq_85001	seq_85001			MULTI-MSMS	NA	20130906_BoSo_Bsubtilis_LysC_OffGel_Glu_Succ_BR2_09	BS	708.88	4	708.382	2829.5	91052.2	1.2696	0.00089935	0.22646	0.00016042	1.496	0.0010598	708.633	710.636	NA	63.303	3.0265	63.303	62.175	65.202	3.8147e-06	NA	NA	NA
ATILTAVAEDPTGYGRIIRSENGAVQK	27	1	Unmodified	_ATILTAVAEDPTGYGRIIRSENGAVQK_							0	0	0	0	0	2	2	seq_85001	seq_85001	seq_85001			MULTI-MSMS	NA	20130906_BoSo_Bsubtilis_LysC_OffGel_Glu_Succ_BR2_10	BS	708.88	4	708.382	2829.5	91387.6	1.7329	0.0012276	-0.20372	-0.00014431	1.5292	0.0010833	708.633	710.636	NA	63.826	1.0952	63.826	63.301	64.397	-3.8147e-06	NA	NA	NA
ATILTAVAEDPTGYGRIIRSENGAVQK	27	1	Unmodified	_ATILTAVAEDPTGYGRIIRSENGAVQK_							0	0	0	0	0	2	2	seq_85001	seq_85001	seq_85001			MULTI-MSMS	NA	20130906_BoSo_Bsubtilis_LysC_OffGel_Glu_Succ_BR2_10	BS	944.51	3	944.173	2829.5	79610.3	1.7985	0.0016981	0.074097	6.996e-05	1.8726	0.001768	944.508	947.178	NA	63.84	0.49733	63.84	63.551	64.049	3.8147e-06	NA	NA	NA
ATILTAVAEDPTGYGRIIRSENGAVQK	27	1	Unmodified	_ATILTAVAEDPTGYGRIIRSENGAVQK_							0	0	0	0	0	2	2	seq_85001	seq_85001	seq_85001			MULTI-MSMS	NA	20140508_BoSo_Bsubtilis_1mg_LysC_Phospho_02	BS	944.51	3	944.173	2829.5	81614.1	1.9707	0.0018607	-0.56028	-0.000529	1.4104	0.0013317	944.507	NA	NA	101.42	0.61665	101.42	101.04	101.65	0	NA	NA	NA
ATILTAVAEDPTGYGRIIRSENGAVQK	27	1	Unmodified	_ATILTAVAEDPTGYGRIIRSENGAVQK_							0	0	0	0	0	2	2	seq_85001	seq_85001	seq_85001			MULTI-MSMS	NA	20140508_BoSo_Bsubtilis_1mg_LysC_Phospho_02	BS	708.38	4	708.382	2829.5	92737.5	1.7142	0.0012143	-0.71491	-0.00050643	0.99927	0.00070787	708.381	NA	NA	101.4	0.61697	101.4	101.11	101.73	0	NA	NA	NA
ATILTAVAEDPTGYGRIIRSENGAVQK	27	1	Unmodified	_ATILTAVAEDPTGYGRIIRSENGAVQK_							0	0	0	0	0	2	2	seq_85001	seq_85001	seq_85001			MULTI-MSMS	NA	20140508_BoSo_Bsubtilis_1mg_LysC_Phospho_03	BS	944.51	3	944.173	2829.5	81314.5	1.6499	0.0015578	0.036569	3.4528e-05	1.6864	0.0015923	944.508	NA	NA	100.42	0.46419	100.42	100.13	100.59	0	NA	NA	NA
ATILTAVAEDPTGYGRIIRSENGAVQK	27	1	Unmodified	_ATILTAVAEDPTGYGRIIRSENGAVQK_							0	0	0	0	0	2	2	seq_85001	seq_85001	seq_85001			MULTI-MSMS	NA	20140508_BoSo_Bsubtilis_1mg_LysC_Phospho_Precapture	BS	944.84	3	944.173	2829.5	80875.4	0.91284	0.00086188	-0.34563	-0.00032634	0.56721	0.00053554	944.508	NA	NA	99.524	0.62065	99.524	99.17	99.791	0	NA	NA	NA
ATILTAVAEDPTGYGRIIRSENGAVQK	27	1	Unmodified	_ATILTAVAEDPTGYGRIIRSENGAVQK_							0	0	0	0	0	2	2	seq_85001	seq_85001	seq_85001			MULTI-MSMS	NA	20140711_CT_Bsubtilis_InSolution_03	CT	708.63	4	708.382	2829.5	91973	-0.61784	-0.00043767	-1.4091	-0.00099816	-2.0269	-0.0014358	708.631	NA	NA	87.229	1.4491	87.229	86.791	88.24	0	NA	NA	NA
ATILTAVAEDPTGYGRIIRSENGAVQK	27	1	Unmodified	_ATILTAVAEDPTGYGRIIRSENGAVQK_							0	0	0	0	0	2	2	seq_85001	seq_85001	seq_85001			MULTI-MSMS	NA	20140711_CT_Bsubtilis_InSolution_05	CT	708.88	4	708.382	2829.5	92236.2	-0.6821	-0.00048319	-0.15838	-0.00011219	-0.84049	-0.00059539	708.633	NA	NA	86.591	1.1916	86.591	86.112	87.304	0	NA	NA	NA
ATILTAVAEDPTGYGRIIRSENGAVQK	27	1	Unmodified	_ATILTAVAEDPTGYGRIIRSENGAVQK_							0	0	0	0	0	2	2	seq_85001	seq_85001	seq_85001			MULTI-MSMS	NA	20140711_CT_Bsubtilis_InSolution_pooled	CT	708.63	4	708.382	2829.5	95240.6	0.17819	0.00012623	-0.81212	-0.00057529	-0.63393	-0.00044906	708.632	NA	NA	86.393	0.91711	86.393	85.988	86.905	0	NA	NA	NA
ATILTAVAEDPTGYGRIIRSENGAVQK	27	1	Unmodified	_ATILTAVAEDPTGYGRIIRSENGAVQK_							0	0	0	0	0	2	2	seq_85001	seq_85001	seq_85001			ISO-MSMS	2	20140801_VR_Bsu_TripleSILAC_pWTyabTybdM_rep1_speTFA_R03	VR	710.89	4	708.382	2829.5	NA	NA	NA	0.00097555	6.9107e-07	NA	NA	NA	NA	NA	89.016	0.8155	89.016	88.645	89.461	0	NA	NA	NA
ATILTAVAEDPTGYGRIIRSENGAVQK	27	1	Unmodified	_ATILTAVAEDPTGYGRIIRSENGAVQK_							0	0	0	0	0	2	2	seq_85001	seq_85001	seq_85001			MULTI-MSMS	NA	20140801_VR_Bsu_TripleSILAC_pWTyabTybdM_rep1_speTFA_R04	VR	710.89	4	708.382	2829.5	90479.7	4.4496	0.003152	0.15502	0.00010982	4.6046	0.0032618	708.633	709.89	710.637	88.576	1.0492	88.576	87.863	88.912	0	NA	NA	NA
ATILTAVAEDPTGYGRIIRSENGAVQK	27	1	Unmodified	_ATILTAVAEDPTGYGRIIRSENGAVQK_							0	0	0	0	0	2	2	seq_85001	seq_85001	seq_85001			MULTI-MSMS	NA	20140820_BoSo_Bsubtilis_Phospho_LysC_Test_1to5bead_03	BS	708.88	4	708.382	2829.5	92518.2	-0.21683	-0.0001536	-0.1673	-0.00011851	-0.38413	-0.00027211	708.633	NA	NA	82.195	0.52489	82.195	81.876	82.401	0	NA	NA	NA
ATILTAVAEDPTGYGRIIRSENGAVQK	27	1	Unmodified	_ATILTAVAEDPTGYGRIIRSENGAVQK_							0	0	0	0	0	2	2	seq_85001	seq_85001	seq_85001			MULTI-MSMS	NA	20140830_BoSo_Bsubtilis_phospho_LysC_1mg_Round01	BS	708.89	4	708.382	2829.5	90096.7	2.4991	0.0017704	0.014525	1.029e-05	2.5137	0.0017806	708.883	NA	NA	90.931	0.38534	90.931	90.662	91.048	0	NA	NA	NA
ATILTAVAEDPTGYGRIIRSENGAVQK	27	1	Unmodified	_ATILTAVAEDPTGYGRIIRSENGAVQK_							0	0	0	0	0	2	2	seq_85001	seq_85001	seq_85001			ISO-MSMS	1	20140902_VR_Bsu_TripleSILAC_WTyabTybdM_rep2_GeLC_07	VR	946.19	3	944.173	2829.5	NA	NA	NA	-1.3743	-0.0012976	NA	NA	NA	NA	NA	59.066	0.48557	59.066	58.832	59.318	0	NA	NA	NA
ATILTAVAEDPTGYGRIIRSENGAVQK	27	1	Unmodified	_ATILTAVAEDPTGYGRIIRSENGAVQK_							0	0	0	0	0	2	2	seq_85001	seq_85001	seq_85001			ISO-MSMS	0	20141215_VR_Bsu_TripleSILAC_WTyabTybdM_rep4_GeLC_09	VR	708.63	4	708.382	2829.5	NA	NA	NA	-0.34526	-0.00024457	NA	NA	NA	NA	NA	60.958	0.4205	60.958	60.711	61.132	-3.8147e-06	NA	NA	NA
ATILTAVAEDPTGYGRIIRSENGAVQK	27	1	Unmodified	_ATILTAVAEDPTGYGRIIRSENGAVQK_							0	0	0	0	0	2	2	seq_85001	seq_85001	seq_85001			MULTI-MSMS	NA	20141222_VR_Bsu_TripleSILAC_pWTyveLyfkJ_rep2_F05	VR	709.89	4	708.382	2829.5	92592.3	2.2442	0.0015898	-0.33182	-0.00023506	1.9124	0.0013547	708.632	709.89	710.636	89.055	1.1344	89.055	88.126	89.261	0	NA	NA	NA
AVAFAAQAEK	10	1	Unmodified	_AVAFAAQAEK_							0	0	0	0	0	0	0	seq_82326	seq_82326	seq_82326			ISO-MSMS	0	01072012_BoSo_BSubtilis_SUPER_SILAC_InGel_Lag_Slice02	BS	335.85	3	335.85	1004.53	NA	NA	NA	0.38867	0.00013053	NA	NA	NA	NA	NA	43.904	0.88723	43.904	43.464	44.351	0	NA	NA	NA
AVAFAAQAEK	10	1	Unmodified	_AVAFAAQAEK_							0	0	0	0	0	0	0	seq_82326	seq_82326	seq_82326			ISO-MSMS	0	01072012_BoSo_BSubtilis_SUPER_SILAC_InGel_Lag_Slice02	BS	335.85	3	335.85	1004.53	NA	NA	NA	0.13375	4.4921e-05	NA	NA	NA	NA	NA	44.888	0.71716	44.888	44.606	45.323	0	NA	NA	NA
AVAFAAQAEK	10	1	Unmodified	_AVAFAAQAEK_							0	0	0	0	0	0	0	seq_82326	seq_82326	seq_82326			ISO-MSMS	0	01072012_BoSo_BSubtilis_SUPER_SILAC_InGel_SecondTrans_Slice02	BS	335.85	3	335.85	1004.53	NA	NA	NA	0.14803	4.9714e-05	NA	NA	NA	NA	NA	45.098	0.53288	45.098	44.716	45.249	0	NA	NA	NA
AVAFAAQAEK	10	1	Unmodified	_AVAFAAQAEK_							0	0	0	0	0	0	0	seq_82326	seq_82326	seq_82326			ISO-MSMS	0	20120407_BoSo_LysC_Bsubtilis_SuperSilac_firsttrans_GelC_Slice05	BS	335.85	3	335.85	1004.53	NA	NA	NA	0.13678	4.5938e-05	NA	NA	NA	NA	NA	39.321	0.48534	39.321	38.996	39.482	0	NA	NA	NA
AVAFAAQAEK	10	1	Unmodified	_AVAFAAQAEK_							0	0	0	0	0	0	0	seq_82326	seq_82326	seq_82326			ISO-MSMS	0	20120407_BoSo_LysC_Bsubtilis_SuperSilac_Lag_GelC_Slice05	BS	335.85	3	335.85	1004.53	NA	NA	NA	0.50672	0.00017018	NA	NA	NA	NA	NA	39.441	0.44421	39.441	39.101	39.545	0	NA	NA	NA
AVAFAAQAEK	10	1	Unmodified	_AVAFAAQAEK_							0	0	0	0	0	0	0	seq_82326	seq_82326	seq_82326			ISO-MSMS	0	20120407_BoSo_LysC_Bsubtilis_SuperSilac_Lag_GelC_Slice05	BS	503.27	2	503.272	1004.53	NA	NA	NA	0.75101	0.00037796	NA	NA	NA	NA	NA	39.39	0.5812	39.39	39.002	39.583	0	NA	NA	NA
AVAFAAQAEK	10	1	Unmodified	_AVAFAAQAEK_							0	0	0	0	0	0	0	seq_82326	seq_82326	seq_82326			ISO-MSMS	0	20120407_BoSo_LysC_Bsubtilis_SuperSilac_secondtrans_GelC_Slice05	BS	335.85	3	335.85	1004.53	NA	NA	NA	0.26579	8.9266e-05	NA	NA	NA	NA	NA	44.661	0.59271	44.661	44.349	44.942	-3.8147e-06	NA	NA	NA
AVAFAAQAEK	10	1	Unmodified	_AVAFAAQAEK_							0	0	0	0	0	0	0	seq_82326	seq_82326	seq_82326			ISO-MSMS	0	20120407_BoSo_LysC_Bsubtilis_SuperSilac_secondtrans_GelC_Slice05b	BS	335.85	3	335.85	1004.53	NA	NA	NA	0.96403	0.00032377	NA	NA	NA	NA	NA	38.552	0.53229	38.552	38.172	38.704	0	NA	NA	NA
AVAFAAQAEK	10	1	Unmodified	_AVAFAAQAEK_							0	0	0	0	0	0	0	seq_82326	seq_82326	seq_82326			ISO-MSMS	0	20120411_BoSo_LysC_Bsubtilis_SuperSilac_Log_GelC_Slice05	BS	335.85	3	335.85	1004.53	NA	NA	NA	0.88936	0.00029869	NA	NA	NA	NA	NA	39.196	0.4338	39.196	38.883	39.317	0	NA	NA	NA
AVAFAAQAEK	10	1	Unmodified	_AVAFAAQAEK_							0	0	0	0	0	0	0	seq_82326	seq_82326	seq_82326			ISO-MSMS	0	20120413_BoSo_LysC_Bsubtilis_SuperSilac_ES_GelC_Slice05	BS	335.85	3	335.85	1004.53	NA	NA	NA	0.079113	2.657e-05	NA	NA	NA	NA	NA	39.487	0.69204	39.487	39.191	39.883	0	NA	NA	NA
AVAFAAQAEK	10	1	Unmodified	_AVAFAAQAEK_							0	0	0	0	0	0	0	seq_82326	seq_82326	seq_82326			ISO-MSMS	0	20120413_BoSo_LysC_Bsubtilis_SuperSilac_LS_GelC_Slice05	BS	335.85	3	335.85	1004.53	NA	NA	NA	0.083668	2.81e-05	NA	NA	NA	NA	NA	39.714	0.52533	39.714	39.398	39.923	0	NA	NA	NA
AVAFAAQAEK	10	1	Unmodified	_AVAFAAQAEK_							0	0	0	0	0	0	0	seq_82326	seq_82326	seq_82326			MULTI-MSMS	NA	20120513_VR_Bsu_TripleSILACrep1_T1L1T2_GeLC_F06	VR	503.27	2	503.272	1004.53	107198	4.232	0.0021298	-0.48614	-0.00024466	3.7458	0.0018852	503.272	505.284	507.278	37.565	1.2867	37.565	36.499	37.785	0	NA	NA	NA
AVAFAAQAEK	10	1	Unmodified	_AVAFAAQAEK_							0	0	0	0	0	0	0	seq_82326	seq_82326	seq_82326			MULTI-MSMS	NA	20120513_VR_Bsu_TripleSILACrep1_T1L1T2_GeLC_F06	VR	335.85	3	335.85	1004.53	127964	4.8945	0.0016438	-0.68717	-0.00023079	4.2074	0.001413	335.85	337.192	338.521	37.566	0.40304	37.566	37.338	37.741	3.8147e-06	NA	NA	NA
AVAFAAQAEK	10	1	Unmodified	_AVAFAAQAEK_							0	0	0	0	0	0	0	seq_82326	seq_82326	seq_82326			ISO-MSMS	0	20120601_VR_Bsu_TripleSILAC_WTPrkCPrpC_GeLC_F05	VR	335.85	3	335.85	1004.53	NA	NA	NA	-0.18271	-6.1363e-05	NA	NA	NA	NA	NA	38.174	0.34441	38.174	37.942	38.286	0	NA	NA	NA
AVAFAAQAEK	10	1	Unmodified	_AVAFAAQAEK_							0	0	0	0	0	0	0	seq_82326	seq_82326	seq_82326			MULTI-MSMS	NA	20120609_VR_Bsu_TripleSILAC_WTPrkCPrpCrep_GeLC_F04	VR	335.85	3	335.85	1004.53	131794	3.2584	0.0010943	-0.075863	-2.5479e-05	3.1826	0.0010689	335.85	337.192	338.522	37.175	0.60963	37.175	36.773	37.383	0	NA	NA	NA
AVAFAAQAEK	10	1	Unmodified	_AVAFAAQAEK_							0	0	0	0	0	0	0	seq_82326	seq_82326	seq_82326			ISO-MSMS	0	20120609_VR_Bsu_TripleSILAC_WTPrkCPrpCrep_GeLC_F10	VR	335.85	3	335.85	1004.53	NA	NA	NA	-0.085396	-2.868e-05	NA	NA	NA	NA	NA	37.659	0.38948	37.659	37.537	37.926	0	NA	NA	NA
AVAFAAQAEK	10	1	Unmodified	_AVAFAAQAEK_							0	0	0	0	0	0	0	seq_82326	seq_82326	seq_82326			MULTI-MSMS	NA	20120609_VR_Bsu_TripleSILAC_WTPrkCPrpCrep_GeLC_F15	VR	338.52	3	335.85	1004.53	132143	2.8671	0.00096292	0.19681	6.6098e-05	3.0639	0.001029	335.85	337.192	338.522	37.245	0.33119	37.245	37.065	37.396	0	NA	NA	NA
AVAFAAQAEK	10	1	Unmodified	_AVAFAAQAEK_							0	0	0	0	0	0	0	seq_82326	seq_82326	seq_82326			MULTI-MSMS	NA	20120718_VR_Bsu_TripleSILAC_WTPtkAPtpZ_GeLC_F05	VR	337.53	3	335.85	1004.53	133072	1.4444	0.00048511	-0.12548	-4.2144e-05	1.319	0.00044297	335.85	337.192	338.521	45.722	0.43316	45.722	45.359	45.792	0	NA	NA	NA
AVAFAAQAEK	10	1	Unmodified	_AVAFAAQAEK_							0	0	0	0	0	0	0	seq_82326	seq_82326	seq_82326			MULTI-MSMS	NA	20121116_VR_Bsu_TripleSILAC_WTPtkAPtpZReplicate2a_GeLC_F05	VR	335.85	3	335.85	1004.53	131710	2.5516	0.00085694	-0.31323	-0.0001052	2.2383	0.00075174	335.85	337.192	338.522	36.901	0.51707	36.901	36.56	37.078	0	NA	NA	NA
AVAFAAQAEK	10	1	Unmodified	_AVAFAAQAEK_							0	0	0	0	0	0	0	seq_82326	seq_82326	seq_82326			MULTI-MSMS	NA	20121116_VR_Bsu_TripleSILAC_WTPtkAPtpZReplicate2a_GeLC_F06	VR	335.85	3	335.85	1004.53	130291	2.2862	0.00076784	0.67339	0.00022616	2.9596	0.000994	335.851	337.192	338.522	36.93	0.72721	36.93	36.699	37.426	0	NA	NA	NA
AVAFAAQAEK	10	1	Unmodified	_AVAFAAQAEK_							0	0	0	0	0	0	0	seq_82326	seq_82326	seq_82326			MULTI-MSMS	NA	20121116_VR_Bsu_TripleSILAC_WTPtkAPtpZReplicate2a_GeLC_F06	VR	335.85	3	335.85	1004.53	130879	2.327	0.00078153	0.25554	8.5824e-05	2.5826	0.00086736	335.85	337.192	338.522	38	0.56815	38	37.662	38.23	0	NA	NA	NA
AVAFAAQAEK	10	1	Unmodified	_AVAFAAQAEK_							0	0	0	0	0	0	0	seq_82326	seq_82326	seq_82326			MULTI-MSMS	NA	20121206_VR_Bsu_TripleSILAC_WTPtkAPtpZReplicate3_GeLC_F06	VR	336.18	3	335.85	1004.53	134411	1.5165	0.00050932	-0.70139	-0.00023556	0.81513	0.00027376	335.85	337.191	338.521	38.159	0.29171	38.159	37.955	38.247	0	NA	NA	NA
AVAFAAQAEK	10	1	Unmodified	_AVAFAAQAEK_							0	0	0	0	0	0	0	seq_82326	seq_82326	seq_82326			MULTI-MSMS	NA	20121206_VR_Bsu_TripleSILAC_WTPtkAPtpZReplicate3_GeLC_F07	VR	335.85	3	335.85	1004.53	130685	1.8577	0.0006239	0.067242	2.2583e-05	1.9249	0.00064648	335.85	337.192	338.522	36.398	0.27456	36.398	36.236	36.511	0	NA	NA	NA
AVAFAAQAEK	10	1	Unmodified	_AVAFAAQAEK_							0	0	0	0	0	0	0	seq_82326	seq_82326	seq_82326			ISO-MSMS	0	20130104_BoSo_Bsubtilis_SuperSilac_Rep2_GelC_CID_LysC_2hrs_04	BS	336.18	3	335.85	1004.53	NA	NA	NA	0.95751	0.00032158	NA	NA	NA	NA	NA	36.016	0.33103	36.016	35.793	36.124	0	NA	NA	NA
AVAFAAQAEK	10	1	Unmodified	_AVAFAAQAEK_							0	0	0	0	0	0	0	seq_82326	seq_82326	seq_82326			MULTI-MSMS	NA	20130210_VR_Bsu_TripleSILAC_WTPrkCPrpCReplicate3_GeLC_F05	VR	335.85	3	335.85	1004.53	131804	2.0567	0.00069074	0.52158	0.00017517	2.5783	0.00086591	335.85	337.192	338.522	36.888	0.22834	36.888	36.774	37.003	0	NA	NA	NA
AVAFAAQAEK	10	1	Unmodified	_AVAFAAQAEK_							0	0	0	0	0	0	0	seq_82326	seq_82326	seq_82326			MULTI-MSMS	NA	20130211_VR_Bsu_TripleSILAC_WTPrkCPrpCReplicate3_GeLC_F05b	VR	335.85	3	335.85	1004.53	129759	1.1835	0.00039746	0.58717	0.0001972	1.7706	0.00059466	335.85	337.192	338.522	35.338	0.58694	35.338	34.831	35.418	0	NA	NA	NA
AVAFAAQAEK	10	1	Unmodified	_AVAFAAQAEK_							0	0	0	0	0	0	0	seq_82326	seq_82326	seq_82326			MULTI-MSMS	NA	20130211_VR_Bsu_TripleSILAC_WTPrkCPrpCReplicate3_GeLC_F05b	VR	335.85	3	335.85	1004.53	133167	1.4803	0.00049716	0.18846	6.3293e-05	1.6688	0.00056045	336.185	337.192	338.522	36.329	0.30007	36.329	36.201	36.501	0	NA	NA	NA
AVIEEERK	8	1	Unmodified	_AVIEEERK_							0	0	0	0	0	1	1	seq_49394	seq_49394	seq_49394			ISO-MSMS	0	20141220_VR_Bsu_TripleSILAC_WTyveLyfkJ_rep1_GeLC_F02	VR	487.27	2	487.269	972.524	NA	NA	NA	-0.19636	-9.5678e-05	NA	NA	NA	NA	NA	39.591	0.84388	39.591	39.066	39.91	0	NA	NA	NA
AVIIDASLINSFPFTMILVPYS	22	0	Oxidation (M),4 Phospho (STY)	_AVIIDAS(ph)LINSFPFT(ph)M(ox)ILVPY(ph)S(ph)_		AVIIDASLINSFPFTM(1)ILVPYS	AVIIDAS(0.714)LINS(0.301)FPFT(0.985)MILVPY(1)S(1)		AVIIDASLINSFPFTM(42.47)ILVPYS	AVIIDAS(3.88)LINS(-3.88)FPFT(16.68)MILVPY(40.39)S(40)	0	0	1	4	0	0	0	seq_150900	seq_150900	seq_150900			MULTI-MSMS	NA	20140820_BoSo_Bsubtilis_Phospho_LysC_Test_1to10bead_01	BS	916.39	3	916.389	2746.15	81167.7	0.071754	6.5755e-05	1.7191	0.0015754	1.7909	0.0016411	916.726	NA	NA	100.12	2.3115	100.12	98.623	100.93	0	NA	NA	NA
AVISLSK	7	1	Unmodified	_AVISLSK_							0	0	0	0	0	0	0	seq_91328	seq_91328	seq_91328			ISO-MSMS	2	20120427_BoSo_Bsubtilis_SuperSilacreplicate2_Offgel_LysC_Hcd_Log_Slice11	BS	363.24	2	359.229	716.443	NA	NA	NA	-0.69383	-0.00024924	NA	NA	NA	NA	NA	75.296	0.59434	75.296	75.039	75.633	0	NA	NA	NA
AYQMASKSIVFHFSTRY	17	1	Acetyl (Protein N-term),Oxidation (M),Phospho (STY)	_(ac)AY(ph)QM(ox)ASKSIVFHFSTRY_		AYQM(1)ASKSIVFHFSTRY	AY(0.753)QMAS(0.225)KS(0.022)IVFHFSTRY		AYQM(45.44)ASKSIVFHFSTRY	AY(5.25)QMAS(-5.25)KS(-15.37)IVFHFS(-42.9)T(-43.51)RY(-43.58)	0	1	1	1	1	2	1	seq_226990	seq_226990	seq_226990			MULTI-MSMS	NA	20130123_VR_Bsu_TripleSILAC_pWTPrkCPrpCReplicate2_F07	VR	728.34	3	725.331	2172.97	51799.7	0.93608	0.00067897	-0.50189	-0.00036404	0.43419	0.00031493	725.665	726.672	728.002	35.193	0.68814	35.193	34.791	35.479	0	NA	NA	NA
AYQMASKSIVFHFSTRY	17	1	Acetyl (Protein N-term),Oxidation (M),Phospho (STY)	_(ac)AY(ph)QM(ox)ASKSIVFHFSTRY_		AYQM(1)ASKSIVFHFSTRY	AY(0.839)QMAS(0.08)KS(0.08)IVFHFSTRY		AYQM(43.86)ASKSIVFHFSTRY	AY(10.18)QMAS(-10.18)KS(-10.18)IVFHFS(-43.58)T(-43.58)RY(-43.82)	0	1	1	1	1	2	1	seq_226990	seq_226990	seq_226990			MULTI-MSMS	NA	20130124_VR_Bsu_TripleSILAC_pWTPrkCPrpCReplicate2_F10a	VR	728.34	3	725.331	2172.97	48954.8	0.64416	0.00046723	-0.16493	-0.00011963	0.47922	0.0003476	725.665	727.007	728.002	41.425	0.75551	41.425	41.091	41.846	0	NA	NA	NA
CFFQVIERHICIFHDIVQK	19	1	Unmodified	_CFFQVIERHICIFHDIVQK_							0	0	0	0	0	1	1	seq_28123	seq_28123	seq_28123			MULTI-MSMS	NA	20120510_VR_Bsu_TripleSILACrep1_T1L1T2_OG_F03	VR	831.1	3	830.424	2488.25	80313.1	1.4626	0.0012146	-0.20689	-0.00017181	1.2558	0.0010428	831.094	832.435	833.429	62.858	0.57341	62.858	62.454	63.027	0	NA	NA	NA
CGQRQDILGCHSFAIEGETDEK	22	1	Unmodified	_CGQRQDILGCHSFAIEGETDEK_							0	0	0	0	0	1	1	seq_200951	seq_200951	seq_200951			MULTI-MSMS	NA	20120128_VR_TripleSILAC_pT1L1T2_F15	VR	853.72	3	850.716	2549.13	46180.9	1.7575	0.0014951	0.56511	0.00048075	2.3226	0.0019759	851.051	852.393	853.723	125.26	1.9603	125.26	124.41	126.37	0	NA	NA	NA
CIGGLVMDYLVK	12	1	Unmodified	_CIGGLVMDYLVK_							0	0	0	0	0	0	0	seq_42856	seq_42856	seq_42856			ISO-MSMS	2	20120427_BoSo_Bsubtilis_SuperSilacreplicate2_Offgel_LysC_Hcd_Lag_Slice11	BS	459.25	3	456.574	1366.7	NA	NA	NA	4.2018	0.0019184	NA	NA	NA	NA	NA	33.899	0.88367	33.899	33.411	34.294	0	NA	NA	NA
CIGGLVMDYLVK	12	1	Unmodified	_CIGGLVMDYLVK_							0	0	0	0	0	0	0	seq_42856	seq_42856	seq_42856			MSMS	0	20120427_BoSo_Bsubtilis_SuperSilacreplicate2_Offgel_LysC_Hcd_LS_Slice11	BS	456.58	3	456.574	1366.7	NA	NA	NA	NA	NA	NA	NA	NA	NA	NA	32.696	1	32.696	32.196	33.196	3.8147e-06	NA	NA	NA
CIRGQALMTNNK	12	1	Oxidation (M),Phospho (STY)	_CIRGQALM(ox)T(ph)NNK_		CIRGQALM(1)TNNK	CIRGQALMT(1)NNK		CIRGQALM(43.76)TNNK	CIRGQALMT(43.76)NNK	0	0	1	1	0	1	1	seq_30887	seq_30887	seq_30887			MULTI-MSMS	NA	20140813_VR_Bsu_TripleSILAC_pWTyabTybdM_rep2_CT02	VR	502.57	3	501.227	1500.66	101124	0.80298	0.00040247	-0.73083	-0.00036631	0.072151	3.6164e-05	501.226	502.568	503.898	32.107	0.91622	32.107	31.684	32.6	0	NA	NA	NA
CIRGQALMTNNK	12	1	Oxidation (M),Phospho (STY)	_CIRGQALM(ox)T(ph)NNK_		CIRGQALM(1)TNNK	CIRGQALMT(1)NNK		CIRGQALM(48.53)TNNK	CIRGQALMT(48.53)NNK	0	0	1	1	0	1	1	seq_30887	seq_30887	seq_30887			MULTI-MSMS	NA	20141015_VR_PE_WT1_unlabeled_R03	VR	751.34	2	751.336	1500.66	86117.8	-1.7107	-0.0012853	-0.025999	-1.9534e-05	-1.7367	-0.0013048	751.336	NA	NA	32.271	0.43501	32.271	32.064	32.499	0	NA	NA	NA
CIRGQALMTNNK	12	1	Oxidation (M),Phospho (STY)	_CIRGQALM(ox)T(ph)NNK_		CIRGQALM(1)TNNK	CIRGQALMT(1)NNK		CIRGQALM(49.3)TNNK	CIRGQALMT(49.3)NNK	0	0	1	1	0	1	1	seq_30887	seq_30887	seq_30887			MULTI-MSMS	NA	20141015_VR_PE_WT1_unlabeled_R05	VR	751.33	2	751.336	1500.66	85377	-1.8712	-0.0014059	0.0024017	1.8045e-06	-1.8688	-0.0014041	751.336	NA	NA	34.572	0.52082	34.572	34.289	34.81	0	NA	NA	NA
CKSMEAEIWGR	11	1	Unmodified	_CKSMEAEIWGR_							0	0	0	0	1	1	0	seq_42948	seq_42948	seq_42948			ISO-MSMS	0	201306014_AC_GelC_ArgC_BR3_Log_ES_LS_12	AC	683.82	2	683.816	1365.62	NA	NA	NA	-0.60948	-0.00041677	NA	NA	NA	NA	NA	35.443	0.30157	35.443	35.3	35.601	0	NA	NA	NA
CMCLLMKEAIRMAEIRKLK	19	3	3 Oxidation (M)	_CM(ox)CLLM(ox)KEAIRM(ox)AEIRKLK_		CM(1)CLLM(1)KEAIRM(1)AEIRKLK			CM(41.39)CLLM(41.39)KEAIRM(41.39)AEIRKLK		0	0	3	0	2	4	2	seq_128767	seq_128767	seq_128767			ISO-MSMS	2	20130813_VR_Bsu_DoubleSILAC_pYabTWT_Replicate1_R03	VR	823.44	3	814.756	2441.24	NA	NA	NA	0.79418	0.00064706	NA	NA	NA	NA	NA	110.83	0.75685	110.83	110.32	111.07	0	NA	NA	NA
CMCLLMKEAIRMAEIRKLK	19	3	3 Oxidation (M)	_CM(ox)CLLM(ox)KEAIRM(ox)AEIRKLK_		CM(1)CLLM(1)KEAIRM(1)AEIRKLK			CM(55.09)CLLM(55.09)KEAIRM(55.09)AEIRKLK		0	0	3	0	2	4	2	seq_128767	seq_128767	seq_128767			ISO-MSMS	2	20130820_VR_Bsu_DoubleSILAC_YabTWTReplicate1_GeLC_F13	VR	823.11	3	814.756	2441.24	NA	NA	NA	0.4778	0.00038929	NA	NA	NA	NA	NA	82.035	0.23964	82.035	81.889	82.128	0	NA	NA	NA
DEQTEPDK	8	1	Unmodified	_DEQTEPDK_							0	0	0	0	0	0	0	seq_53943	seq_53943	seq_53943			MULTI-MSMS	NA	20120314_VR_TripleSILAC_pT1L1T2rep_F19	VR	485.22	2	481.209	960.404	59126	-0.29325	-0.00014112	-0.61604	-0.00029644	-0.90929	-0.00043756	481.209	483.221	485.216	24.036	1.4144	24.036	23.154	24.568	0	NA	NA	NA
DEQTEPDK	8	1	Unmodified	_DEQTEPDK_							0	0	0	0	0	0	0	seq_53943	seq_53943	seq_53943			MULTI-MSMS	NA	20120314_VR_TripleSILAC_pT1L1T2rep_F20	VR	485.22	2	481.209	960.404	59893.7	-0.24631	-0.00011853	-0.073998	-3.5608e-05	-0.32031	-0.00015414	481.209	483.222	485.216	23.615	0.72776	23.615	23.283	24.011	0	NA	NA	NA
DEQTEPDK	8	1	Unmodified	_DEQTEPDK_							0	0	0	0	0	0	0	seq_53943	seq_53943	seq_53943			MULTI-MSMS	NA	20120314_VR_TripleSILAC_pT1L1T2rep_F21	VR	481.21	2	481.209	960.404	60176.6	-0.092222	-4.4378e-05	-0.48086	-0.00023139	-0.57308	-0.00027577	481.209	483.221	485.216	24.77	1.1214	24.77	24.021	25.142	0	NA	NA	NA
DEQTEPDK	8	1	Unmodified	_DEQTEPDK_							0	0	0	0	0	0	0	seq_53943	seq_53943	seq_53943			MULTI-MSMS	NA	20141015_VR_PE_WT1_unlabeled_R04	VR	961.97	1	961.411	960.404	80016.6	-1.0313	-0.0009915	0.70005	0.00067303	-0.33125	-0.00031846	961.411	NA	NA	9.6118	0.8215	9.6118	9.4049	10.226	0	NA	NA	NA
DGSLSKKHTYR	11	2	Phospho (STY)	_DGSLSKKHT(ph)YR_			DGSLS(0.004)KKHT(0.893)Y(0.104)R			DGS(-75.32)LS(-23.78)KKHT(9.35)Y(-9.35)R	0	0	0	1	2	2	0	seq_190257	seq_190257	seq_190257			MULTI-MSMS	NA	20120713_VR_Bsu_TripleSILAC_pWTPtkAPtpZ_F19	VR	686.32	2	686.324	1370.63	50985.5	0.93008	0.00063834	-0.95279	-0.00065392	-0.022711	-1.5587e-05	686.324	690.348	694.338	91.736	0.67098	91.736	91.381	92.052	0	NA	NA	NA
DIGGTYMSIYHMK	13	1	Unmodified	_DIGGTYMSIYHMK_							0	0	0	0	0	0	0	seq_146072	seq_146072	seq_146072			MULTI-MSMS	NA	20120413_BoSo_LysC_Bsubtilis_SuperSilac_ES_GelC_Slice06	BS	762.36	2	758.352	1514.69	81845.8	1.8877	0.0014315	1.3973	0.0010596	3.285	0.0024912	758.354	760.366	762.36	47.217	0.47787	47.217	46.944	47.422	0	NA	NA	NA
DIGGTYMSIYHMK	13	1	Unmodified	_DIGGTYMSIYHMK_							0	0	0	0	0	0	0	seq_146072	seq_146072	seq_146072			ISO-MSMS	2	20120718_VR_Bsu_TripleSILAC_WTPtkAPtpZ_GeLC_F06	VR	762.36	2	758.352	1514.69	NA	NA	NA	1.9875	0.0015073	NA	NA	NA	NA	NA	49.52	0.61147	49.52	49.332	49.944	3.8147e-06	NA	NA	NA
DIKINIKR	8	2	Acetyl (K)	_DIKINIK(ac)R_	DIKINIK(1)R			DIK(-50.47)INIK(50.47)R			1	0	0	0	2	2	0	seq_86777	seq_86777	seq_86777			MSMS	0	20130607_AC_BR2_Log_ES_LS_ArgC_IP	AC	347.89	3	347.885	1040.63	NA	NA	NA	NA	NA	NA	NA	NA	NA	NA	81.372	1	81.372	80.872	81.872	0	NA	NA	NA
DILKAHQNVK	10	2	Unmodified	_DILKAHQNVK_							0	0	0	0	1	1	0	seq_146171	seq_146171	seq_146171			MULTI-MSMS	NA	20121130_VR_Bsu_TripleSILAC_pWTPtkAPtpZReplicate3_F11	VR	394.57	3	389.228	1164.66	67474.6	-0.058114	-2.262e-05	0.78784	0.00030665	0.72972	0.00028403	389.228	391.911	394.571	26.627	0.63855	26.627	26.3	26.939	0	NA	NA	NA
DILKAHQNVK	10	2	Acetyl (K)	_DILK(ac)AHQNVK_	DILK(1)AHQNVK			DILK(47.89)AHQNVK(-47.89)			1	0	0	0	1	1	0	seq_146171	seq_146171	seq_146171			ISO-MSMS	0	20130607_AC_BR3_Log_ES_LS_Try_IP	AC	403.23	3	403.231	1206.67	NA	NA	NA	0.24716	9.9664e-05	NA	NA	NA	NA	NA	59.823	0.87669	59.823	59.54	60.416	0	NA	NA	NA
DILKAHQNVK	10	2	Acetyl (K)	_DILK(ac)AHQNVK_	DILK(1)AHQNVK			DILK(70.94)AHQNVK(-70.94)			1	0	0	0	1	1	0	seq_146171	seq_146171	seq_146171			ISO-MSMS	0	20130825_AC_Bsub_Try_IP_Glu_Succ_BR1	AC	604.34	2	604.343	1206.67	NA	NA	NA	-0.079481	-4.8034e-05	NA	NA	NA	NA	NA	71.208	0.56152	71.208	70.822	71.384	0	NA	NA	NA
DILKAHQNVK	10	2	Acetyl (K)	_DILK(ac)AHQNVK_	DILK(1)AHQNVK			DILK(40.24)AHQNVK(-40.24)			1	0	0	0	1	1	0	seq_146171	seq_146171	seq_146171			ISO-MSMS	0	20130825_AC_Bsub_Try_IP_Glu_Succ_BR2	AC	403.24	3	403.231	1206.67	NA	NA	NA	0.25102	0.00010122	NA	NA	NA	NA	NA	67.314	0.87227	67.314	66.871	67.743	-7.6294e-06	NA	NA	NA
DILKAHQNVKDVVIHTPLQR	20	2	2 Acetyl (K)	_DILK(ac)AHQNVK(ac)DVVIHTPLQR_	DILK(1)AHQNVK(1)DVVIHTPLQR			DILK(62.62)AHQNVK(62.62)DVVIHTPLQR			2	0	0	0	2	2	0	seq_146171	seq_146171	seq_146171			ISO-MSMS	0	20130607_AC_BR3_Log_ES_LS_Try_IP	AC	803.79	3	803.452	2407.33	NA	NA	NA	0.22951	0.0001844	NA	NA	NA	NA	NA	140.61	0.7562	140.61	140.09	140.84	0	NA	NA	NA
DILLNGHMGK	10	1	Oxidation (M)	_DILLNGHM(ox)GK_		DILLNGHM(1)GK			DILLNGHM(61.78)GK		0	0	1	0	0	0	0	seq_119694	seq_119694	seq_119694			ISO-MSMS	1	01052012_BoSo_First_transition_Bacillus_SUPERSILAC_CID_test	BS	559.3	2	557.29	1112.56	NA	NA	NA	-1.0223	-0.00056971	NA	NA	NA	NA	NA	65.319	0.58085	65.319	65.245	65.826	0	NA	NA	NA
DILLNGHMGK	10	1	Oxidation (M)	_DILLNGHM(ox)GK_		DILLNGHM(1)GK			DILLNGHM(93.65)GK		0	0	1	0	0	0	0	seq_119694	seq_119694	seq_119694			ISO-MSMS	1	01072012_BoSo_BSubtilis_SUPER_SILAC_InGel_ES_Slice02	BS	559.3	2	557.29	1112.56	NA	NA	NA	-1.6022	-0.00089289	NA	NA	NA	NA	NA	66.583	0.62146	66.583	66.268	66.89	0	NA	NA	NA
DILLNGHMGK	10	1	Oxidation (M)	_DILLNGHM(ox)GK_		DILLNGHM(1)GK			DILLNGHM(66.96)GK		0	0	1	0	0	0	0	seq_119694	seq_119694	seq_119694			ISO-MSMS	1	01072012_BoSo_BSubtilis_SUPER_SILAC_InGel_LS_Slice02	BS	559.3	2	557.29	1112.56	NA	NA	NA	-2.2816	-0.0012715	NA	NA	NA	NA	NA	67.229	0.70134	67.229	66.899	67.6	0	NA	NA	NA
DILLNGHMGK	10	1	Oxidation (M)	_DILLNGHM(ox)GK_		DILLNGHM(1)GK			DILLNGHM(73.23)GK		0	0	1	0	0	0	0	seq_119694	seq_119694	seq_119694			MSMS	1	20100104_BoMa_SA_BacillusSILAC-Stat2_19	BM	559.3	2	557.29	1112.56	NA	NA	NA	NA	NA	NA	NA	NA	NA	NA	96.941	1	96.941	96.441	97.441	0	NA	NA	NA
DILLNGHMGK	10	1	Oxidation (M)	_DILLNGHM(ox)GK_		DILLNGHM(1)GK			DILLNGHM(71.45)GK		0	0	1	0	0	0	0	seq_119694	seq_119694	seq_119694			MULTI-MSMS	NA	20111118_VR_T1L1T2_F8	VR	561.3	2	557.29	1112.56	61604.2	-0.46209	-0.00025752	0.17907	9.9796e-05	-0.28302	-0.00015772	557.29	559.302	561.297	37.383	0.77907	37.383	37.181	37.96	0	NA	NA	NA
DILLNGHMGK	10	1	Oxidation (M)	_DILLNGHM(ox)GK_		DILLNGHM(1)GK			DILLNGHM(73.23)GK		0	0	1	0	0	0	0	seq_119694	seq_119694	seq_119694			ISO-MSMS	1	20120323_VR_Bsu_TripleSILAC_GeLC_T1L1T2_F02	VR	559.3	2	557.29	1112.56	NA	NA	NA	-0.85357	-0.00047568	NA	NA	NA	NA	NA	57.749	0.38503	57.749	57.584	57.969	0	NA	NA	NA
DILLNGHMGK	10	1	Oxidation (M)	_DILLNGHM(ox)GK_		DILLNGHM(1)GK			DILLNGHM(62.46)GK		0	0	1	0	0	0	0	seq_119694	seq_119694	seq_119694			ISO-MSMS	1	20120323_VR_Bsu_TripleSILAC_GeLC_T1L1T2_F06	VR	559.31	2	557.29	1112.56	NA	NA	NA	-0.11343	-6.3212e-05	NA	NA	NA	NA	NA	57.883	0.74669	57.883	57.425	58.172	-3.8147e-06	NA	NA	NA
DILLNGHMGK	10	1	Oxidation (M)	_DILLNGHM(ox)GK_		DILLNGHM(1)GK			DILLNGHM(71.61)GK		0	0	1	0	0	0	0	seq_119694	seq_119694	seq_119694			ISO-MSMS	1	20120406_BoSo_LysC_Bsubtilis_SuperSilac_ES_GelC_Slice07	BS	559.3	2	557.29	1112.56	NA	NA	NA	0.011528	6.4244e-06	NA	NA	NA	NA	NA	59.056	0.61599	59.056	58.897	59.513	0	NA	NA	NA
DILLNGHMGK	10	1	Oxidation (M)	_DILLNGHM(ox)GK_		DILLNGHM(1)GK			DILLNGHM(64.84)GK		0	0	1	0	0	0	0	seq_119694	seq_119694	seq_119694			ISO-MSMS	1	20120406_BoSo_LysC_Bsubtilis_SuperSilac_Lag_GelC_Slice07	BS	559.3	2	557.29	1112.56	NA	NA	NA	-1.3907	-0.000775	NA	NA	NA	NA	NA	61.377	0.56268	61.377	61.083	61.646	0	NA	NA	NA
DILLNGHMGK	10	1	Oxidation (M)	_DILLNGHM(ox)GK_		DILLNGHM(1)GK			DILLNGHM(76.1)GK		0	0	1	0	0	0	0	seq_119694	seq_119694	seq_119694			ISO-MSMS	1	20120406_BoSo_LysC_Bsubtilis_SuperSilac_LS_GelC_Slice08	BS	559.3	2	557.29	1112.56	NA	NA	NA	-0.39656	-0.000221	NA	NA	NA	NA	NA	61.15	0.48698	61.15	60.94	61.427	0	NA	NA	NA
DILLNGHMGK	10	1	Oxidation (M)	_DILLNGHM(ox)GK_		DILLNGHM(1)GK			DILLNGHM(72.23)GK		0	0	1	0	0	0	0	seq_119694	seq_119694	seq_119694			ISO-MSMS	1	20120407_BoSo_LysC_Bsubtilis_SuperSilac_firsttrans_GelC_Slice05	BS	559.3	2	557.29	1112.56	NA	NA	NA	0.30039	0.0001674	NA	NA	NA	NA	NA	57.181	1.4328	57.181	56.088	57.521	-3.8147e-06	NA	NA	NA
DILLNGHMGK	10	1	Oxidation (M)	_DILLNGHM(ox)GK_		DILLNGHM(1)GK			DILLNGHM(74.46)GK		0	0	1	0	0	0	0	seq_119694	seq_119694	seq_119694			ISO-MSMS	1	20120407_BoSo_LysC_Bsubtilis_SuperSilac_Lag_GelC_Slice05	BS	559.3	2	557.29	1112.56	NA	NA	NA	0.46707	0.00026029	NA	NA	NA	NA	NA	57.214	1.5673	57.214	55.909	57.476	0	NA	NA	NA
DILLNGHMGK	10	1	Oxidation (M)	_DILLNGHM(ox)GK_		DILLNGHM(1)GK			DILLNGHM(63.22)GK		0	0	1	0	0	0	0	seq_119694	seq_119694	seq_119694			ISO-MSMS	1	20120411_BoSo_LysC_Bsubtilis_SuperSilac_Log_GelC_Slice05	BS	559.3	2	557.29	1112.56	NA	NA	NA	0.30996	0.00017274	NA	NA	NA	NA	NA	57.263	1.4392	57.263	56.199	57.638	-3.8147e-06	NA	NA	NA
DILLNGHMGK	10	1	Oxidation (M)	_DILLNGHM(ox)GK_		DILLNGHM(1)GK			DILLNGHM(61.78)GK		0	0	1	0	0	0	0	seq_119694	seq_119694	seq_119694			ISO-MSMS	1	20120419_VR_Bsu_TripleSILAC_T1L1T2rep_OG_F02	VR	559.3	2	557.29	1112.56	NA	NA	NA	-1.3659	-0.00076122	NA	NA	NA	NA	NA	61.479	0.45858	61.479	61.237	61.696	-3.8147e-06	NA	NA	NA
DILLNGHMGK	10	1	Oxidation (M)	_DILLNGHM(ox)GK_		DILLNGHM(1)GK			DILLNGHM(76.1)GK		0	0	1	0	0	0	0	seq_119694	seq_119694	seq_119694			ISO-MSMS	1	20120510_VR_Bsu_TripleSILACrep1_T1L1T2_OG_F06	VR	559.3	2	557.29	1112.56	NA	NA	NA	-1.3336	-0.0007432	NA	NA	NA	NA	NA	62.188	0.72819	62.188	61.582	62.31	0	NA	NA	NA
DILLNGHMGK	10	1	Oxidation (M)	_DILLNGHM(ox)GK_		DILLNGHM(1)GK			DILLNGHM(72.61)GK		0	0	1	0	0	0	0	seq_119694	seq_119694	seq_119694			ISO-MSMS	1	20120716_VR_Bsu_TripleSILAC_WTPtkAPtpZ_OG_F06	VR	559.3	2	557.29	1112.56	NA	NA	NA	-1.1267	-0.0006279	NA	NA	NA	NA	NA	64.45	0.62856	64.45	64.086	64.714	0	NA	NA	NA
DILLNGHMGK	10	1	Unmodified	_DILLNGHMGK_							0	0	0	0	0	0	0	seq_119694	seq_119694	seq_119694			ISO-MSMS	1	01072012_BoSo_BSubtilis_SUPER_SILAC_InGel_Lag_Slice02	BS	551.31	2	549.292	1096.57	NA	NA	NA	-0.95746	-0.00052592	NA	NA	NA	NA	NA	65.559	1.0889	65.559	65.198	66.287	0	NA	NA	NA
DILLNGHMGK	10	1	Unmodified	_DILLNGHMGK_							0	0	0	0	0	0	0	seq_119694	seq_119694	seq_119694			ISO-MSMS	1	01072012_BoSo_BSubtilis_SUPER_SILAC_InGel_SecondTrans_Slice02	BS	551.31	2	549.292	1096.57	NA	NA	NA	-1.0317	-0.00056669	NA	NA	NA	NA	NA	66.208	1.0633	66.208	65.746	66.809	0	NA	NA	NA
DILLNGHMGK	10	1	Unmodified	_DILLNGHMGK_							0	0	0	0	0	0	0	seq_119694	seq_119694	seq_119694			ISO-MSMS	1	20120407_BoSo_LysC_Bsubtilis_SuperSilac_firsttrans_GelC_Slice05	BS	551.31	2	549.292	1096.57	NA	NA	NA	-1.158	-0.0006361	NA	NA	NA	NA	NA	61.332	2.3797	61.332	60.795	63.175	0	NA	NA	NA
DILLNGHMGK	10	1	Unmodified	_DILLNGHMGK_							0	0	0	0	0	0	0	seq_119694	seq_119694	seq_119694			ISO-MSMS	1	20120411_BoSo_LysC_Bsubtilis_SuperSilac_Log_GelC_Slice05	BS	551.31	2	549.292	1096.57	NA	NA	NA	-1.0871	-0.00059712	NA	NA	NA	NA	NA	61.482	2.2944	61.482	60.96	63.255	0	NA	NA	NA
DILLNGHMGK	10	1	Unmodified	_DILLNGHMGK_							0	0	0	0	0	0	0	seq_119694	seq_119694	seq_119694			ISO-MSMS	1	20120427_BoSo_Bsubtilis_SuperSilacreplicate2_Offgel_LysC_Hcd_firsttransSlice04	BS	551.31	2	549.292	1096.57	NA	NA	NA	-1.244	-0.00068334	NA	NA	NA	NA	NA	60.424	1.8718	60.424	59.998	61.87	-3.8147e-06	NA	NA	NA
DILLNGHMGK	10	1	Unmodified	_DILLNGHMGK_							0	0	0	0	0	0	0	seq_119694	seq_119694	seq_119694			ISO-MSMS	1	20120427_BoSo_Bsubtilis_SuperSilacreplicate2_Offgel_LysC_Hcd_Lag_Slice04	BS	551.31	2	549.292	1096.57	NA	NA	NA	-1.4228	-0.00078153	NA	NA	NA	NA	NA	64.226	1.4271	64.226	63.836	65.263	0	NA	NA	NA
DILLNGHMGK	10	1	Unmodified	_DILLNGHMGK_							0	0	0	0	0	0	0	seq_119694	seq_119694	seq_119694			ISO-MSMS	1	20120427_BoSo_Bsubtilis_SuperSilacreplicate2_Offgel_LysC_Hcd_Log_Slice03	BS	551.31	2	549.292	1096.57	NA	NA	NA	-1.3083	-0.00071865	NA	NA	NA	NA	NA	64.165	0.85976	64.165	63.649	64.509	0	NA	NA	NA
DILLNGHMGK	10	1	Unmodified	_DILLNGHMGK_							0	0	0	0	0	0	0	seq_119694	seq_119694	seq_119694			ISO-MSMS	1	20120601_VR_Bsu_TripleSILAC_WTPrkCPrpC_GeLC_F06	VR	551.31	2	549.292	1096.57	NA	NA	NA	-1.2332	-0.00067736	NA	NA	NA	NA	NA	60.667	1.2152	60.667	60.227	61.442	-3.8147e-06	NA	NA	NA
DILLNGHMGK	10	1	Unmodified	_DILLNGHMGK_							0	0	0	0	0	0	0	seq_119694	seq_119694	seq_119694			ISO-MSMS	1	20121222_BoSo_Bsubtilis_SuperSilac_EtOH_Rep1_OG_HCD_LysC_10min_05	BS	551.31	2	549.292	1096.57	NA	NA	NA	-0.93083	-0.0005113	NA	NA	NA	NA	NA	60.016	1.2409	60.016	59.757	60.998	0	NA	NA	NA
DILLNGHMGK	10	1	Unmodified	_DILLNGHMGK_							0	0	0	0	0	0	0	seq_119694	seq_119694	seq_119694			ISO-MSMS	1	20121222_BoSo_Bsubtilis_SuperSilac_EtOH_Rep1_OG_HCD_LysC_Prestress_04	BS	551.31	2	549.292	1096.57	NA	NA	NA	-0.89639	-0.00049238	NA	NA	NA	NA	NA	60.512	1.7689	60.512	60.206	61.975	0	NA	NA	NA
DILLNGHMGK	10	1	Unmodified	_DILLNGHMGK_							0	0	0	0	0	0	0	seq_119694	seq_119694	seq_119694			ISO-MSMS	1	20121222_BoSo_Bsubtilis_SuperSilac_EtOH_Rep1_OG_HCD_LysC_Prestress_05	BS	551.31	2	549.292	1096.57	NA	NA	NA	-0.67222	-0.00036924	NA	NA	NA	NA	NA	60.567	0.80239	60.567	60.33	61.133	3.8147e-06	NA	NA	NA
DLFMAGMFAIILLSPINFIMEK	22	1	Acetyl (Protein N-term),3 Oxidation (M)	_(ac)DLFM(ox)AGM(ox)FAIILLSPINFIM(ox)EK_		DLFM(1)AGM(1)FAIILLSPINFIM(1)EK			DLFM(58.86)AGM(58.86)FAIILLSPINFIM(58.86)EK		0	1	3	0	0	0	0	seq_210646	seq_210646	seq_210646			MULTI-MSMS	NA	20120223_BoSo_Bsubtilis_Ingel_NewBuffer_10	BS	869.11	3	868.777	2603.31	81297.9	0.31755	0.00027588	1.1637	0.001011	1.4813	0.0012869	869.112	NA	NA	82.54	0.23991	82.54	82.373	82.613	0	NA	NA	NA
DLRRVNVLTIK	11	1	Unmodified	_DLRRVNVLTIK_							0	0	0	0	0	2	2	seq_145049	seq_145049	seq_145049			ISO-MSMS	0	20120413_BoSo_LysC_Bsubtilis_SuperSilac_LS_GelC_Slice12	BS	332.46	4	332.461	1325.81	NA	NA	NA	-0.26536	-8.8222e-05	NA	NA	NA	NA	NA	44.923	0.5116	44.923	44.665	45.177	3.8147e-06	NA	NA	NA
DNNRWRRK	8	1	Unmodified	_DNNRWRRK_							0	0	0	0	0	3	3	seq_80698	seq_80698	seq_80698			MULTI-MSMS	NA	20140820_BoSo_Bsubtilis_Phospho_LysC_Test_1to20bead_02	BS	572.81	2	572.808	1143.6	100940	-0.99076	-0.00056752	-0.89187	-0.00051087	-1.8826	-0.0010784	572.807	NA	NA	30.81	0.33374	30.81	30.634	30.967	1.9073e-06	NA	NA	NA
DQEGELVLK	9	1	Unmodified	_DQEGELVLK_							0	0	0	0	0	0	0	seq_54007	seq_54007	seq_54007			MULTI-MSMS	NA	20140902_VR_Bsu_TripleSILAC_WTyabTybdM_rep2_GeLC_05	VR	517.79	2	515.774	1029.53	106480	2.9489	0.0015209	0.12817	6.6107e-05	3.077	0.0015871	515.775	517.787	519.782	27.143	0.56025	27.143	26.81	27.37	1.9073e-06	NA	NA	NA
DQEGELVLK	9	1	Unmodified	_DQEGELVLK_							0	0	0	0	0	0	0	seq_54007	seq_54007	seq_54007			MULTI-MSMS	NA	20140902_VR_Bsu_TripleSILAC_WTyabTybdM_rep2_GeLC_06	VR	517.79	2	515.774	1029.53	106092	3.4077	0.0017576	1.8644	0.00096162	5.2721	0.0027192	516.28	517.787	519.781	30.135	1.1229	30.135	29.433	30.556	0	NA	NA	NA
DQEGELVLK	9	1	Unmodified	_DQEGELVLK_							0	0	0	0	0	0	0	seq_54007	seq_54007	seq_54007			MULTI-MSMS	NA	20141215_VR_Bsu_TripleSILAC_WTyabTybdM_rep4_GeLC_07	VR	517.79	2	515.774	1029.53	105367	0.20329	0.00010485	0.19129	9.8661e-05	0.39458	0.00020351	515.774	517.787	519.782	25.301	0.74463	25.301	24.855	25.599	0	NA	NA	NA
DQEGELVLK	9	1	Unmodified	_DQEGELVLK_							0	0	0	0	0	0	0	seq_54007	seq_54007	seq_54007			MULTI-MSMS	NA	20141220_VR_Bsu_TripleSILAC_WTyveLyfkJ_rep1_GeLC_F07	VR	515.77	2	515.774	1029.53	105687	1.2519	0.00064569	-0.031366	-1.6178e-05	1.2205	0.00062951	515.774	517.787	519.781	27.902	0.56724	27.902	27.51	28.077	0	NA	NA	NA
DQPMRQVNTSTNTFQLISHRNTKK	24	2	Unmodified	_DQPMRQVNTSTNTFQLISHRNTKK_							0	0	0	0	1	3	2	seq_103055	seq_103055	seq_103055			MULTI-MSMS	NA	20120601_VR_Bsu_TripleSILAC_WTPrkCPrpC_GeLC_F07	VR	949.5	3	948.823	2843.45	76517.6	1.2203	0.0011578	-1.166	-0.0011064	0.054244	5.1468e-05	949.157	951.839	954.498	78.649	0.65643	78.649	78.241	78.897	7.6294e-06	NA	NA	NA
DQRNFFMRHK	10	1	Oxidation (M)	_DQRNFFM(ox)RHK_		DQRNFFM(1)RHK			DQRNFFM(42.35)RHK		0	0	1	0	0	2	2	seq_125050	seq_125050	seq_125050			ISO-MSMS	0	20120411_BoSo_LysC_Bsubtilis_SuperSilac_Log_GelC_Slice02	BS	349.42	4	349.424	1393.67	NA	NA	NA	0.17916	6.2602e-05	NA	NA	NA	NA	NA	29.914	0.53083	29.914	29.674	30.205	1.9073e-06	NA	NA	NA
DQRNFFMRHK	10	1	Oxidation (M)	_DQRNFFM(ox)RHK_		DQRNFFM(1)RHK			DQRNFFM(43.65)RHK		0	0	1	0	0	2	2	seq_125050	seq_125050	seq_125050			ISO-MSMS	1	20120523_VR_Bsu_TripleSILACrep1_L2ESLS_GeLC_F03	VR	350.68	4	349.424	1393.67	NA	NA	NA	0.48661	0.00017003	NA	NA	NA	NA	NA	27.641	0.53746	27.641	27.401	27.938	0	NA	NA	NA
DQRNFFMRHK	10	1	Oxidation (M)	_DQRNFFM(ox)RHK_		DQRNFFM(1)RHK			DQRNFFM(47.89)RHK		0	0	1	0	0	2	2	seq_125050	seq_125050	seq_125050			ISO-MSMS	2	20130104_BoSo_Bsubtilis_SuperSilac_Rep2_GelC_CID_LysC_2hrs_07	BS	468.23	3	465.563	1393.67	NA	NA	NA	-0.74407	-0.00034641	NA	NA	NA	NA	NA	24.364	0.59452	24.364	24.187	24.782	-1.9073e-06	NA	NA	NA
DQRNFFMRHK	10	1	Oxidation (M)	_DQRNFFM(ox)RHK_		DQRNFFM(1)RHK			DQRNFFM(44.61)RHK		0	0	1	0	0	2	2	seq_125050	seq_125050	seq_125050			MULTI-MSMS	NA	20140902_VR_Bsu_TripleSILAC_WTyabTybdM_rep2_GeLC_03	VR	466.91	3	465.563	1393.67	110127	3.6833	0.0017148	-0.32556	-0.00015157	3.3577	0.0015632	465.563	466.905	468.234	19.765	1.3534	19.765	19.269	20.623	0	NA	NA	NA
DQRNFFMRHK	10	1	Oxidation (M)	_DQRNFFM(ox)RHK_		DQRNFFM(1)RHK			DQRNFFM(45.43)RHK		0	0	1	0	0	2	2	seq_125050	seq_125050	seq_125050			MULTI-MSMS	NA	20140902_VR_Bsu_TripleSILAC_WTyabTybdM_rep2_GeLC_07	VR	466.91	3	465.563	1393.67	109973	3.8779	0.0018054	-0.34317	-0.00015977	3.5347	0.0016456	465.563	466.904	468.234	18.616	0.87683	18.616	18.135	19.012	0	NA	NA	NA
DQRNFFMRHK	10	1	Oxidation (M)	_DQRNFFM(ox)RHK_		DQRNFFM(1)RHK			DQRNFFM(46.73)RHK		0	0	1	0	0	2	2	seq_125050	seq_125050	seq_125050			MULTI-MSMS	NA	20140902_VR_Bsu_TripleSILAC_WTyabTybdM_rep2_GeLC_11	VR	466.91	3	465.563	1393.67	109961	2.8082	0.0013074	-0.0075399	-3.5103e-06	2.8006	0.0013039	465.563	466.905	468.234	20.937	1.0319	20.937	20.6	21.632	0	NA	NA	NA
DQRNFFMRHK	10	1	Oxidation (M)	_DQRNFFM(ox)RHK_		DQRNFFM(1)RHK			DQRNFFM(41.69)RHK		0	0	1	0	0	2	2	seq_125050	seq_125050	seq_125050			MULTI-MSMS	NA	20140902_VR_Bsu_TripleSILAC_WTyabTybdM_rep2_GeLC_14	VR	465.56	3	465.563	1393.67	106793	3.5079	0.0016332	-0.17992	-8.3765e-05	3.328	0.0015494	465.563	466.905	468.569	22.975	0.91119	22.975	22.629	23.54	0	NA	NA	NA
DQRNFFMRHK	10	1	Oxidation (M)	_DQRNFFM(ox)RHK_		DQRNFFM(1)RHK			DQRNFFM(52.39)RHK		0	0	1	0	0	2	2	seq_125050	seq_125050	seq_125050			MULTI-MSMS	NA	20141015_VR_PE_WT1_unlabeled_R05	VR	465.9	3	465.563	1393.67	113394	-1.7143	-0.00079812	-0.47547	-0.00022136	-2.1898	-0.0010195	465.563	NA	NA	25.389	0.62968	25.389	24.89	25.519	0	NA	NA	NA
DQRNFFMRHK	10	1	Unmodified	_DQRNFFMRHK_							0	0	0	0	0	2	2	seq_125050	seq_125050	seq_125050			MULTI-MSMS	NA	20121206_VR_Bsu_TripleSILAC_WTPtkAPtpZReplicate3_GeLC_F14	VR	347.43	4	345.425	1377.67	124536	1.9948	0.00068907	-0.53854	-0.00018602	1.4563	0.00050305	345.425	346.431	347.429	28.84	0.58386	28.84	28.503	29.087	-1.9073e-06	NA	NA	NA
DQRNFFMRHK	10	1	Unmodified	_DQRNFFMRHK_							0	0	0	0	0	2	2	seq_125050	seq_125050	seq_125050			MULTI-MSMS	NA	20121206_VR_Bsu_TripleSILAC_WTPtkAPtpZReplicate3_GeLC_F14	VR	460.23	3	460.231	1377.67	111473	2.3187	0.0010671	-1.0189	-0.00046895	1.2998	0.00059819	460.231	461.573	462.902	28.808	0.58893	28.808	28.41	28.999	0	NA	NA	NA
DQRNFFMRHK	10	1	Unmodified	_DQRNFFMRHK_							0	0	0	0	0	2	2	seq_125050	seq_125050	seq_125050			ISO-MSMS	0	20130826_VR_Bsu_DoubleSILAC_pYbdMWT_Repliacte1_F02	VR	460.23	3	460.231	1377.67	NA	NA	NA	0.61915	0.00028495	NA	NA	NA	NA	NA	31.401	0.61371	31.401	31.156	31.77	0	NA	NA	NA
DQRNFFMRHK	10	1	Unmodified	_DQRNFFMRHK_							0	0	0	0	0	2	2	seq_125050	seq_125050	seq_125050			ISO-MSMS	0	20130826_VR_Bsu_DoubleSILAC_pYbdMWT_Repliacte1_F03	VR	460.57	3	460.231	1377.67	NA	NA	NA	0.58542	0.00026943	NA	NA	NA	NA	NA	38.369	0.46698	38.369	38.171	38.638	0	NA	NA	NA
DQRNFFMRHK	10	1	Unmodified	_DQRNFFMRHK_							0	0	0	0	0	2	2	seq_125050	seq_125050	seq_125050			MULTI-MSMS	NA	20140820_BoSo_Bsubtilis_Phospho_LysC_Test_1to5bead_03	BS	460.23	3	460.231	1377.67	108233	0.97978	0.00045093	-0.23436	-0.00010786	0.74542	0.00034307	460.231	NA	NA	33.767	0.41913	33.767	33.517	33.936	0	NA	NA	NA
DQRNFFMRHK	10	1	Unmodified	_DQRNFFMRHK_							0	0	0	0	0	2	2	seq_125050	seq_125050	seq_125050			MULTI-MSMS	NA	20140820_BoSo_Bsubtilis_Phospho_LysC_Test_1to10bead_05	BS	460.23	3	460.231	1377.67	113450	0.7298	0.00033588	0.027044	1.2447e-05	0.75684	0.00034832	460.231	NA	NA	33.544	0.62513	33.544	33.194	33.819	0	NA	NA	NA
DQRNFFMRHK	10	1	Unmodified	_DQRNFFMRHK_							0	0	0	0	0	2	2	seq_125050	seq_125050	seq_125050			MULTI-MSMS	NA	20140827_BoSo_Bsubtilis_Phospho_LysC_Test_1to1bead_01	BS	460.23	3	460.231	1377.67	112576	-0.72216	-0.00033236	0.15575	7.1681e-05	-0.56641	-0.00026068	460.231	NA	NA	52.816	0.3644	52.816	52.627	52.992	0	NA	NA	NA
DQRNFFMRHK	10	1	Unmodified	_DQRNFFMRHK_							0	0	0	0	0	2	2	seq_125050	seq_125050	seq_125050			MULTI-MSMS	NA	20140830_BoSo_Bsubtilis_phospho_LysC_10mg_Round05	BS	460.23	3	460.231	1377.67	112082	4.1646	0.0019167	-0.50975	-0.0002346	3.6549	0.0016821	460.231	NA	NA	43.709	0.45592	43.709	43.485	43.941	0	NA	NA	NA
DQRNFFMRHK	10	1	Unmodified	_DQRNFFMRHK_							0	0	0	0	0	2	2	seq_125050	seq_125050	seq_125050			MULTI-MSMS	NA	20140902_VR_Bsu_TripleSILAC_WTyabTybdM_rep2_GeLC_03	VR	461.57	3	460.231	1377.67	111998	4.0753	0.0018756	-0.13861	-6.3793e-05	3.9367	0.0018118	460.231	461.573	462.903	24.941	0.90744	24.941	24.468	25.376	0	NA	NA	NA
DQRNFFMRHK	10	1	Unmodified	_DQRNFFMRHK_							0	0	0	0	0	2	2	seq_125050	seq_125050	seq_125050			MULTI-MSMS	NA	20141015_VR_PE_WT1_unlabeled_R01	VR	460.23	3	460.231	1377.67	110438	-0.82847	-0.00038129	0.90463	0.00041634	0.076157	3.505e-05	460.232	NA	NA	31.7	0.51442	31.7	31.434	31.949	0	NA	NA	NA
DQRNFFMRHK	10	1	Unmodified	_DQRNFFMRHK_							0	0	0	0	0	2	2	seq_125050	seq_125050	seq_125050			MULTI-MSMS	NA	20141015_VR_PE_WT1_unlabeled_R02	VR	460.23	3	460.231	1377.67	108935	-1.0028	-0.00046154	-0.29927	-0.00013774	-1.3021	-0.00059927	460.231	NA	NA	30.376	0.64	30.376	30.182	30.822	0	NA	NA	NA
DQRNFFMRHK	10	1	Unmodified	_DQRNFFMRHK_							0	0	0	0	0	2	2	seq_125050	seq_125050	seq_125050			MULTI-MSMS	NA	20141015_VR_PE_WT1_unlabeled_R02	VR	689.84	2	689.843	1377.67	90332.5	-1.32	-0.00091062	-0.29412	-0.0002029	-1.6142	-0.0011135	689.843	NA	NA	30.378	0.26422	30.378	30.225	30.49	0	NA	NA	NA
DQRNFFMRHK	10	1	Unmodified	_DQRNFFMRHK_							0	0	0	0	0	2	2	seq_125050	seq_125050	seq_125050			MULTI-MSMS	NA	20141015_VR_PE_WT1_unlabeled_R03	VR	460.23	3	460.231	1377.67	111632	-1.6053	-0.0007388	-0.18211	-8.3815e-05	-1.7874	-0.00082261	460.231	NA	NA	29.53	0.46951	29.53	29.228	29.697	0	NA	NA	NA
DQRNFFMRHK	10	1	Unmodified	_DQRNFFMRHK_							0	0	0	0	0	2	2	seq_125050	seq_125050	seq_125050			MULTI-MSMS	NA	20141015_VR_PE_WT1_unlabeled_R03	VR	345.68	4	345.425	1377.67	129847	-1.807	-0.00062419	0.16909	5.8406e-05	-1.6379	-0.00056578	345.425	NA	NA	29.5	0.37425	29.5	29.272	29.646	0	NA	NA	NA
DQRNFFMRHK	10	1	Unmodified	_DQRNFFMRHK_							0	0	0	0	0	2	2	seq_125050	seq_125050	seq_125050			MULTI-MSMS	NA	20141015_VR_PE_WT1_unlabeled_R03	VR	690.34	2	689.843	1377.67	92937.6	-1.9342	-0.0013343	0.20381	0.0001406	-1.7304	-0.0011937	690.345	NA	NA	29.508	0.32827	29.508	29.318	29.646	1.9073e-06	NA	NA	NA
DQRNFFMRHK	10	1	Unmodified	_DQRNFFMRHK_							0	0	0	0	0	2	2	seq_125050	seq_125050	seq_125050			MULTI-MSMS	NA	20141015_VR_PE_WT1_unlabeled_R04	VR	460.23	3	460.231	1377.67	114014	-1.287	-0.00059233	-0.3491	-0.00016067	-1.6361	-0.000753	460.231	NA	NA	29.963	0.49158	29.963	29.749	30.24	0	NA	NA	NA
DQRNFFMRHK	10	1	Unmodified	_DQRNFFMRHK_							0	0	0	0	0	2	2	seq_125050	seq_125050	seq_125050			MULTI-MSMS	NA	20141015_VR_PE_WT1_unlabeled_R04	VR	345.42	4	345.425	1377.67	131327	-1.5018	-0.00051875	0.064634	2.2326e-05	-1.4371	-0.00049642	345.425	NA	NA	30.023	0.39786	30.023	29.749	30.146	0	NA	NA	NA
DQRNFFMRHK	10	1	Unmodified	_DQRNFFMRHK_							0	0	0	0	0	2	2	seq_125050	seq_125050	seq_125050			MULTI-MSMS	NA	20141015_VR_PE_WT1_unlabeled_R04	VR	689.84	2	689.843	1377.67	94749.6	-1.658	-0.0011437	-0.1635	-0.00011279	-1.8215	-0.0012565	689.844	NA	NA	29.973	0.35073	29.973	29.796	30.146	-1.9073e-06	NA	NA	NA
DQRNFFMRHK	10	1	Unmodified	_DQRNFFMRHK_							0	0	0	0	0	2	2	seq_125050	seq_125050	seq_125050			MULTI-MSMS	NA	20141015_VR_PE_WT1_unlabeled_R05	VR	460.23	3	460.231	1377.67	106587	-1.8045	-0.00083049	-0.39142	-0.00018015	-2.1959	-0.0010106	460.231	NA	NA	31.439	0.55455	31.439	31.2	31.755	0	NA	NA	NA
DQRNFFMRHK	10	1	Unmodified	_DQRNFFMRHK_							0	0	0	0	0	2	2	seq_125050	seq_125050	seq_125050			MULTI-MSMS	NA	20141015_VR_PE_WT1_unlabeled_R06	VR	460.23	3	460.231	1377.67	110438	0.34082	0.00015686	-0.065009	-2.9919e-05	0.27581	0.00012694	460.231	NA	NA	32.376	0.53984	32.376	32.113	32.653	0	NA	NA	NA
DQRNFFMRHK	10	1	Unmodified	_DQRNFFMRHK_							0	0	0	0	0	2	2	seq_125050	seq_125050	seq_125050			MULTI-MSMS	NA	20141220_VR_Bsu_TripleSILAC_WTyveLyfkJ_rep1_GeLC_F08	VR	460.23	3	460.231	1377.67	111683	1.3063	0.00060118	-0.21294	-9.8002e-05	1.0933	0.00050318	460.231	461.573	462.903	27.801	0.77449	27.801	27.415	28.189	0	NA	NA	NA
DQRNFFMRHK	10	1	Unmodified	_DQRNFFMRHK_							0	0	0	0	0	2	2	seq_125050	seq_125050	seq_125050			MULTI-MSMS	NA	20150203_VR_Bsu_TripleSILAC_WTyveLyfkJ_pTyr_pulldown	VR	461.57	3	460.231	1377.67	113284	0.47599	0.00021907	-0.021767	-1.0018e-05	0.45423	0.00020905	460.231	461.573	462.903	34.617	1.3386	34.617	34.114	35.453	0	NA	NA	NA
DSIGLHAAR	9	0	Unmodified	_DSIGLHAAR_							0	0	0	0	0	0	0	seq_242879	seq_242879	seq_242879			MULTI-MSMS	NA	20130327_BoSo_IsraelCollab_Phospho_Trypsin_30min01	BS	470.25	2	470.254	938.493	63727.5	-0.20651	-9.7111e-05	0.33908	0.00015945	0.13257	6.2342e-05	470.254	NA	NA	26.587	0.47294	26.587	26.337	26.81	-1.9073e-06	NA	NA	NA
DSIGLHAAR	9	0	Unmodified	_DSIGLHAAR_							0	0	0	0	0	0	0	seq_242879	seq_242879	seq_242879			MULTI-MSMS	NA	20130327_BoSo_IsraelCollab_Phospho_Trypsin_30min02	BS	313.84	3	313.838	938.493	76127.3	0.60988	0.0001914	-0.067495	-2.1182e-05	0.54238	0.00017022	313.838	NA	NA	21.828	0.48568	21.828	21.573	22.059	0	NA	NA	NA
DSIGLHAAR	9	0	Unmodified	_DSIGLHAAR_							0	0	0	0	0	0	0	seq_242879	seq_242879	seq_242879			MULTI-MSMS	NA	20130327_BoSo_IsraelCollab_Phospho_Trypsin_30min02	BS	470.25	2	470.254	938.493	61399.5	-0.38886	-0.00018286	0.13174	6.1949e-05	-0.25713	-0.00012092	470.254	NA	NA	21.843	0.53451	21.843	21.573	22.107	0	NA	NA	NA
DSIGLHAAR	9	0	Unmodified	_DSIGLHAAR_							0	0	0	0	0	0	0	seq_242879	seq_242879	seq_242879			MULTI-MSMS	NA	20130327_BoSo_IsraelCollab_Phospho_Trypsin_30min03	BS	313.84	3	313.838	938.493	76639.7	0.72223	0.00022666	-0.17711	-5.5582e-05	0.54513	0.00017108	313.838	NA	NA	25.067	0.57345	25.067	24.785	25.359	-1.9073e-06	NA	NA	NA
DSIGLHAAR	9	0	Unmodified	_DSIGLHAAR_							0	0	0	0	0	0	0	seq_242879	seq_242879	seq_242879			MULTI-MSMS	NA	20130327_BoSo_IsraelCollab_Phospho_Trypsin_30min03	BS	470.25	2	470.254	938.493	64162.4	-0.18318	-8.6143e-05	0.13311	6.2595e-05	-0.050075	-2.3548e-05	470.254	NA	NA	25.087	0.47648	25.087	24.834	25.31	0	NA	NA	NA
DSIGLHAAR	9	0	Unmodified	_DSIGLHAAR_							0	0	0	0	0	0	0	seq_242879	seq_242879	seq_242879			MULTI-MSMS	NA	20130327_BoSo_IsraelCollab_Phospho_Trypsin_spore02	BS	313.84	3	313.838	938.493	76257.2	0.76332	0.00023956	0.24659	7.739e-05	1.0099	0.00031695	313.838	NA	NA	21.775	0.44073	21.775	21.516	21.956	1.9073e-06	NA	NA	NA
DSIGLHAAR	9	0	Unmodified	_DSIGLHAAR_							0	0	0	0	0	0	0	seq_242879	seq_242879	seq_242879			MULTI-MSMS	NA	20130327_BoSo_IsraelCollab_Phospho_Trypsin_spore02	BS	470.25	2	470.254	938.493	63323.9	-0.077841	-3.6605e-05	0.022156	1.0419e-05	-0.055686	-2.6186e-05	470.254	NA	NA	21.773	0.34245	21.773	21.565	21.907	0	NA	NA	NA
DSIGLHAAR	9	0	Unmodified	_DSIGLHAAR_							0	0	0	0	0	0	0	seq_242879	seq_242879	seq_242879			MULTI-MSMS	NA	20130327_BoSo_IsraelCollab_Phospho_Trypsin_spore03	BS	313.84	3	313.838	938.493	78791.1	0.65445	0.00020539	0.31075	9.7524e-05	0.9652	0.00030292	313.838	NA	NA	27.303	0.474	27.303	27.052	27.526	-1.9073e-06	NA	NA	NA
DSIGLHAAR	9	0	Unmodified	_DSIGLHAAR_							0	0	0	0	0	0	0	seq_242879	seq_242879	seq_242879			MULTI-MSMS	NA	20130327_BoSo_IsraelCollab_Phospho_Trypsin_tenmin01	BS	470.25	2	470.254	938.493	61501.4	-0.054099	-2.544e-05	0.13505	6.3509e-05	0.080955	3.8069e-05	470.254	NA	NA	25.679	0.51719	25.679	25.428	25.945	0	NA	NA	NA
DSIGLHAAR	9	0	Unmodified	_DSIGLHAAR_							0	0	0	0	0	0	0	seq_242879	seq_242879	seq_242879			MULTI-MSMS	NA	20130327_BoSo_IsraelCollab_Phospho_Trypsin_tenmin02	BS	313.84	3	313.838	938.493	75930.8	0.60393	0.00018954	-0.3425	-0.00010749	0.26144	8.2049e-05	313.838	NA	NA	21.167	0.61418	21.167	20.862	21.477	0	NA	NA	NA
DSIGLHAAR	9	0	Unmodified	_DSIGLHAAR_							0	0	0	0	0	0	0	seq_242879	seq_242879	seq_242879			MULTI-MSMS	NA	20130327_BoSo_IsraelCollab_Phospho_Trypsin_tenmin02	BS	470.25	2	470.254	938.493	63531.3	-0.26782	-0.00012594	0.18451	8.6768e-05	-0.083308	-3.9176e-05	470.254	NA	NA	21.154	0.51922	21.154	20.862	21.382	0	NA	NA	NA
DSIGLHAAR	9	0	Unmodified	_DSIGLHAAR_							0	0	0	0	0	0	0	seq_242879	seq_242879	seq_242879			MULTI-MSMS	NA	20130327_BoSo_IsraelCollab_Phospho_Trypsin_tenmin03	BS	313.84	3	313.838	938.493	75375.9	0.61954	0.00019443	-0.27942	-8.7692e-05	0.34012	0.00010674	313.838	NA	NA	23.665	0.46799	23.665	23.41	23.878	-1.9073e-06	NA	NA	NA
DSIGLHAAR	9	0	Unmodified	_DSIGLHAAR_							0	0	0	0	0	0	0	seq_242879	seq_242879	seq_242879			MULTI-MSMS	NA	20130327_BoSo_IsraelCollab_Phospho_Trypsin_tenmin03	BS	470.25	2	470.254	938.493	63989.1	-0.28663	-0.00013479	0.21104	9.9241e-05	-0.075589	-3.5546e-05	470.254	NA	NA	23.632	0.46799	23.632	23.41	23.878	0	NA	NA	NA
DSIGLHAAR	9	0	Unmodified	_DSIGLHAAR_							0	0	0	0	0	0	0	seq_242879	seq_242879	seq_242879			MULTI-MSMS	NA	20130406_BoSo_IsraelCollab_Proteome_trypsin_10min_01	BS	313.84	3	313.838	938.493	76501.9	0.42217	0.00013249	0.50658	0.00015898	0.92875	0.00029148	313.838	NA	NA	37.217	0.6515	37.217	36.978	37.63	0	NA	NA	NA
DSIGLHAAR	9	0	Unmodified	_DSIGLHAAR_							0	0	0	0	0	0	0	seq_242879	seq_242879	seq_242879			MULTI-MSMS	NA	20130406_BoSo_IsraelCollab_Proteome_trypsin_10min_01	BS	470.25	2	470.254	938.493	61812	-0.24793	-0.00011659	0.44963	0.00021144	0.2017	9.4851e-05	470.254	NA	NA	37.216	0.53797	37.216	36.916	37.454	0	NA	NA	NA
DSIGLHAAR	9	0	Unmodified	_DSIGLHAAR_							0	0	0	0	0	0	0	seq_242879	seq_242879	seq_242879			MULTI-MSMS	NA	20130406_BoSo_IsraelCollab_Proteome_trypsin_10min_02	BS	313.84	3	313.838	938.493	76494.7	0.59318	0.00018616	0.49867	0.0001565	1.0918	0.00034266	313.838	NA	NA	37.31	0.6604	37.31	37.008	37.669	0	NA	NA	NA
DSIGLHAAR	9	0	Unmodified	_DSIGLHAAR_							0	0	0	0	0	0	0	seq_242879	seq_242879	seq_242879			MULTI-MSMS	NA	20130406_BoSo_IsraelCollab_Proteome_trypsin_10min_02	BS	470.25	2	470.254	938.493	62517.2	-0.0057756	-2.716e-06	0.35288	0.00016594	0.34711	0.00016323	470.254	NA	NA	37.313	0.6604	37.313	37.008	37.669	0	NA	NA	NA
DSIGLHAAR	9	0	Unmodified	_DSIGLHAAR_							0	0	0	0	0	0	0	seq_242879	seq_242879	seq_242879			MULTI-MSMS	NA	20130406_BoSo_IsraelCollab_Proteome_trypsin_10min_03	BS	470.25	2	470.254	938.493	61403.8	0.072226	3.3964e-05	0.028697	1.3495e-05	0.10092	4.7459e-05	470.254	NA	NA	49.331	0.4688	49.331	49.102	49.571	3.8147e-06	NA	NA	NA
DSIGLHAAR	9	0	Unmodified	_DSIGLHAAR_							0	0	0	0	0	0	0	seq_242879	seq_242879	seq_242879			MULTI-MSMS	NA	20130406_BoSo_IsraelCollab_Proteome_trypsin_30min_01	BS	470.25	2	470.254	938.493	62740.6	0.042324	1.9903e-05	-0.040273	-1.8939e-05	0.0020502	9.641e-07	470.254	NA	NA	39.877	0.39455	39.877	39.691	40.086	0	NA	NA	NA
DSIGLHAAR	9	0	Unmodified	_DSIGLHAAR_							0	0	0	0	0	0	0	seq_242879	seq_242879	seq_242879			MULTI-MSMS	NA	20130406_BoSo_IsraelCollab_Proteome_trypsin_30min_02	BS	470.25	2	470.254	938.493	62858.4	-0.02813	-1.3228e-05	0.22393	0.0001053	0.1958	9.2074e-05	470.254	NA	NA	36.879	0.39652	36.879	36.671	37.068	0	NA	NA	NA
DSIGLHAARFPYRSTLEEAHQHAAARDSAERQYEY	35	0	Unmodified	_DSIGLHAARFPYRSTLEEAHQHAAARDSAERQYEY_							0	0	0	0	0	4	4	seq_242879	seq_242879	seq_242879			MULTI-MSMS	NA	20141015_VR_PE_WT1_unlabeled_R01	VR	675.33	6	675.161	4044.92	94173.5	-0.89832	-0.00060651	-0.37621	-0.000254	-1.2745	-0.00086052	675.495	NA	NA	65.671	0.90891	65.671	65.161	66.07	0	NA	NA	NA
DSIGLHAARFPYRSTLEEAHQHAAARDSAERQYEY	35	0	Unmodified	_DSIGLHAARFPYRSTLEEAHQHAAARDSAERQYEY_							0	0	0	0	0	4	4	seq_242879	seq_242879	seq_242879			MULTI-MSMS	NA	20141015_VR_PE_WT1_unlabeled_R02	VR	1012.74	4	1012.24	4044.92	77950.4	-1.2983	-0.0013142	-0.15013	-0.00015197	-1.4484	-0.0014661	1012.49	NA	NA	63.004	1.289	63.004	62.09	63.379	3.8147e-06	NA	NA	NA
DSIGLHAARFPYRSTLEEAHQHAAARDSAERQYEY	35	0	Unmodified	_DSIGLHAARFPYRSTLEEAHQHAAARDSAERQYEY_							0	0	0	0	0	4	4	seq_242879	seq_242879	seq_242879			MULTI-MSMS	NA	20141015_VR_PE_WT1_unlabeled_R02	VR	810.39	5	809.992	4044.92	86392.8	-1.24	-0.0010044	0.0015707	1.2722e-06	-1.2384	-0.0010031	810.393	NA	NA	62.916	1.4246	62.916	61.954	63.379	3.8147e-06	NA	NA	NA
DSIGLHAARFPYRSTLEEAHQHAAARDSAERQYEY	35	0	Unmodified	_DSIGLHAARFPYRSTLEEAHQHAAARDSAERQYEY_							0	0	0	0	0	4	4	seq_242879	seq_242879	seq_242879			MULTI-MSMS	NA	20141015_VR_PE_WT1_unlabeled_R03	VR	810.39	5	809.992	4044.92	86081.5	-1.8765	-0.00152	0.10923	8.8476e-05	-1.7673	-0.0014315	810.192	NA	NA	62.285	1.5821	62.285	61.421	63.003	0	NA	NA	NA
DSIGLHAARFPYRSTLEEAHQHAAARDSAERQYEY	35	0	Unmodified	_DSIGLHAARFPYRSTLEEAHQHAAARDSAERQYEY_							0	0	0	0	0	4	4	seq_242879	seq_242879	seq_242879			MULTI-MSMS	NA	20141015_VR_PE_WT1_unlabeled_R04	VR	675.49	6	675.161	4044.92	94032.4	-1.4939	-0.0010086	0.061073	4.1234e-05	-1.4328	-0.00096738	675.495	NA	NA	66.033	1.5424	66.033	64.979	66.522	0	NA	NA	NA
DSIGLHAARFPYRSTLEEAHQHAAARDSAERQYEY	35	0	Unmodified	_DSIGLHAARFPYRSTLEEAHQHAAARDSAERQYEY_							0	0	0	0	0	4	4	seq_242879	seq_242879	seq_242879			MULTI-MSMS	NA	20141015_VR_PE_WT1_unlabeled_R05	VR	810.39	5	809.992	4044.92	87089.1	-1.7904	-0.0014502	0.30485	0.00024693	-1.4855	-0.0012033	810.394	NA	NA	63.143	1.2486	63.143	62.431	63.68	0	NA	NA	NA
DSMNLPCWSSGILPMK	16	1	2 Oxidation (M),Phospho (STY)	_DS(ph)M(ox)NLPCWSSGILPM(ox)K_		DSM(1)NLPCWSSGILPM(1)K	DS(0.978)MNLPCWS(0.008)S(0.014)GILPMK		DSM(53.98)NLPCWSSGILPM(53.98)K	DS(18.45)MNLPCWS(-20.72)S(-18.45)GILPMK	0	0	2	1	0	0	0	seq_40599	seq_40599	seq_40599			MULTI-MSMS	NA	20120508_VR_Bsu_TripleSILACrep1_pT1L1T2_F10	VR	976.92	2	974.406	1946.8	42583.6	1.6559	0.0016135	0.14409	0.00014041	1.8	0.0017539	974.407	976.921	978.914	83.05	0.78018	83.05	82.618	83.398	-7.6294e-06	NA	NA	NA
DVEHRYQMK	9	1	Unmodified	_DVEHRYQMK_							0	0	0	0	0	1	1	seq_1546	seq_1546	seq_1546			MULTI-MSMS	NA	20141015_VR_PE_WT1_unlabeled_R04	VR	603.29	2	603.29	1204.57	98781.1	-2.593	-0.0015643	0.14869	8.9706e-05	-2.4443	-0.0014746	603.29	NA	NA	21.615	0.28678	21.615	21.448	21.735	0	NA	NA	NA
DVEHRYQMK	9	1	Unmodified	_DVEHRYQMK_							0	0	0	0	0	1	1	seq_1546	seq_1546	seq_1546			MULTI-MSMS	NA	20141015_VR_PE_WT1_unlabeled_R04	VR	402.53	3	402.529	1204.57	126764	-2.4342	-0.00097985	-0.29398	-0.00011833	-2.7282	-0.0010982	402.529	NA	NA	21.649	0.33727	21.649	21.448	21.785	0	NA	NA	NA
DVEHRYQMK	9	1	Unmodified	_DVEHRYQMK_							0	0	0	0	0	1	1	seq_1546	seq_1546	seq_1546			MULTI-MSMS	NA	20141015_VR_PE_WT1_unlabeled_R05	VR	402.53	3	402.529	1204.57	124769	-1.5263	-0.00061436	0.047386	1.9074e-05	-1.4789	-0.00059529	402.529	NA	NA	22.665	0.37284	22.665	22.54	22.913	0	NA	NA	NA
DVEHRYQMK	9	1	Unmodified	_DVEHRYQMK_							0	0	0	0	0	1	1	seq_1546	seq_1546	seq_1546			MULTI-MSMS	NA	20141015_VR_PE_WT1_unlabeled_R05	VR	603.29	2	603.29	1204.57	100268	-1.7533	-0.0010578	0.52925	0.00031929	-1.2241	-0.00073848	603.291	NA	NA	22.671	0.27297	22.671	22.54	22.813	0	NA	NA	NA
DVMSDQFNSREARRK	15	1	Unmodified	_DVMSDQFNSREARRK_							0	0	0	0	0	3	3	seq_23209	seq_23209	seq_23209			ISO-MSMS	0	01072012_BoSo_BSubtilis_SUPER_SILAC_InGel_ES_Slice10	BS	614.3	3	613.636	1837.89	NA	NA	NA	-0.89114	-0.00054683	NA	NA	NA	NA	NA	52.487	0.58995	52.487	52.156	52.746	-3.8147e-06	NA	NA	NA
DVMSDQFNSREARRK	15	1	Unmodified	_DVMSDQFNSREARRK_							0	0	0	0	0	3	3	seq_23209	seq_23209	seq_23209			ISO-MSMS	0	01072012_BoSo_BSubtilis_SUPER_SILAC_InGel_SecondTrans_Slice01	BS	613.97	3	613.636	1837.89	NA	NA	NA	-0.54649	-0.00033535	NA	NA	NA	NA	NA	53.634	0.3431	53.634	53.512	53.855	0	NA	NA	NA
DVMSDQFNSREARRK	15	1	Unmodified	_DVMSDQFNSREARRK_							0	0	0	0	0	3	3	seq_23209	seq_23209	seq_23209			MULTI-MSMS	NA	20120609_VR_Bsu_TripleSILAC_WTPrkCPrpCrep_GeLC_F16	VR	613.97	3	613.636	1837.89	95676.2	2.3155	0.0014208	-0.1659	-0.0001018	2.1496	0.001319	613.635	615.312	616.307	46.348	0.5736	46.348	45.958	46.532	0	NA	NA	NA
DVREDTIMAIEQMTMPQLGESVTEGTISK	29	1	Unmodified	_DVREDTIMAIEQMTMPQLGESVTEGTISK_							0	0	0	0	0	1	1	seq_144175	seq_144175	seq_144175			ISO-MSMS	1	20140902_VR_Bsu_TripleSILAC_WTyabTybdM_rep2_GeLC_13	VR	804.14	4	803.14	3208.53	NA	NA	NA	-2.1851	-0.0017549	NA	NA	NA	NA	NA	73.442	1.6892	73.442	72.586	74.275	0	NA	NA	NA
DYIQHMTDHDMLK	13	1	2 Oxidation (M)	_DYIQHM(ox)TDHDM(ox)LK_		DYIQHM(1)TDHDM(1)LK			DYIQHM(62.53)TDHDM(62.53)LK		0	0	2	0	0	0	0	seq_230403	seq_230403	seq_230403			ISO-MSMS	2	20130222_AC_Bsu_LB_M9_OG_BR1_04	AC	843.87	2	839.864	1677.71	NA	NA	NA	0.39106	0.00032843	NA	NA	NA	NA	NA	82.353	0.18388	82.353	82.238	82.422	0	NA	NA	NA
DYIQHMTDHDMLK	13	1	2 Oxidation (M)	_DYIQHM(ox)TDHDM(ox)LK_		DYIQHM(1)TDHDM(1)LK			DYIQHM(70.09)TDHDM(70.09)LK		0	0	2	0	0	0	0	seq_230403	seq_230403	seq_230403			ISO-MSMS	2	20130222_AC_Bsu_LB_M9_OG_BR2_04	AC	843.87	2	839.864	1677.71	NA	NA	NA	-0.082194	-6.9032e-05	NA	NA	NA	NA	NA	82.346	0.267	82.346	82.142	82.409	0	NA	NA	NA
DYIQHMTDHDMLK	13	1	2 Oxidation (M)	_DYIQHM(ox)TDHDM(ox)LK_		DYIQHM(1)TDHDM(1)LK			DYIQHM(63.97)TDHDM(63.97)LK		0	0	2	0	0	0	0	seq_230403	seq_230403	seq_230403			MULTI-MSMS	NA	20130830_BoSo_Bsubtilis_LysC_OffGel_Glu_Succ_BR1_04	BS	844.37	2	839.864	1677.71	81063.9	-0.36685	-0.00030811	0.75873	0.00063723	0.39188	0.00032912	839.865	843.872	NA	82.496	0.34277	82.496	82.261	82.604	0	NA	NA	NA
DYIQHMTDHDMLK	13	1	2 Oxidation (M)	_DYIQHM(ox)TDHDM(ox)LK_		DYIQHM(1)TDHDM(1)LK			DYIQHM(49.36)TDHDM(49.36)LK		0	0	2	0	0	0	0	seq_230403	seq_230403	seq_230403			MULTI-MSMS	NA	20130830_BoSo_Bsubtilis_LysC_Offgel_Glu_Succ_BR1_05	BS	844.37	2	839.864	1677.71	83310.2	0.58701	0.000493	0.031396	2.6368e-05	0.6184	0.00051937	839.864	844.372	NA	82.504	0.17407	82.504	82.394	82.568	0	NA	NA	NA
DYIQHMTDHDMLK	13	1	2 Oxidation (M)	_DYIQHM(ox)TDHDM(ox)LK_		DYIQHM(1)TDHDM(1)LK			DYIQHM(46.88)TDHDM(46.88)LK		0	0	2	0	0	0	0	seq_230403	seq_230403	seq_230403			MULTI-MSMS	NA	20130830_BoSo_Bsubtilis_LysC_OffGel_Glu_Succ_BR1_07	BS	839.87	2	839.864	1677.71	82956	1.6453	0.0013819	0.042389	3.5601e-05	1.6877	0.0014175	839.864	844.372	NA	82.536	0.19728	82.536	82.411	82.608	0	NA	NA	NA
DYIQHMTDHDMLK	13	1	2 Oxidation (M)	_DYIQHM(ox)TDHDM(ox)LK_		DYIQHM(1)TDHDM(1)LK			DYIQHM(49.36)TDHDM(49.36)LK		0	0	2	0	0	0	0	seq_230403	seq_230403	seq_230403			MULTI-MSMS	NA	20130906_BoSo_Bsubtilis_LysC_OffGel_Glu_Succ_BR2_04	BS	843.87	2	839.864	1677.71	81773.5	0.071766	6.0273e-05	-0.084883	-7.129e-05	-0.013117	-1.1017e-05	840.365	843.871	NA	82.547	0.21284	82.547	82.398	82.611	0	NA	NA	NA
EAAVLIVEK	9	1	Unmodified	_EAAVLIVEK_							0	0	0	0	0	0	0	seq_137690	seq_137690	seq_137690			ISO-MSMS	0	20120427_BoSo_Bsubtilis_SuperSilacreplicate2_Offgel_LysC_Hcd_firsttransSlice02	BS	486.29	2	486.292	970.57	NA	NA	NA	0.30481	0.00014823	NA	NA	NA	NA	NA	46.973	0.52317	46.973	46.694	47.218	0	NA	NA	NA
EAAVLIVEK	9	1	Unmodified	_EAAVLIVEK_							0	0	0	0	0	0	0	seq_137690	seq_137690	seq_137690			ISO-MSMS	0	20120427_BoSo_Bsubtilis_SuperSilacreplicate2_Offgel_LysC_Hcd_Lag_Slice02	BS	486.29	2	486.292	970.57	NA	NA	NA	0.47302	0.00023003	NA	NA	NA	NA	NA	47.378	0.38618	47.378	47.119	47.505	0	NA	NA	NA
EAAVLIVEK	9	1	Unmodified	_EAAVLIVEK_							0	0	0	0	0	0	0	seq_137690	seq_137690	seq_137690			ISO-MSMS	0	20120427_BoSo_Bsubtilis_SuperSilacreplicate2_Offgel_LysC_Hcd_secondtransSlice02	BS	486.29	2	486.292	970.57	NA	NA	NA	0.17056	8.294e-05	NA	NA	NA	NA	NA	45.647	0.41893	45.647	45.405	45.824	0	NA	NA	NA
EAHTIVQQK	9	1	Unmodified	_EAHTIVQQK_							0	0	0	0	0	0	0	seq_139799	seq_139799	seq_139799			MULTI-MSMS	NA	20120314_VR_TripleSILAC_pT1L1T2rep_F09	VR	527.29	2	527.288	1052.56	57055.3	0.090464	4.7701e-05	-0.21866	-0.0001153	-0.1282	-6.7598e-05	527.288	529.3	531.295	57.671	1.1013	57.671	56.931	58.033	0	NA	NA	NA
EAHTIVQQK	9	1	Unmodified	_EAHTIVQQK_							0	0	0	0	0	0	0	seq_139799	seq_139799	seq_139799			MULTI-MSMS	NA	20120508_VR_Bsu_TripleSILACrep1_pT1L1T2_F07	VR	527.29	2	527.288	1052.56	58592.6	-0.15234	-8.0328e-05	0.41006	0.00021622	0.25772	0.00013589	527.288	529.3	531.295	68.175	0.4136	68.175	67.936	68.35	0	NA	NA	NA
EAHTIVQQK	9	1	Unmodified	_EAHTIVQQK_							0	0	0	0	0	0	0	seq_139799	seq_139799	seq_139799			MULTI-MSMS	NA	20120514_VR_Bsu_TripleSILACrep1_pL2ESLS_F07	VR	527.29	2	527.288	1052.56	57988.9	0.066568	3.51e-05	-0.19887	-0.00010486	-0.1323	-6.976e-05	527.288	529.3	531.295	55.872	0.90942	55.872	55.308	56.218	0	NA	NA	NA
EAHTIVQQK	9	1	Unmodified	_EAHTIVQQK_							0	0	0	0	0	0	0	seq_139799	seq_139799	seq_139799			MULTI-MSMS	NA	20121111_VR_Bsu_TripleSILAC_pWTPtkAPtpZReplicate2a_F10_121111163031	VR	529.3	2	527.288	1052.56	58233.8	0.16526	8.7137e-05	-0.30963	-0.00016327	-0.14438	-7.6129e-05	527.288	529.3	531.295	35.921	0.80729	35.921	35.458	36.265	0	NA	NA	NA
EAHTIVQQK	9	1	Unmodified	_EAHTIVQQK_							0	0	0	0	0	0	0	seq_139799	seq_139799	seq_139799			ISO-MSMS	2	20121222_BoSo_Bsubtilis_SuperSilac_EtOH_Rep2_GelC_CID_LysC_10mins_09	BS	531.3	2	527.288	1052.56	NA	NA	NA	-0.082147	-4.3315e-05	NA	NA	NA	NA	NA	33.924	0.36785	33.924	33.81	34.178	0	NA	NA	NA
EAHTIVQQK	9	1	Unmodified	_EAHTIVQQK_							0	0	0	0	0	0	0	seq_139799	seq_139799	seq_139799			MULTI-MSMS	NA	20130707_VR_Bsu_pWTPtkAPtpZreplicate4_F03	VR	351.86	3	351.861	1052.56	72538	0.98909	0.00034802	0.52469	0.00018462	1.5138	0.00053264	351.861	353.203	354.532	16.955	0.34362	16.955	16.739	17.083	0	NA	NA	NA
EAHTIVQQK	9	1	Unmodified	_EAHTIVQQK_							0	0	0	0	0	0	0	seq_139799	seq_139799	seq_139799			MULTI-MSMS	NA	20140711_CT_Bsubtilis_InSolution_03	CT	351.86	3	351.861	1052.56	124380	0.40144	0.00014125	0.64412	0.00022664	1.0456	0.00036789	351.861	NA	NA	38.856	0.77075	38.856	38.477	39.248	0	NA	NA	NA
EAHTIVQQK	9	1	Unmodified	_EAHTIVQQK_							0	0	0	0	0	0	0	seq_139799	seq_139799	seq_139799			MULTI-MSMS	NA	20140711_CT_Bsubtilis_InSolution_05	CT	351.86	3	351.861	1052.56	130365	1.3342	0.00046947	-0.11438	-4.0245e-05	1.2199	0.00042922	351.861	NA	NA	37.063	0.90501	37.063	36.491	37.396	0	NA	NA	NA
EAICMLGGIEAGGTK	15	1	Oxidation (M)	_EAICM(ox)LGGIEAGGTK_		EAICM(1)LGGIEAGGTK			EAICM(60.35)LGGIEAGGTK		0	0	1	0	0	0	0	seq_90556	seq_90556	seq_90556			ISO-MSMS	2	20120411_BoSo_LysC_Bsubtilis_SuperSilac_Log_GelC_Slice15	BS	765.87	2	761.866	1521.72	NA	NA	NA	-0.77408	-0.00058974	NA	NA	NA	NA	NA	42.786	0.51693	42.786	42.506	43.023	0	NA	NA	NA
EAICMLGGIEAGGTK	15	1	Oxidation (M)	_EAICM(ox)LGGIEAGGTK_		EAICM(1)LGGIEAGGTK			EAICM(40.48)LGGIEAGGTK		0	0	1	0	0	0	0	seq_90556	seq_90556	seq_90556			MULTI-MSMS	NA	20120609_VR_Bsu_TripleSILAC_WTPrkCPrpCrep_GeLC_F16	VR	765.87	2	761.866	1521.72	85815.4	2.0014	0.0015248	-0.28853	-0.00021982	1.7128	0.0013049	761.866	763.878	765.873	43.674	0.29078	43.674	43.504	43.795	0	NA	NA	NA
EAKATILTAVAEDPTGYGR	19	1	Unmodified	_EAKATILTAVAEDPTGYGR_							0	0	0	0	1	1	0	seq_85001	seq_85001	seq_85001			MULTI-MSMS	NA	20130610_AC_GelC_ArgC_BR2_Log_ES_LS_03b	AC	655.01	3	655.009	1962.01	93276.9	2.123	0.0013906	-0.29218	-0.00019138	1.8308	0.0011992	655.343	656.685	657.68	59.79	0.47641	59.79	59.59	60.066	0	NA	NA	NA
EAKATILTAVAEDPTGYGR	19	1	Unmodified	_EAKATILTAVAEDPTGYGR_							0	0	0	0	1	1	0	seq_85001	seq_85001	seq_85001			MULTI-MSMS	NA	20130610_AC_GelC_ArgC_BR2_Log_ES_LS_05	AC	655.01	3	655.009	1962.01	92053.1	2.5672	0.0016815	-0.48641	-0.0003186	2.0808	0.0013629	655.343	656.685	657.68	59.055	0.85229	59.055	58.434	59.287	0	NA	NA	NA
EAKATILTAVAEDPTGYGR	19	1	Unmodified	_EAKATILTAVAEDPTGYGR_							0	0	0	0	1	1	0	seq_85001	seq_85001	seq_85001			MULTI-MSMS	NA	20130610_AC_GelC_ArgC_BR2_Log_ES_LS_06	AC	655.34	3	655.009	1962.01	93304.3	2.224	0.0014568	-0.36169	-0.00023691	1.8624	0.0012199	655.343	656.35	657.68	59.081	0.58185	59.081	58.764	59.346	-3.8147e-06	NA	NA	NA
EAKATILTAVAEDPTGYGR	19	1	Unmodified	_EAKATILTAVAEDPTGYGR_							0	0	0	0	1	1	0	seq_85001	seq_85001	seq_85001			MULTI-MSMS	NA	20130610_AC_GelC_ArgC_BR2_Log_ES_LS_07	AC	655.01	3	655.009	1962.01	95243.4	1.6898	0.0011068	0.17474	0.00011446	1.8645	0.0012213	655.344	656.35	658.015	58.945	0.83387	58.945	58.577	59.411	0	NA	NA	NA
EAKATILTAVAEDPTGYGR	19	1	Unmodified	_EAKATILTAVAEDPTGYGR_							0	0	0	0	1	1	0	seq_85001	seq_85001	seq_85001			MULTI-MSMS	NA	20130610_AC_GelC_ArgC_BR2_Log_ES_LS_07	AC	982.51	2	982.01	1962.01	75598.4	1.5476	0.0015197	0.39663	0.00038949	1.9442	0.0019092	982.512	984.524	986.017	58.929	0.4411	58.929	58.724	59.165	0	NA	NA	NA
EAKATILTAVAEDPTGYGR	19	1	Unmodified	_EAKATILTAVAEDPTGYGR_							0	0	0	0	1	1	0	seq_85001	seq_85001	seq_85001			MULTI-MSMS	NA	20130610_AC_GelC_ArgC_BR2_Log_ES_LS_08	AC	658.02	3	655.009	1962.01	93328.6	2.4827	0.0016262	-0.40231	-0.00026351	2.0804	0.0013627	655.009	656.685	657.68	59.028	0.81113	59.028	58.629	59.44	0	NA	NA	NA
EAKATILTAVAEDPTGYGR	19	1	Unmodified	_EAKATILTAVAEDPTGYGR_							0	0	0	0	1	1	0	seq_85001	seq_85001	seq_85001			ISO-MSMS	2	20130610_AC_GelC_ArgC_BR2_Log_ES_LS_08	AC	986.52	2	982.01	1962.01	NA	NA	NA	-0.15729	-0.00015446	NA	NA	NA	NA	NA	59.031	0.33887	59.031	58.813	59.152	0	NA	NA	NA
EAKATILTAVAEDPTGYGR	19	1	Unmodified	_EAKATILTAVAEDPTGYGR_							0	0	0	0	1	1	0	seq_85001	seq_85001	seq_85001			MULTI-MSMS	NA	20130610_AC_GelC_ArgC_BR2_Log_ES_LS_09	AC	657.68	3	655.009	1962.01	93090.4	2.4166	0.0015829	-0.019651	-1.2872e-05	2.3969	0.00157	655.009	656.351	657.681	58.728	0.72704	58.728	58.412	59.14	0	NA	NA	NA
EAKATILTAVAEDPTGYGR	19	1	Unmodified	_EAKATILTAVAEDPTGYGR_							0	0	0	0	1	1	0	seq_85001	seq_85001	seq_85001			ISO-MSMS	2	20130610_AC_GelC_ArgC_BR2_Log_ES_LS_09	AC	986.52	2	982.01	1962.01	NA	NA	NA	0.26702	0.00026222	NA	NA	NA	NA	NA	58.728	0.33998	58.728	58.556	58.896	0	NA	NA	NA
EAKATILTAVAEDPTGYGR	19	1	Unmodified	_EAKATILTAVAEDPTGYGR_							0	0	0	0	1	1	0	seq_85001	seq_85001	seq_85001			ISO-MSMS	2	20130610_AC_GelC_ArgC_BR2_Log_ES_LS_11	AC	657.68	3	655.009	1962.01	NA	NA	NA	0.052843	3.4613e-05	NA	NA	NA	NA	NA	58.824	0.96767	58.824	58.211	59.178	0	NA	NA	NA
EAKATILTAVAEDPTGYGR	19	1	Unmodified	_EAKATILTAVAEDPTGYGR_							0	0	0	0	1	1	0	seq_85001	seq_85001	seq_85001			ISO-MSMS	2	20130610_AC_GelC_ArgC_BR2_Log_ES_LS_11	AC	986.52	2	982.01	1962.01	NA	NA	NA	0.28485	0.00027973	NA	NA	NA	NA	NA	58.832	0.38248	58.832	58.604	58.987	0	NA	NA	NA
EAKATILTAVAEDPTGYGR	19	1	Unmodified	_EAKATILTAVAEDPTGYGR_							0	0	0	0	1	1	0	seq_85001	seq_85001	seq_85001			MULTI-MSMS	NA	201306014_AC_GelC_ArgC_BR3_Log_ES_LS_04	AC	658.02	3	655.009	1962.01	94478.6	2.1329	0.0013971	0.14326	9.3835e-05	2.2762	0.0014909	655.344	656.685	657.681	58.954	0.59372	58.954	58.651	59.245	-3.8147e-06	NA	NA	NA
EAKATILTAVAEDPTGYGR	19	1	Unmodified	_EAKATILTAVAEDPTGYGR_							0	0	0	0	1	1	0	seq_85001	seq_85001	seq_85001			MSMS	0	201306014_AC_GelC_ArgC_BR3_Log_ES_LS_06	AC	655.01	3	655.009	1962.01	NA	NA	NA	NA	NA	NA	NA	NA	NA	NA	56.231	1	56.231	55.731	56.731	0	NA	NA	NA
EAKATILTAVAEDPTGYGR	19	1	Unmodified	_EAKATILTAVAEDPTGYGR_							0	0	0	0	1	1	0	seq_85001	seq_85001	seq_85001			MULTI-MSMS	NA	201306014_AC_GelC_ArgC_BR3_Log_ES_LS_07	AC	655.34	3	655.009	1962.01	94543.6	1.7977	0.0011775	-0.19915	-0.00013044	1.5985	0.0010471	655.343	656.351	657.68	57.691	0.51619	57.691	57.451	57.967	-3.8147e-06	NA	NA	NA
EAKATILTAVAEDPTGYGR	19	1	Unmodified	_EAKATILTAVAEDPTGYGR_							0	0	0	0	1	1	0	seq_85001	seq_85001	seq_85001			MULTI-MSMS	NA	201306014_AC_GelC_ArgC_BR3_Log_ES_LS_08	AC	655.35	3	655.009	1962.01	95397.7	1.8529	0.0012136	-0.079285	-5.1932e-05	1.7736	0.0011617	655.344	656.35	658.014	56.292	0.54264	56.292	56.011	56.553	0	NA	NA	NA
EAKATILTAVAEDPTGYGR	19	1	Unmodified	_EAKATILTAVAEDPTGYGR_							0	0	0	0	1	1	0	seq_85001	seq_85001	seq_85001			MULTI-MSMS	NA	201306014_AC_GelC_ArgC_BR3_Log_ES_LS_08	AC	984.02	2	982.01	1962.01	77311.9	1.9041	0.0018699	0.15783	0.00015499	2.0619	0.0020248	982.512	984.525	986.017	56.264	0.40369	56.264	56.103	56.507	0	NA	NA	NA
EAKATILTAVAEDPTGYGR	19	1	Unmodified	_EAKATILTAVAEDPTGYGR_							0	0	0	0	1	1	0	seq_85001	seq_85001	seq_85001			ISO-MSMS	2	201306014_AC_GelC_ArgC_BR3_Log_ES_LS_09	AC	657.68	3	655.009	1962.01	NA	NA	NA	-0.26579	-0.00017409	NA	NA	NA	NA	NA	55.222	0.66295	55.222	54.927	55.59	-3.8147e-06	NA	NA	NA
EAKATILTAVAEDPTGYGR	19	1	Unmodified	_EAKATILTAVAEDPTGYGR_							0	0	0	0	1	1	0	seq_85001	seq_85001	seq_85001			ISO-MSMS	2	201306014_AC_GelC_ArgC_BR3_Log_ES_LS_09	AC	986.52	2	982.01	1962.01	NA	NA	NA	-0.11297	-0.00011094	NA	NA	NA	NA	NA	55.224	0.35339	55.224	55.017	55.37	0	NA	NA	NA
EAKATILTAVAEDPTGYGR	19	1	Unmodified	_EAKATILTAVAEDPTGYGR_							0	0	0	0	1	1	0	seq_85001	seq_85001	seq_85001			MULTI-MSMS	NA	201306014_AC_GelC_ArgC_BR3_Log_ES_LS_10	AC	658.02	3	655.009	1962.01	92380.5	1.9919	0.0013047	0.036196	2.3709e-05	2.0281	0.0013284	655.343	656.685	657.681	55.471	0.60258	55.471	55.13	55.733	0	NA	NA	NA
EAKATILTAVAEDPTGYGR	19	1	Unmodified	_EAKATILTAVAEDPTGYGR_							0	0	0	0	1	1	0	seq_85001	seq_85001	seq_85001			ISO-MSMS	2	201306014_AC_GelC_ArgC_BR3_Log_ES_LS_10	AC	986.52	2	982.01	1962.01	NA	NA	NA	1.021	0.0010026	NA	NA	NA	NA	NA	55.45	0.27718	55.45	55.316	55.593	0	NA	NA	NA
EAKATILTAVAEDPTGYGR	19	1	Unmodified	_EAKATILTAVAEDPTGYGR_							0	0	0	0	1	1	0	seq_85001	seq_85001	seq_85001			MULTI-MSMS	NA	201306014_AC_GelC_ArgC_BR3_Log_ES_LS_11	AC	658.02	3	655.009	1962.01	93563.8	1.1209	0.00073419	0.036357	2.3814e-05	1.1572	0.000758	655.343	656.686	657.681	56.028	0.59636	56.028	55.687	56.283	0	NA	NA	NA
EAKATILTAVAEDPTGYGR	19	1	Unmodified	_EAKATILTAVAEDPTGYGR_							0	0	0	0	1	1	0	seq_85001	seq_85001	seq_85001			ISO-MSMS	2	201306014_AC_GelC_ArgC_BR3_Log_ES_LS_12	AC	657.68	3	655.009	1962.01	NA	NA	NA	-0.21215	-0.00013896	NA	NA	NA	NA	NA	55.732	0.6418	55.732	55.431	56.073	0	NA	NA	NA
EAKATILTAVAEDPTGYGR	19	1	Unmodified	_EAKATILTAVAEDPTGYGR_							0	0	0	0	1	1	0	seq_85001	seq_85001	seq_85001			ISO-MSMS	2	201306014_AC_GelC_ArgC_BR3_Log_ES_LS_13	AC	658.02	3	655.009	1962.01	NA	NA	NA	-0.94945	-0.0006219	NA	NA	NA	NA	NA	55.376	0.38853	55.376	55.144	55.533	0	NA	NA	NA
EAVQNMNVYQLK	12	1	Oxidation (M)	_EAVQNM(ox)NVYQLK_		EAVQNM(1)NVYQLK			EAVQNM(55.04)NVYQLK		0	0	1	0	0	0	0	seq_93957	seq_93957	seq_93957			ISO-MSMS	2	01072012_BoSo_BSubtilis_SUPER_SILAC_InGel_ES_Slice07	BS	487.58	3	484.91	1451.71	NA	NA	NA	0.87469	0.00042415	NA	NA	NA	NA	NA	65.448	0.62096	65.448	64.991	65.612	0	NA	NA	NA
EAVQNMNVYQLK	12	1	Oxidation (M)	_EAVQNM(ox)NVYQLK_		EAVQNM(1)NVYQLK			EAVQNM(43.5)NVYQLK		0	0	1	0	0	0	0	seq_93957	seq_93957	seq_93957			ISO-MSMS	2	01072012_BoSo_BSubtilis_SUPER_SILAC_InGel_LS_Slice07	BS	487.58	3	484.91	1451.71	NA	NA	NA	-0.3585	-0.00017384	NA	NA	NA	NA	NA	65.171	0.43281	65.171	64.762	65.195	0	NA	NA	NA
EAVQYANKVSLYMDFEIR	18	1	Unmodified	_EAVQYANKVSLYMDFEIR_							0	0	0	0	1	1	0	seq_246783	seq_246783	seq_246783			ISO-MSMS	2	20130610_AC_GelC_ArgC_BR2_Log_ES_LS_14	AC	546.78	4	544.774	2175.07	NA	NA	NA	2.4743	0.0013479	NA	NA	NA	NA	NA	31.853	0.65139	31.853	31.388	32.039	1.9073e-06	NA	NA	NA
ECIQLVLDANIK	12	1	Unmodified	_ECIQLVLDANIK_							0	0	0	0	0	0	0	seq_83533	seq_83533	seq_83533			MULTI-MSMS	NA	20120223_BoSo_Bsubtilis_Ingel_OldBuffer_04	BS	708.38	2	708.382	1414.75	90627.3	1.0243	0.00072558	-0.59727	-0.00042309	0.42701	0.00030248	708.381	NA	NA	52.755	0.40685	52.755	52.476	52.883	0	NA	NA	NA
EEAIRGMVEK	10	1	Oxidation (M)	_EEAIRGM(ox)VEK_		EEAIRGM(1)VEK			EEAIRGM(107.79)VEK		0	0	1	0	0	1	1	seq_214989	seq_214989	seq_214989			ISO-MSMS	0	01052012_BoSo_First_transition_Bacillus_SUPERSILAC_CID_test_Dec27tune	BS	589.3	2	589.298	1176.58	NA	NA	NA	-0.079813	-4.7034e-05	NA	NA	NA	NA	NA	72.437	0.67341	72.437	72.067	72.74	0	NA	NA	NA
EEAIRGMVEK	10	1	Oxidation (M)	_EEAIRGM(ox)VEK_		EEAIRGM(1)VEK			EEAIRGM(79.49)VEK		0	0	1	0	0	1	1	seq_214989	seq_214989	seq_214989			ISO-MSMS	2	01072012_BoSo_BSubtilis_SUPER_SILAC_InGel_LS_Slice04	BS	593.3	2	589.298	1176.58	NA	NA	NA	0.75255	0.00044347	NA	NA	NA	NA	NA	75.277	0.43225	75.277	75.1	75.532	7.6294e-06	NA	NA	NA
EEAIRGMVEK	10	1	Oxidation (M)	_EEAIRGM(ox)VEK_		EEAIRGM(1)VEK			EEAIRGM(60.1)VEK		0	0	1	0	0	1	1	seq_214989	seq_214989	seq_214989			ISO-MSMS	0	01072012_BoSo_BSubtilis_SUPER_SILAC_InGel_SecondTrans_Slice05	BS	589.3	2	589.298	1176.58	NA	NA	NA	0.72046	0.00042456	NA	NA	NA	NA	NA	74.747	0.60755	74.747	74.586	75.193	0	NA	NA	NA
EEAIRGMVEK	10	1	Oxidation (M)	_EEAIRGM(ox)VEK_		EEAIRGM(1)VEK			EEAIRGM(53.6)VEK		0	0	1	0	0	1	1	seq_214989	seq_214989	seq_214989			MULTI-MSMS	NA	20091124_BoMa_SA_BacillusSILAC-KO_stat_04	BM	591.31	2	589.298	1176.58	54442	0.85854	0.00050594	0.82956	0.00048886	1.6881	0.0009948	589.298	591.31	593.305	100.05	2.1625	100.05	98.828	100.99	0	NA	NA	NA
EEAIRGMVEK	10	1	Oxidation (M)	_EEAIRGM(ox)VEK_		EEAIRGM(1)VEK			EEAIRGM(41.12)VEK		0	0	1	0	0	1	1	seq_214989	seq_214989	seq_214989			MULTI-MSMS	NA	20091124_BoMa_SA_BacillusSILAC-KO_stat_05	BM	591.31	2	589.298	1176.58	54355.5	0.58901	0.0003471	1.3068	0.00077007	1.8958	0.0011172	589.298	591.311	593.305	100.07	1.3072	100.07	99.767	101.07	0	NA	NA	NA
EEAIRGMVEK	10	1	Oxidation (M)	_EEAIRGM(ox)VEK_		EEAIRGM(1)VEK			EEAIRGM(63.22)VEK		0	0	1	0	0	1	1	seq_214989	seq_214989	seq_214989			MULTI-MSMS	NA	20120323_VR_Bsu_TripleSILAC_GeLC_T1L1T2_F10	VR	591.31	2	589.298	1176.58	97407.4	4.4219	0.0026058	0.79736	0.00046988	5.2193	0.0030757	589.298	591.31	593.305	61.177	2.0442	61.177	60.231	62.275	-3.8147e-06	NA	NA	NA
EEAIRGMVEK	10	1	Oxidation (M)	_EEAIRGM(ox)VEK_		EEAIRGM(1)VEK			EEAIRGM(60.1)VEK		0	0	1	0	0	1	1	seq_214989	seq_214989	seq_214989			ISO-MSMS	0	20120407_BoSo_LysC_Bsubtilis_SuperSilac_firsttrans_GelC_Slice10	BS	589.3	2	589.298	1176.58	NA	NA	NA	0.95651	0.00056367	NA	NA	NA	NA	NA	64.688	1.7784	64.688	63.849	65.628	0	NA	NA	NA
EEAIRGMVEK	10	1	Oxidation (M)	_EEAIRGM(ox)VEK_		EEAIRGM(1)VEK			EEAIRGM(53.75)VEK		0	0	1	0	0	1	1	seq_214989	seq_214989	seq_214989			ISO-MSMS	0	20120407_BoSo_LysC_Bsubtilis_SuperSilac_Lag_GelC_Slice10	BS	589.3	2	589.298	1176.58	NA	NA	NA	0.77901	0.00045907	NA	NA	NA	NA	NA	64.794	1.5572	64.794	64.15	65.707	0	NA	NA	NA
EEAIRGMVEK	10	1	Oxidation (M)	_EEAIRGM(ox)VEK_		EEAIRGM(1)VEK			EEAIRGM(99.01)VEK		0	0	1	0	0	1	1	seq_214989	seq_214989	seq_214989			ISO-MSMS	0	20120411_BoSo_LysC_Bsubtilis_SuperSilac_Log_GelC_Slice10	BS	589.3	2	589.298	1176.58	NA	NA	NA	0.92615	0.00054578	NA	NA	NA	NA	NA	65.151	2.0789	65.151	64.076	66.154	0	NA	NA	NA
EEAIRGMVEK	10	1	Oxidation (M)	_EEAIRGM(ox)VEK_		EEAIRGM(1)VEK			EEAIRGM(66.27)VEK		0	0	1	0	0	1	1	seq_214989	seq_214989	seq_214989			MSMS	2	20120411_BoSo_LysC_Bsubtilis_SuperSilac_Log_GelC_Slice10	BS	593.31	2	589.298	1176.58	NA	NA	NA	NA	NA	NA	NA	NA	NA	NA	65.66	1	65.66	65.16	66.16	0	NA	NA	NA
EEAIRGMVEK	10	1	Oxidation (M)	_EEAIRGM(ox)VEK_		EEAIRGM(1)VEK			EEAIRGM(61.76)VEK		0	0	1	0	0	1	1	seq_214989	seq_214989	seq_214989			ISO-MSMS	0	20120413_BoSo_LysC_Bsubtilis_SuperSilac_ES_GelC_Slice14	BS	589.3	2	589.298	1176.58	NA	NA	NA	0.46854	0.00027611	NA	NA	NA	NA	NA	63.819	1.6954	63.819	62.892	64.587	0	NA	NA	NA
EEAIRGMVEK	10	1	Oxidation (M)	_EEAIRGM(ox)VEK_		EEAIRGM(1)VEK			EEAIRGM(55.08)VEK		0	0	1	0	0	1	1	seq_214989	seq_214989	seq_214989			ISO-MSMS	0	20120413_BoSo_LysC_Bsubtilis_SuperSilac_ES_GelC_Slice14	BS	589.3	2	589.298	1176.58	NA	NA	NA	-0.32764	-0.00019308	NA	NA	NA	NA	NA	68.291	0.47998	68.291	68.125	68.605	0	NA	NA	NA
EEAIRGMVEK	10	1	Oxidation (M)	_EEAIRGM(ox)VEK_		EEAIRGM(1)VEK			EEAIRGM(90.91)VEK		0	0	1	0	0	1	1	seq_214989	seq_214989	seq_214989			ISO-MSMS	1	20120416_VR_Bsu_TripleSILAC_L2ESLSrep_GeLC_F10	VR	591.31	2	589.298	1176.58	NA	NA	NA	0.49086	0.00028927	NA	NA	NA	NA	NA	64.67	1.8632	64.67	63.64	65.503	0	NA	NA	NA
EEAIRGMVEK	10	1	Oxidation (M)	_EEAIRGM(ox)VEK_		EEAIRGM(1)VEK			EEAIRGM(54.72)VEK		0	0	1	0	0	1	1	seq_214989	seq_214989	seq_214989			MULTI-MSMS	NA	20120419_VR_Bsu_TripleSILAC_T1L1T2rep_OG_F01	VR	591.31	2	589.298	1176.58	93453.1	0.35782	0.00021086	-0.73311	-0.00043202	-0.37529	-0.00022116	589.297	591.309	593.305	70.299	1.0267	70.299	69.925	70.951	0	NA	NA	NA
EEAIRGMVEK	10	1	Oxidation (M)	_EEAIRGM(ox)VEK_		EEAIRGM(1)VEK			EEAIRGM(43.77)VEK		0	0	1	0	0	1	1	seq_214989	seq_214989	seq_214989			MULTI-MSMS	NA	20120420_VR_Bsu_TripleSILAC_L2ESLSrep_OG_F01	VR	589.3	2	589.298	1176.58	93013.4	0.62413	0.0003678	0.91911	0.00054163	1.5432	0.00090943	589.298	591.31	593.305	68.95	0.79314	68.95	68.462	69.256	0	NA	NA	NA
EEAIRGMVEK	10	1	Oxidation (M)	_EEAIRGM(ox)VEK_		EEAIRGM(1)VEK			EEAIRGM(78.1)VEK		0	0	1	0	0	1	1	seq_214989	seq_214989	seq_214989			MULTI-MSMS	NA	20120523_VR_Bsu_TripleSILACrep1_L2ESLS_GeLC_F10	VR	591.31	2	589.298	1176.58	93074.8	-0.82746	-0.00048762	0.57057	0.00033623	-0.25689	-0.00015138	589.298	591.311	593.305	63.378	1.9416	63.378	62.135	64.077	0	NA	NA	NA
EEAIRGMVEK	10	1	Oxidation (M)	_EEAIRGM(ox)VEK_		EEAIRGM(1)VEK			EEAIRGM(59.93)VEK		0	0	1	0	0	1	1	seq_214989	seq_214989	seq_214989			MULTI-MSMS	NA	20120601_VR_Bsu_TripleSILAC_WTPrkCPrpC_GeLC_F10	VR	593.31	2	589.298	1176.58	94690.4	0.56747	0.00033441	0.35208	0.00020748	0.91955	0.00054189	589.298	591.31	593.305	63.62	1.4349	63.62	63.084	64.519	0	NA	NA	NA
EEAIRGMVEK	10	1	Oxidation (M)	_EEAIRGM(ox)VEK_		EEAIRGM(1)VEK			EEAIRGM(90.91)VEK		0	0	1	0	0	1	1	seq_214989	seq_214989	seq_214989			MULTI-MSMS	NA	20120718_VR_Bsu_TripleSILAC_WTPtkAPtpZ_GeLC_F11	VR	593.31	2	589.298	1176.58	98005.4	2.3707	0.0013971	0.62584	0.00036881	2.9966	0.0017659	589.298	591.311	593.305	67.616	1.245	67.616	67.08	68.325	7.6294e-06	NA	NA	NA
EEAIRGMVEK	10	1	Oxidation (M)	_EEAIRGM(ox)VEK_		EEAIRGM(1)VEK			EEAIRGM(55.06)VEK		0	0	1	0	0	1	1	seq_214989	seq_214989	seq_214989			MULTI-MSMS	NA	20120718_VR_Bsu_TripleSILAC_WTPtkAPtpZ_GeLC_F11	VR	589.3	2	589.298	1176.58	98775.3	2.5073	0.0014775	-1.1137	-0.0006563	1.3936	0.00082125	589.297	591.309	593.304	72.606	0.51746	72.606	72.356	72.873	0	NA	NA	NA
EEAIRGMVEK	10	1	Oxidation (M)	_EEAIRGM(ox)VEK_		EEAIRGM(1)VEK			EEAIRGM(72.33)VEK		0	0	1	0	0	1	1	seq_214989	seq_214989	seq_214989			MULTI-MSMS	NA	20120902_VR_Bsu_TripleSILAC_WTPrkCPrpCRep1_GeLC_F10	VR	591.31	2	589.298	1176.58	96456.1	2.5663	0.0015123	0.46559	0.00027437	3.0319	0.0017867	589.297	591.311	593.305	64.92	2.031	64.92	63.988	66.019	0	NA	NA	NA
EEAIRGMVEK	10	1	Oxidation (M)	_EEAIRGM(ox)VEK_		EEAIRGM(1)VEK			EEAIRGM(73.23)VEK		0	0	1	0	0	1	1	seq_214989	seq_214989	seq_214989			ISO-MSMS	0	20120903_VR_Bsu_TripleSILAC_WTPrkCPrpCRep1_OG_F03	VR	589.3	2	589.298	1176.58	NA	NA	NA	2.856	0.001683	NA	NA	NA	NA	NA	70.265	0.32437	70.265	70.148	70.472	0	NA	NA	NA
EEAIRGMVEK	10	1	Oxidation (M)	_EEAIRGM(ox)VEK_		EEAIRGM(1)VEK			EEAIRGM(63.22)VEK		0	0	1	0	0	1	1	seq_214989	seq_214989	seq_214989			ISO-MSMS	2	20121222_BoSo_Bsubtilis_SuperSilac_EtOH_Rep2_GelC_CID_LysC_Prestress_08	BS	593.31	2	589.298	1176.58	NA	NA	NA	0.86584	0.00051024	NA	NA	NA	NA	NA	65.528	1.6461	65.528	64.824	66.47	0	NA	NA	NA
EEAIRGMVEK	10	1	Oxidation (M)	_EEAIRGM(ox)VEK_		EEAIRGM(1)VEK			EEAIRGM(41.08)VEK		0	0	1	0	0	1	1	seq_214989	seq_214989	seq_214989			MULTI-MSMS	NA	20130127_VR_Bsu_TripleSILAC_WTPrkCPrpCReplicate2_GeLC_F15	VR	589.3	2	589.298	1176.58	96677.7	1.287	0.00075843	0.73446	0.00043282	2.0215	0.0011912	589.297	591.31	593.305	69.317	0.95496	69.317	68.815	69.77	0	NA	NA	NA
EEAIRGMVEK	10	1	Oxidation (M)	_EEAIRGM(ox)VEK_		EEAIRGM(1)VEK			EEAIRGM(98.04)VEK		0	0	1	0	0	1	1	seq_214989	seq_214989	seq_214989			ISO-MSMS	0	20130127_VR_Bsu_TripleSILAC_WTPrkCPrpCReplicate2_GeLC_F15	VR	589.3	2	589.298	1176.58	NA	NA	NA	0.79359	0.00046766	NA	NA	NA	NA	NA	64.911	1.4894	64.911	64.418	65.908	0	NA	NA	NA
EEAIRGMVEK	10	1	Oxidation (M)	_EEAIRGM(ox)VEK_		EEAIRGM(1)VEK			EEAIRGM(70.03)VEK		0	0	1	0	0	1	1	seq_214989	seq_214989	seq_214989			ISO-MSMS	2	20130819_VR_Bsu_DoubleSILAC_YabTWTReplicate1_GeLC_F09	VR	593.31	2	589.298	1176.58	NA	NA	NA	0.88618	0.00052222	NA	NA	NA	NA	NA	65.527	2.1869	65.527	64.975	67.162	0	NA	NA	NA
EEAYMADHPIQGLMK	15	1	Oxidation (M)	_EEAYM(ox)ADHPIQGLMK_		EEAYM(0.997)ADHPIQGLM(0.003)K			EEAYM(25.07)ADHPIQGLM(-25.07)K		0	0	1	0	0	0	0	seq_181824	seq_181824	seq_181824			ISO-MSMS	2	20120406_BoSo_LysC_Bsubtilis_SuperSilac_secondtrans_GelC_Slice07	BS	879.41	2	874.903	1747.79	NA	NA	NA	-2.1356	-0.0018685	NA	NA	NA	NA	NA	68.673	0.46004	68.673	68.39	68.85	0	NA	NA	NA
EECAMTAFWGEVIGTMLLIIFGAGVCAGVNLK	32	1	Unmodified	_EECAMTAFWGEVIGTMLLIIFGAGVCAGVNLK_							0	0	0	0	0	0	0	seq_94312	seq_94312	seq_94312			ISO-MSMS	2	01072012_BoSo_BSubtilis_SUPER_SILAC_InGel_LS_Slice01	BS	867.94	4	865.181	3456.7	NA	NA	NA	1.043	0.00090241	NA	NA	NA	NA	NA	66.276	1.5105	66.276	66.031	67.542	0	NA	NA	NA
EECINMIK	8	1	Oxidation (M)	_EECINM(ox)IK_		EECINM(1)IK			EECINM(64.57)IK		0	0	1	0	0	0	0	seq_248474	seq_248474	seq_248474			ISO-MSMS	2	20121222_BoSo_Bsubtilis_SuperSilac_EtOH_Rep2_GelC_CID_LysC_10mins_09	BS	530.75	2	526.741	1051.47	NA	NA	NA	-0.30034	-0.0001582	NA	NA	NA	NA	NA	38.267	1.1118	38.267	37.91	39.022	0	NA	NA	NA
EECINMIK	8	1	Oxidation (M)	_EECINM(ox)IK_		EECINM(1)IK			EECINM(64.21)IK		0	0	1	0	0	0	0	seq_248474	seq_248474	seq_248474			ISO-MSMS	2	20121222_BoSo_Bsubtilis_SuperSilac_EtOH_Rep2_GelC_CID_LysC_Prestress_09	BS	530.75	2	526.741	1051.47	NA	NA	NA	-0.28933	-0.0001524	NA	NA	NA	NA	NA	39.002	1.0962	39.002	38.649	39.746	0	NA	NA	NA
EEDARMFVSYK	11	1	Unmodified	_EEDARMFVSYK_							0	0	0	0	0	1	1	seq_139757	seq_139757	seq_139757			MULTI-MSMS	NA	20120602_VR_Bsu_TripleSILAC_WTPrkCPrpC_OG_F01	VR	691.83	2	687.822	1373.63	89777.6	-0.80509	-0.00055376	0.87395	0.00060112	0.068863	4.7365e-05	687.822	689.835	691.829	37.884	0.39692	37.884	37.731	38.128	0	NA	NA	NA
EEGFSMSYLLRK	12	1	Oxidation (M)	_EEGFSM(ox)SYLLRK_		EEGFSM(1)SYLLRK			EEGFSM(44.64)SYLLRK		0	0	1	0	0	1	1	seq_213813	seq_213813	seq_213813			ISO-MSMS	1	20120104_BoSo_Bacillus_Super_SILAC_First_Transition_Finaltest	BS	494.26	3	492.578	1474.71	NA	NA	NA	1.7417	0.00085793	NA	NA	NA	NA	NA	96.955	0.75101	96.955	96.574	97.325	-7.6294e-06	NA	NA	NA
EEKAMSLDDLQAATK	15	2	Acetyl (K),Oxidation (M)	_EEK(ac)AM(ox)SLDDLQAATK_	EEK(1)AMSLDDLQAATK	EEKAM(1)SLDDLQAATK		EEK(42.95)AMSLDDLQAATK(-42.95)	EEKAM(42.95)SLDDLQAATK		1	0	1	0	1	1	0	seq_59757	seq_59757	seq_59757			ISO-MSMS	0	20130607_AC_BR3_Log_ES_LS_Try_IP	AC	854.41	2	854.409	1706.8	NA	NA	NA	-0.43592	-0.00037245	NA	NA	NA	NA	NA	103.47	0.65058	103.47	103.12	103.77	-7.6294e-06	NA	NA	NA
EELSGRCWAHLEK	13	1	Unmodified	_EELSGRCWAHLEK_							0	0	0	0	0	1	1	seq_58593	seq_58593	seq_58593			MULTI-MSMS	NA	20120601_VR_Bsu_TripleSILAC_WTPrkCPrpC_GeLC_F08	VR	540.27	3	538.928	1613.76	99765.6	1.7074	0.00092018	1.0047	0.00054146	2.7121	0.0014616	538.929	540.27	541.6	25.57	0.45914	25.57	25.364	25.823	0	NA	NA	NA
EELSGRCWAHLEK	13	1	Unmodified	_EELSGRCWAHLEK_							0	0	0	0	0	1	1	seq_58593	seq_58593	seq_58593			MULTI-MSMS	NA	20140902_VR_Bsu_TripleSILAC_WTyabTybdM_rep2_GeLC_08	VR	540.27	3	538.928	1613.76	102738	3.2228	0.0017369	0.97639	0.0005262	4.1992	0.0022631	538.928	540.27	541.6	20.524	0.45875	20.524	20.242	20.7	0	NA	NA	NA
EELSGRCWAHLEK	13	1	Unmodified	_EELSGRCWAHLEK_							0	0	0	0	0	1	1	seq_58593	seq_58593	seq_58593			MULTI-MSMS	NA	20140902_VR_Bsu_TripleSILAC_WTyabTybdM_rep2_GeLC_10	VR	540.27	3	538.928	1613.76	103853	3.7138	0.0020015	1.5152	0.00081656	5.229	0.002818	539.264	540.27	541.6	17.123	0.53095	17.123	16.774	17.305	0	NA	NA	NA
EEVMVSKKNK	10	3	Acetyl (Protein N-term),Oxidation (M),Phospho (STY)	_(ac)EEVM(ox)VS(ph)KKNK_		EEVM(1)VSKKNK	EEVMVS(1)KKNK		EEVM(68.66)VSKKNK	EEVMVS(68.66)KKNK	0	1	1	1	2	2	0	seq_148931	seq_148931	seq_148931			MULTI-MSMS	NA	20140827_BoSo_Bsubtilis_Phospho_LysC_Test_1to2_5bead_01	BS	665.31	2	665.31	1328.6	95560.6	1.191	0.00079239	1.098	0.00073048	2.289	0.0015229	665.31	NA	NA	6.4374	0.52548	6.4374	6.3281	6.8536	0	NA	NA	NA
EGDMLQNQSHTLIGVTK	17	1	Unmodified	_EGDMLQNQSHTLIGVTK_							0	0	0	0	0	0	0	seq_26338	seq_26338	seq_26338			MULTI-MSMS	NA	20120609_VR_Bsu_TripleSILAC_WTPrkCPrpCrep_GeLC_F01	VR	940.48	2	935.97	1869.93	78421.3	2.0367	0.0019063	0.10078	9.433e-05	2.1375	0.0020006	935.967	938.989	940.983	78.019	0.73195	78.019	77.51	78.242	0	NA	NA	NA
EGHLMSFETLNK	12	1	Oxidation (M)	_EGHLM(ox)SFETLNK_		EGHLM(1)SFETLNK			EGHLM(55.81)SFETLNK		0	0	1	0	0	0	0	seq_39687	seq_39687	seq_39687			MULTI-MSMS	NA	20120716_VR_Bsu_TripleSILAC_WTPtkAPtpZ_OG_F02	VR	711.34	2	711.34	1420.67	88153.5	2.1838	0.0015534	-0.28748	-0.00020449	1.8963	0.0013489	711.34	713.352	715.347	45.918	0.60088	45.918	45.546	46.147	-3.8147e-06	NA	NA	NA
EGHLMSFETLNK	12	1	Oxidation (M)	_EGHLM(ox)SFETLNK_		EGHLM(1)SFETLNK			EGHLM(45.83)SFETLNK		0	0	1	0	0	0	0	seq_39687	seq_39687	seq_39687			MULTI-MSMS	NA	20130209_VR_Bsu_TripleSILAC_WTPrkCPrpCReplicate3_OG_F03	VR	711.34	2	711.34	1420.67	89281	1.798	0.001279	-0.4852	-0.00034514	1.3128	0.00093387	711.34	713.352	715.347	40.699	0.38335	40.699	40.47	40.853	0	NA	NA	NA
EGHLMSFETLNK	12	1	Oxidation (M)	_EGHLM(ox)SFETLNK_		EGHLM(1)SFETLNK			EGHLM(42.42)SFETLNK		0	0	1	0	0	0	0	seq_39687	seq_39687	seq_39687			MULTI-MSMS	NA	20130822_BoSo_Bsub_LysC_Offgel_Growthcurve_BR2_02	BS	711.34	2	711.34	1420.67	90283.6	0.045601	3.2438e-05	0.17093	0.00012159	0.21654	0.00015403	711.34	713.353	715.347	46.606	0.56133	46.606	46.229	46.79	0	NA	NA	NA
EGHMIMRRIDPSK	13	1	Oxidation (M)	_EGHM(ox)IMRRIDPSK_		EGHM(0.952)IM(0.048)RRIDPSK			EGHM(13.01)IM(-13.01)RRIDPSK		0	0	1	0	0	2	2	seq_85948	seq_85948	seq_85948			ISO-MSMS	2	01072012_BoSo_BSubtilis_SUPER_SILAC_InGel_LS_Slice04	BS	797.4	2	793.401	1584.79	NA	NA	NA	-1.9604	-0.0015554	NA	NA	NA	NA	NA	63.694	0.28527	63.694	63.478	63.763	0	NA	NA	NA
EGIGLFK	7	1	Unmodified	_EGIGLFK_							0	0	0	0	0	0	0	seq_98925	seq_98925	seq_98925			ISO-MSMS	2	20120427_BoSo_Bsubtilis_SuperSilacreplicate2_Offgel_LysC_Hcd_ES_Slice05	BS	386.23	2	382.221	762.428	NA	NA	NA	-0.81766	-0.00031253	NA	NA	NA	NA	NA	43.63	0.84594	43.63	43.41	44.256	0	NA	NA	NA
EGIGLFK	7	1	Unmodified	_EGIGLFK_							0	0	0	0	0	0	0	seq_98925	seq_98925	seq_98925			ISO-MSMS	2	20120427_BoSo_Bsubtilis_SuperSilacreplicate2_Offgel_LysC_Hcd_LS_Slice05	BS	386.23	2	382.221	762.428	NA	NA	NA	0.18455	7.0537e-05	NA	NA	NA	NA	NA	43.386	0.6488	43.386	43.16	43.808	0	NA	NA	NA
EGIGLFK	7	1	Unmodified	_EGIGLFK_							0	0	0	0	0	0	0	seq_98925	seq_98925	seq_98925			ISO-MSMS	2	20121222_BoSo_Bsubtilis_SuperSilac_EtOH_Rep1_OG_HCD_LysC_Prestress_05	BS	386.23	2	382.221	762.428	NA	NA	NA	-0.29727	-0.00011362	NA	NA	NA	NA	NA	42.858	0.52242	42.858	42.569	43.091	0	NA	NA	NA
EGIGLFK	7	1	Unmodified	_EGIGLFK_							0	0	0	0	0	0	0	seq_98925	seq_98925	seq_98925			MULTI-MSMS	NA	20140711_CT_Bsubtilis_InSolution_03	CT	382.22	2	382.221	762.428	125363	0.54918	0.00020991	0.21559	8.2404e-05	0.76477	0.00029231	382.221	NA	NA	50.614	0.84781	50.614	50.193	51.04	0	NA	NA	NA
EGIGLFK	7	1	Unmodified	_EGIGLFK_							0	0	0	0	0	0	0	seq_98925	seq_98925	seq_98925			MULTI-MSMS	NA	20140711_CT_Bsubtilis_InSolution_04	CT	382.22	2	382.221	762.428	126218	1.0348	0.00039553	0.37153	0.00014201	1.4063	0.00053753	382.221	NA	NA	52.008	0.85131	52.008	51.657	52.509	0	NA	NA	NA
EGIGLFK	7	1	Unmodified	_EGIGLFK_							0	0	0	0	0	0	0	seq_98925	seq_98925	seq_98925			MULTI-MSMS	NA	20140801_VR_Bsu_TripleSILAC_pWTyabTybdM_rep1_speTFA_R02	VR	384.24	2	382.221	762.428	126688	4.3299	0.001655	0.12842	4.9085e-05	4.4583	0.0017041	382.221	384.233	386.228	49.7	1.3458	49.7	49.023	50.369	-3.8147e-06	NA	NA	NA
EGIGLFK	7	1	Unmodified	_EGIGLFK_							0	0	0	0	0	0	0	seq_98925	seq_98925	seq_98925			MULTI-MSMS	NA	20140813_VR_Bsu_TripleSILAC_pWTyabTybdM_rep2_CT05	VR	384.24	2	382.221	762.428	125927	2.8232	0.0010791	0.2566	9.8076e-05	3.0798	0.0011771	382.221	384.234	386.228	56.255	1.2023	56.255	55.347	56.549	0	NA	NA	NA
EGIGLFK	7	1	Unmodified	_EGIGLFK_							0	0	0	0	0	0	0	seq_98925	seq_98925	seq_98925			MULTI-MSMS	NA	20140902_VR_Bsu_TripleSILAC_WTyabTybdM_rep2_GeLC_09	VR	384.24	2	382.221	762.428	121159	4.5652	0.0017449	-0.38967	-0.00014894	4.1755	0.001596	382.221	384.233	386.228	41.012	0.9061	41.012	40.679	41.585	0	NA	NA	NA
EGIGLFK	7	1	Unmodified	_EGIGLFK_							0	0	0	0	0	0	0	seq_98925	seq_98925	seq_98925			MULTI-MSMS	NA	20140902_VR_Bsu_TripleSILAC_WTyabTybdM_rep2_GeLC_10	VR	384.24	2	382.221	762.428	122691	4.9138	0.0018782	-0.287	-0.0001097	4.6268	0.0017685	382.221	384.233	386.228	36.412	0.75858	36.412	35.963	36.722	0	NA	NA	NA
EGIGLFK	7	1	Unmodified	_EGIGLFK_							0	0	0	0	0	0	0	seq_98925	seq_98925	seq_98925			MULTI-MSMS	NA	20140902_VR_Bsu_TripleSILAC_WTyabTybdM_rep2_GeLC_12	VR	382.22	2	382.221	762.428	124523	3.5365	0.0013517	0.41945	0.00016032	3.9559	0.001512	382.221	384.234	386.228	41.152	0.81506	41.152	40.608	41.423	0	NA	NA	NA
EGIGLFK	7	1	Unmodified	_EGIGLFK_							0	0	0	0	0	0	0	seq_98925	seq_98925	seq_98925			MULTI-MSMS	NA	20141220_VR_Bsu_TripleSILAC_WTyabTybdM_rep4_GeLC_F10	VR	386.23	2	382.221	762.428	124955	1.8757	0.00071692	-0.15098	-5.7707e-05	1.7247	0.00065921	382.221	384.233	386.228	41.089	1.099	41.089	40.683	41.782	0	NA	NA	NA
EGIGLFK	7	1	Unmodified	_EGIGLFK_							0	0	0	0	0	0	0	seq_98925	seq_98925	seq_98925			MULTI-MSMS	NA	20141220_VR_Bsu_TripleSILAC_WTyveLyfkJ_rep1_GeLC_F09	VR	386.23	2	382.221	762.428	124024	2.1989	0.00084048	0.7437	0.00028426	2.9426	0.0011247	382.221	384.234	386.228	42.416	0.60001	42.416	42.158	42.758	0	NA	NA	NA
EGIMADRYVLIEVNEDGEGRLK	22	1	Unmodified	_EGIMADRYVLIEVNEDGEGRLK_							0	0	0	0	0	2	2	seq_233935	seq_233935	seq_233935			ISO-MSMS	0	01072012_BoSo_BSubtilis_SUPER_SILAC_InGel_SecondTrans_Slice06	BS	836.43	3	836.092	2505.25	NA	NA	NA	-0.44648	-0.0003733	NA	NA	NA	NA	NA	65.147	1.2244	65.147	64.459	65.683	0	NA	NA	NA
EGIMADRYVLIEVNEDGEGRLK	22	1	Unmodified	_EGIMADRYVLIEVNEDGEGRLK_							0	0	0	0	0	2	2	seq_233935	seq_233935	seq_233935			MULTI-MSMS	NA	20111121_VR_TripSILAC_L2ESLS_F5	VR	839.1	3	836.092	2505.25	46157.8	1.4287	0.0011946	0.033645	2.813e-05	1.4624	0.0012227	836.426	837.769	839.097	109.33	1.287	109.33	108.72	110.01	7.6294e-06	NA	NA	NA
EGIMADRYVLIEVNEDGEGRLK	22	1	Unmodified	_EGIMADRYVLIEVNEDGEGRLK_							0	0	0	0	0	2	2	seq_233935	seq_233935	seq_233935			MULTI-MSMS	NA	20120323_VR_Bsu_TripleSILAC_GeLC_T1L1T2_F12	VR	836.43	3	836.092	2505.25	82684.2	4.5823	0.0038312	-0.55161	-0.0004612	4.0306	0.00337	836.426	837.767	839.097	55.376	1.3413	55.376	54.871	56.213	-3.8147e-06	NA	NA	NA
EGIMADRYVLIEVNEDGEGRLK	22	1	Unmodified	_EGIMADRYVLIEVNEDGEGRLK_							0	0	0	0	0	2	2	seq_233935	seq_233935	seq_233935			ISO-MSMS	0	20120413_BoSo_LysC_Bsubtilis_SuperSilac_LS_GelC_Slice12	BS	836.43	3	836.092	2505.25	NA	NA	NA	-0.64551	-0.00053971	NA	NA	NA	NA	NA	58.333	1.5726	58.333	57.755	59.327	3.8147e-06	NA	NA	NA
EGIMADRYVLIEVNEDGEGRLK	22	1	Unmodified	_EGIMADRYVLIEVNEDGEGRLK_							0	0	0	0	0	2	2	seq_233935	seq_233935	seq_233935			ISO-MSMS	0	20120413_BoSo_LysC_Bsubtilis_SuperSilac_LS_GelC_Slice13	BS	836.43	3	836.092	2505.25	NA	NA	NA	-1.2392	-0.0010361	NA	NA	NA	NA	NA	58.265	0.74962	58.265	57.94	58.69	0	NA	NA	NA
EGIMADRYVLIEVNEDGEGRLK	22	1	Unmodified	_EGIMADRYVLIEVNEDGEGRLK_							0	0	0	0	0	2	2	seq_233935	seq_233935	seq_233935			MULTI-MSMS	NA	20120513_VR_Bsu_TripleSILACrep1_T1L1T2_GeLC_F13	VR	839.1	3	836.092	2505.25	79880.8	3.4302	0.002868	-0.49296	-0.00041216	2.9372	0.0024558	836.426	837.433	839.097	58.257	0.79552	58.257	57.933	58.729	0	NA	NA	NA
EGIMADRYVLIEVNEDGEGRLK	22	1	Unmodified	_EGIMADRYVLIEVNEDGEGRLK_							0	0	0	0	0	2	2	seq_233935	seq_233935	seq_233935			MULTI-MSMS	NA	20120602_VR_Bsu_TripleSILAC_WTPrkCPrpC_OG_F03	VR	838.76	3	836.092	2505.25	80734.7	-0.9124	-0.00076285	-0.62551	-0.00052298	-1.5379	-0.0012858	836.425	837.767	839.097	57.414	1.2308	57.414	56.779	58.01	0	NA	NA	NA
EGIMADRYVLIEVNEDGEGRLK	22	1	Unmodified	_EGIMADRYVLIEVNEDGEGRLK_							0	0	0	0	0	2	2	seq_233935	seq_233935	seq_233935			MULTI-MSMS	NA	20120609_VR_Bsu_TripleSILAC_pWTPrkCPrpCrep_F07	VR	839.1	3	836.092	2505.25	46009.6	1.7958	0.0015015	0.30585	0.00025572	2.1017	0.0017572	836.426	837.769	839.098	95.805	1.0629	95.805	95.315	96.377	-7.6294e-06	NA	NA	NA
EGIMADRYVLIEVNEDGEGRLK	22	1	Unmodified	_EGIMADRYVLIEVNEDGEGRLK_							0	0	0	0	0	2	2	seq_233935	seq_233935	seq_233935			MULTI-MSMS	NA	20120613_VR_Bsu_TripleSILAC_WTPrkCPrpCrep_OG_F03	VR	839.1	3	836.092	2505.25	83152	-0.79494	-0.00066464	-0.42388	-0.0003544	-1.2188	-0.001019	836.425	837.767	838.763	56.568	0.75971	56.568	56.226	56.985	3.8147e-06	NA	NA	NA
EGIMADRYVLIEVNEDGEGRLK	22	1	Unmodified	_EGIMADRYVLIEVNEDGEGRLK_							0	0	0	0	0	2	2	seq_233935	seq_233935	seq_233935			ISO-MSMS	2	20120901_VR_Bsu_TripleSILAC_pWTPrkCPrpcRep1_F06	VR	839.1	3	836.092	2505.25	NA	NA	NA	-0.79458	-0.00066434	NA	NA	NA	NA	NA	77.769	2.2165	77.769	76.851	79.067	0	NA	NA	NA
EGIMADRYVLIEVNEDGEGRLK	22	1	Unmodified	_EGIMADRYVLIEVNEDGEGRLK_							0	0	0	0	0	2	2	seq_233935	seq_233935	seq_233935			MULTI-MSMS	NA	20120903_VR_Bsu_TripleSILAC_WTPrkCPrpCRep1_OG_F03	VR	836.43	3	836.092	2505.25	82064.2	2.0772	0.0017367	-0.43139	-0.00036068	1.6458	0.0013761	836.426	837.767	839.097	59.36	0.87122	59.36	59.002	59.873	3.8147e-06	NA	NA	NA
EGIMADRYVLIEVNEDGEGRLK	22	1	Unmodified	_EGIMADRYVLIEVNEDGEGRLK_							0	0	0	0	0	2	2	seq_233935	seq_233935	seq_233935			MULTI-MSMS	NA	20121114_VR_Bsu_TripleSILAC_WTPtkAPtpZReplicate2a_OG_F01	VR	836.43	3	836.092	2505.25	82529.8	-0.2078	-0.00017374	-0.13703	-0.00011457	-0.34483	-0.00028831	836.426	837.768	839.097	58.207	0.83936	58.207	57.897	58.736	0	NA	NA	NA
EGIMADRYVLIEVNEDGEGRLK	22	1	Unmodified	_EGIMADRYVLIEVNEDGEGRLK_							0	0	0	0	0	2	2	seq_233935	seq_233935	seq_233935			MULTI-MSMS	NA	20121119_VR_Bsu_TripleSILAC_WTPtkAPtpZReplicate2a_OGrep_F02	VR	627.32	4	627.321	2505.25	95071.2	2.5305	0.0015874	-1.0239	-0.00064229	1.5066	0.00094512	627.571	628.577	629.825	61.108	1.4951	61.108	60.565	62.06	3.8147e-06	NA	NA	NA
EGIMADRYVLIEVNEDGEGRLK	22	1	Unmodified	_EGIMADRYVLIEVNEDGEGRLK_							0	0	0	0	0	2	2	seq_233935	seq_233935	seq_233935			MULTI-MSMS	NA	20121130_VR_ProteaseInhibitorTest_Bsu_Control	VR	836.43	3	836.092	2505.25	47035.1	0.45305	0.00037879	-0.077152	-6.4506e-05	0.3759	0.00031429	836.426	NA	NA	113.09	1.4086	113.09	112.39	113.8	0	NA	NA	NA
EGIMADRYVLIEVNEDGEGRLK	22	1	Unmodified	_EGIMADRYVLIEVNEDGEGRLK_							0	0	0	0	0	2	2	seq_233935	seq_233935	seq_233935			MULTI-MSMS	NA	20130124_VR_Bsu_TripleSILAC_WTPrkCPrpCReplicate2_OG_F04	VR	837.77	3	836.092	2505.25	83927.7	-0.07089	-5.927e-05	-0.090062	-7.53e-05	-0.16095	-0.00013457	836.426	838.102	839.097	54.57	0.81417	54.57	54.149	54.963	0	NA	NA	NA
EGIMADRYVLIEVNEDGEGRLK	22	1	Unmodified	_EGIMADRYVLIEVNEDGEGRLK_							0	0	0	0	0	2	2	seq_233935	seq_233935	seq_233935			MULTI-MSMS	NA	20130209_VR_Bsu_TripleSILAC_WTPrkCPrpCReplicate3_OG_F03	VR	836.43	3	836.092	2505.25	82790.2	0.86232	0.00072098	0.2539	0.00021228	1.1162	0.00093326	836.426	838.102	839.097	54.532	0.7176	54.532	54.218	54.935	0	NA	NA	NA
EGIMADRYVLIEVNEDGEGRLK	22	1	Unmodified	_EGIMADRYVLIEVNEDGEGRLK_							0	0	0	0	0	2	2	seq_233935	seq_233935	seq_233935			ISO-MSMS	2	20130222_AC_Bsu_LB_M9_OG_BR1_03	AC	839.1	3	836.092	2505.25	NA	NA	NA	-0.094351	-7.8886e-05	NA	NA	NA	NA	NA	56.583	0.75043	56.583	56.244	56.995	0	NA	NA	NA
EGIMADRYVLIEVNEDGEGRLK	22	1	Unmodified	_EGIMADRYVLIEVNEDGEGRLK_							0	0	0	0	0	2	2	seq_233935	seq_233935	seq_233935			MULTI-MSMS	NA	20130822_BoSo_Bsub_LysC_Offgel_Growthcurve_BR1_05	BS	836.43	3	836.092	2505.25	84676.7	1.5223	0.0012727	-0.94745	-0.00079216	0.5748	0.00048058	836.425	837.432	839.097	63.229	0.69683	63.229	62.871	63.568	0	NA	NA	NA
EGIMADRYVLIEVNEDGEGRLK	22	1	Unmodified	_EGIMADRYVLIEVNEDGEGRLK_							0	0	0	0	0	2	2	seq_233935	seq_233935	seq_233935			MULTI-MSMS	NA	20130822_BoSo_Bsub_LysC_Offgel_Growthcurve_BR1_06	BS	835.9	3	836.092	2505.25	83697.1	0.46076	0.00038524	-0.37693	-0.00031515	0.083831	7.0091e-05	836.425	837.767	839.097	62.475	0.97395	62.475	61.751	62.725	3.8147e-06	NA	NA	NA
EGIMADRYVLIEVNEDGEGRLK	22	1	Unmodified	_EGIMADRYVLIEVNEDGEGRLK_							0	0	0	0	0	2	2	seq_233935	seq_233935	seq_233935			MULTI-MSMS	NA	20130906_BoSo_Bsubtilis_LysC_OffGel_Glu_Succ_BR2_03	BS	839.1	3	836.092	2505.25	83768.3	-0.17967	-0.00015022	-0.26514	-0.00022168	-0.44481	-0.0003719	836.426	839.097	NA	56.574	1.3029	56.574	56.029	57.332	0	NA	NA	NA
EGIMADRYVLIEVNEDGEGRLK	22	1	Unmodified	_EGIMADRYVLIEVNEDGEGRLK_							0	0	0	0	0	2	2	seq_233935	seq_233935	seq_233935			MULTI-MSMS	NA	20131227_VR_Bsu_LysC_PrimeXS_batch_1mg_4mgTiO2_R2	VR	836.42	3	836.092	2505.25	46646.6	0.56189	0.00046979	-0.20193	-0.00016884	0.35996	0.00030096	836.427	NA	NA	77.218	1.329	77.218	76.524	77.853	0	NA	NA	NA
EGIMADRYVLIEVNEDGEGRLK	22	1	Unmodified	_EGIMADRYVLIEVNEDGEGRLK_							0	0	0	0	0	2	2	seq_233935	seq_233935	seq_233935			MULTI-MSMS	NA	20131227_VR_Bsu_LysC_PrimeXS_batch_1mg_5mgTiO2_R2	VR	836.43	3	836.092	2505.25	46280.2	0.77161	0.00064514	-0.11895	-9.945e-05	0.65266	0.00054569	836.426	NA	NA	78.439	1.7367	78.439	77.456	79.193	0	NA	NA	NA
EGIMADRYVLIEVNEDGEGRLK	22	1	Unmodified	_EGIMADRYVLIEVNEDGEGRLK_							0	0	0	0	0	2	2	seq_233935	seq_233935	seq_233935			MULTI-MSMS	NA	20140111_VR_Bsu_TripleSILAC_WTyveLybdMReplicate1_PrimeXS_4_R2	VR	839.1	3	836.092	2505.25	46810.8	0.28434	0.00023773	-0.039722	-3.3211e-05	0.24462	0.00020452	836.426	838.102	839.097	66.228	1.5342	66.228	65.66	67.194	0	NA	NA	NA
EGNWVSGVMSVK	12	1	Oxidation (M)	_EGNWVSGVM(ox)SVK_		EGNWVSGVM(1)SVK			EGNWVSGVM(83.05)SVK		0	0	1	0	0	0	0	seq_9200	seq_9200	seq_9200			MULTI-MSMS	NA	20091216_BoMa_SA_BacillusSILAC_log2_07	BM	654.82	2	654.816	1307.62	51616.4	0.84022	0.00055019	-0.07152	-4.6832e-05	0.7687	0.00050336	654.816	656.829	658.823	95.437	0.66869	95.437	95.115	95.784	0	NA	NA	NA
EGNWVSGVMSVK	12	1	Oxidation (M)	_EGNWVSGVM(ox)SVK_		EGNWVSGVM(1)SVK			EGNWVSGVM(43.68)SVK		0	0	1	0	0	0	0	seq_9200	seq_9200	seq_9200			MULTI-MSMS	NA	20100110_BoMa_SA_BacillusSILAC-PrkC-log_05	BM	654.82	2	654.816	1307.62	50939.8	0.61246	0.00040105	0.67676	0.00044315	1.2892	0.0008442	654.816	656.829	658.823	81.986	1.1653	81.986	81.301	82.467	0	NA	NA	NA
EGNWVSGVMSVK	12	1	Oxidation (M)	_EGNWVSGVM(ox)SVK_		EGNWVSGVM(1)SVK			EGNWVSGVM(43.6)SVK		0	0	1	0	0	0	0	seq_9200	seq_9200	seq_9200			MULTI-MSMS	NA	20100110_BoMa_SA_BacillusSILAC-PrkC-log_06	BM	436.88	3	436.88	1307.62	63181.4	0.85314	0.00037272	-0.63153	-0.0002759	0.2216	9.6814e-05	436.88	438.221	439.551	82.867	0.44716	82.867	82.666	83.113	7.6294e-06	NA	NA	NA
EIIMTVHIK	9	1	Unmodified	_EIIMTVHIK_							0	0	0	0	0	0	0	seq_172773	seq_172773	seq_172773			MSMS	0	20130209_VR_Bsu_TripleSILAC_WTPrkCPrpCReplicate3_OG_F01	VR	542.32	2	542.315	1082.62	NA	NA	NA	NA	NA	NA	NA	NA	NA	NA	46.48	1	46.48	45.98	46.98	-3.8147e-06	NA	NA	NA
EINSIVK	7	1	Unmodified	_EINSIVK_							0	0	0	0	0	0	0	seq_107426	seq_107426	seq_107426			MULTI-MSMS	NA	20111118_VR_T1L1T2_F4	VR	405.75	2	401.737	801.46	73456.3	-0.80855	-0.00032483	0.063821	2.5639e-05	-0.74473	-0.00029919	401.737	403.75	405.744	47.464	0.37817	47.464	47.31	47.688	0	NA	NA	NA
EINSIVK	7	1	Unmodified	_EINSIVK_							0	0	0	0	0	0	0	seq_107426	seq_107426	seq_107426			MULTI-MSMS	NA	20111118_VR_T1L1T2_F5	VR	401.74	2	401.737	801.46	73176.1	-0.045868	-1.8427e-05	-0.027194	-1.0925e-05	-0.073062	-2.9352e-05	401.737	403.749	405.744	45.783	0.36988	45.783	45.566	45.936	-3.8147e-06	NA	NA	NA
EINSIVK	7	1	Unmodified	_EINSIVK_							0	0	0	0	0	0	0	seq_107426	seq_107426	seq_107426			ISO-MSMS	0	20120427_BoSo_Bsubtilis_SuperSilacreplicate2_Offgel_LysC_Hcd_ES_Slice05	BS	401.74	2	401.737	801.46	NA	NA	NA	0.8055	0.0003236	NA	NA	NA	NA	NA	40.705	0.85698	40.705	40.139	40.995	0	NA	NA	NA
EINSIVK	7	1	Unmodified	_EINSIVK_							0	0	0	0	0	0	0	seq_107426	seq_107426	seq_107426			ISO-MSMS	2	20121222_BoSo_Bsubtilis_SuperSilac_EtOH_Rep1_OG_HCD_LysC_10min_05	BS	405.75	2	401.737	801.46	NA	NA	NA	0.45072	0.00018107	NA	NA	NA	NA	NA	38.768	0.92141	38.768	38.125	39.047	0	NA	NA	NA
EINSIVK	7	1	Unmodified	_EINSIVK_							0	0	0	0	0	0	0	seq_107426	seq_107426	seq_107426			ISO-MSMS	2	20121222_BoSo_Bsubtilis_SuperSilac_EtOH_Rep1_OG_HCD_LysC_Prestress_05	BS	405.74	2	401.737	801.46	NA	NA	NA	0.17355	6.972e-05	NA	NA	NA	NA	NA	40.009	0.69961	40.009	39.526	40.226	0	NA	NA	NA
EINSIVK	7	1	Unmodified	_EINSIVK_							0	0	0	0	0	0	0	seq_107426	seq_107426	seq_107426			MULTI-MSMS	NA	20141024_VR_Bsu_WT_unlabeled_PE_test_02	VR	401.74	2	401.737	801.46	122508	2.6343	0.0010583	-0.083843	-3.3683e-05	2.5505	0.0010246	401.737	NA	NA	50.366	0.6935	50.366	50.017	50.71	0	NA	NA	NA
EINSIVK	7	1	Unmodified	_EINSIVK_							0	0	0	0	0	0	0	seq_107426	seq_107426	seq_107426			MULTI-MSMS	NA	20141024_VR_Bsu_WT_unlabeled_PE_test_03	VR	401.74	2	401.737	801.46	122322	3.0042	0.0012069	-0.15899	-6.3874e-05	2.8452	0.001143	401.737	NA	NA	50.042	0.68884	50.042	49.695	50.384	0	NA	NA	NA
EINSIVK	7	1	Unmodified	_EINSIVK_							0	0	0	0	0	0	0	seq_107426	seq_107426	seq_107426			MULTI-MSMS	NA	20141024_VR_Bsu_WT_unlabeled_PE_test_04	VR	401.74	2	401.737	801.46	120484	2.7962	0.0011233	-0.15714	-6.3128e-05	2.6391	0.0010602	401.737	NA	NA	46.834	0.84807	46.834	46.414	47.262	0	NA	NA	NA
EINSIVK	7	1	Unmodified	_EINSIVK_							0	0	0	0	0	0	0	seq_107426	seq_107426	seq_107426			MULTI-MSMS	NA	20141024_VR_Bsu_WT_unlabeled_PE_test_06	VR	401.74	2	401.737	801.46	124486	3.467	0.0013928	-0.31653	-0.00012716	3.1505	0.0012657	401.737	NA	NA	47.223	0.67332	47.223	46.891	47.564	0	NA	NA	NA
EINSIVK	7	1	Unmodified	_EINSIVK_							0	0	0	0	0	0	0	seq_107426	seq_107426	seq_107426			ISO-MSMS	0	20141203_VR_Bsu_TripleSILAC_WTyveLyfkJ_rep1_TR1_04	VR	401.74	2	401.737	801.46	NA	NA	NA	0.10381	4.1706e-05	NA	NA	NA	NA	NA	48.048	0.50474	48.048	47.803	48.308	0	NA	NA	NA
EINWLTMGGTMRRSACGITIK	21	1	2 Oxidation (M)	_EINWLTM(ox)GGTM(ox)RRSACGITIK_		EINWLTM(1)GGTM(1)RRSACGITIK			EINWLTM(41.26)GGTM(41.26)RRSACGITIK		0	0	2	0	0	2	2	seq_140935	seq_140935	seq_140935			MULTI-MSMS	NA	20120416_VR_Bsu_TripleSILAC_L2ESLSrep_GeLC_F13	VR	812.74	3	809.736	2426.19	79524.6	2.191	0.0017741	-0.12863	-0.00010416	2.0623	0.00167	810.07	811.412	812.742	77.398	1.1247	77.398	77.018	78.143	0	NA	NA	NA
ELCIHFYLNEILR	13	0	Unmodified	_ELCIHFYLNEILR_							0	0	0	0	0	0	0	seq_169614	seq_169614	seq_169614			MULTI-MSMS	NA	20130406_BoSo_IsraelCollab_Proteome_trypsin_10min_01	BS	573.97	3	573.968	1718.88	54894	-0.26544	-0.00015235	0.30473	0.00017491	0.039294	2.2553e-05	573.968	NA	NA	175.59	1.9629	175.59	175.32	177.28	0	NA	NA	NA
ELCIHFYLNEILR	13	0	Unmodified	_ELCIHFYLNEILR_							0	0	0	0	0	0	0	seq_169614	seq_169614	seq_169614			MULTI-MSMS	NA	20130406_BoSo_IsraelCollab_Proteome_trypsin_10min_01	BS	573.97	3	573.968	1718.88	55468.9	-0.18217	-0.00010456	0.55312	0.00031747	0.37095	0.00021291	573.968	NA	NA	176.49	2.9115	176.49	176.33	179.24	0	NA	NA	NA
ELCIHFYLNEILR	13	0	Unmodified	_ELCIHFYLNEILR_							0	0	0	0	0	0	0	seq_169614	seq_169614	seq_169614			MULTI-MSMS	NA	20130406_BoSo_IsraelCollab_Proteome_trypsin_10min_02	BS	860.95	2	860.448	1718.88	47004.9	0.27413	0.00023587	0.20854	0.00017944	0.48267	0.00041531	860.95	NA	NA	175.77	0.41635	175.77	175.39	175.81	0	NA	NA	NA
ELCIHFYLNEILR	13	0	Unmodified	_ELCIHFYLNEILR_							0	0	0	0	0	0	0	seq_169614	seq_169614	seq_169614			MULTI-MSMS	NA	20130406_BoSo_IsraelCollab_Proteome_trypsin_10min_03	BS	860.45	2	860.448	1718.88	46098.3	0.15048	0.00012948	0.066633	5.7334e-05	0.21711	0.00018681	860.448	NA	NA	174.99	4.0987	174.99	174.27	178.37	0	NA	NA	NA
ELCIHFYLNEILR	13	0	Unmodified	_ELCIHFYLNEILR_							0	0	0	0	0	0	0	seq_169614	seq_169614	seq_169614			MULTI-MSMS	NA	20130406_BoSo_IsraelCollab_Proteome_trypsin_10min_03	BS	573.97	3	573.968	1718.88	54944.4	-0.41518	-0.0002383	0.2982	0.00017116	-0.11698	-6.7143e-05	573.968	NA	NA	174.99	3.176	174.99	174.14	177.31	0	NA	NA	NA
ELCIHFYLNEILR	13	0	Unmodified	_ELCIHFYLNEILR_							0	0	0	0	0	0	0	seq_169614	seq_169614	seq_169614			MULTI-MSMS	NA	20130406_BoSo_IsraelCollab_Proteome_trypsin_30min_01	BS	573.97	3	573.968	1718.88	54963.8	-0.30259	-0.00017368	0.21361	0.00012261	-0.088975	-5.1069e-05	573.968	NA	NA	176.2	2.4277	176.2	175.62	178.05	0	NA	NA	NA
ELCIHFYLNEILR	13	0	Unmodified	_ELCIHFYLNEILR_							0	0	0	0	0	0	0	seq_169614	seq_169614	seq_169614			MULTI-MSMS	NA	20130406_BoSo_IsraelCollab_Proteome_trypsin_30min_01	BS	573.97	3	573.968	1718.88	55433	-0.29503	-0.00016934	0.68072	0.00039071	0.38569	0.00022138	573.968	NA	NA	176.81	3.5163	176.81	176.52	180.04	0	NA	NA	NA
ELCIHFYLNEILR	13	0	Unmodified	_ELCIHFYLNEILR_							0	0	0	0	0	0	0	seq_169614	seq_169614	seq_169614			MULTI-MSMS	NA	20130406_BoSo_IsraelCollab_Proteome_trypsin_30min_02	BS	573.97	3	573.968	1718.88	54946.9	-0.3835	-0.00022012	0.65113	0.00037373	0.26763	0.00015361	573.968	NA	NA	176.39	4.5194	176.39	175.51	180.03	1.5259e-05	NA	NA	NA
ELCIHFYLNEILR	13	0	Unmodified	_ELCIHFYLNEILR_							0	0	0	0	0	0	0	seq_169614	seq_169614	seq_169614			MULTI-MSMS	NA	20130406_BoSo_IsraelCollab_Proteome_trypsin_30min_03	BS	573.97	3	573.968	1718.88	55018.4	-0.59647	-0.00034235	0.67171	0.00038554	0.075241	4.3186e-05	573.968	NA	NA	176.14	3.9156	176.14	175.46	179.37	0	NA	NA	NA
ELCIHFYLNEILR	13	0	Unmodified	_ELCIHFYLNEILR_							0	0	0	0	0	0	0	seq_169614	seq_169614	seq_169614			MULTI-MSMS	NA	20130406_BoSo_IsraelCollab_Proteome_trypsin_spores_01	BS	574.3	3	573.968	1718.88	54527.2	-0.43755	-0.00025114	0.74839	0.00042955	0.31083	0.00017841	573.968	NA	NA	176.52	2.9613	176.52	175.72	178.69	0	NA	NA	NA
ELCIHFYLNEILR	13	0	Unmodified	_ELCIHFYLNEILR_							0	0	0	0	0	0	0	seq_169614	seq_169614	seq_169614			MULTI-MSMS	NA	20130406_BoSo_IsraelCollab_Proteome_trypsin_spores_01	BS	573.97	3	573.968	1718.88	56235	-0.37561	-0.00021559	0.58773	0.00033734	0.21212	0.00012175	573.968	NA	NA	177.19	2.3656	177.19	176.95	179.32	0	NA	NA	NA
ELCIHFYLNEILR	13	0	Unmodified	_ELCIHFYLNEILR_							0	0	0	0	0	0	0	seq_169614	seq_169614	seq_169614			MULTI-MSMS	NA	20130406_BoSo_IsraelCollab_Proteome_trypsin_spores_01	BS	860.45	2	860.448	1718.88	45876	0.15712	0.00013519	0.44246	0.00038071	0.59958	0.00051591	860.448	NA	NA	176.51	3.4461	176.51	175.66	179.11	0	NA	NA	NA
ELCIHFYLNEILR	13	0	Unmodified	_ELCIHFYLNEILR_							0	0	0	0	0	0	0	seq_169614	seq_169614	seq_169614			MULTI-MSMS	NA	20130406_BoSo_IsraelCollab_Proteome_trypsin_spores_03	BS	573.97	3	573.968	1718.88	54754.5	-0.055936	-3.2105e-05	0.91245	0.00052372	0.85651	0.00049161	574.303	NA	NA	177.61	2.4588	177.61	176.57	179.03	-1.5259e-05	NA	NA	NA
ELLFMLTHDLHEK	13	1	Unmodified	_ELLFMLTHDLHEK_							0	0	0	0	0	0	0	seq_162757	seq_162757	seq_162757			ISO-MSMS	0	20120406_BoSo_LysC_Bsubtilis_SuperSilac_ES_GelC_Slice07	BS	813.42	2	813.421	1624.83	NA	NA	NA	-0.0054758	-4.4541e-06	NA	NA	NA	NA	NA	53.127	0.54447	53.127	52.87	53.415	3.8147e-06	NA	NA	NA
ELMGGDLMYINQQK	14	1	Unmodified	_ELMGGDLMYINQQK_							0	0	0	0	0	0	0	seq_141024	seq_141024	seq_141024			MULTI-MSMS	NA	20140902_VR_Bsu_TripleSILAC_WTyabTybdM_rep2_GeLC_01	VR	548.61	3	547.265	1638.77	104543	3.0152	0.0016501	-0.71947	-0.00039374	2.2957	0.0012564	547.265	548.607	549.936	29.817	0.67024	29.817	29.334	30.004	0	NA	NA	NA
ELMGGDLMYINQQK	14	1	Unmodified	_ELMGGDLMYINQQK_							0	0	0	0	0	0	0	seq_141024	seq_141024	seq_141024			MULTI-MSMS	NA	20140902_VR_Bsu_TripleSILAC_WTyabTybdM_rep2_GeLC_02	VR	548.61	3	547.265	1638.77	102646	3.566	0.0019515	-0.5132	-0.00028085	3.0528	0.0016707	547.265	548.607	549.936	34.172	0.81408	34.172	33.538	34.352	0	NA	NA	NA
ELNTTMTSYMLGIDIGTTSTK	21	1	Unmodified	_ELNTTMTSYMLGIDIGTTSTK_							0	0	0	0	0	0	0	seq_40908	seq_40908	seq_40908			MSMS	2	20121114_VR_Bsu_TripleSILAC_WTPtkAPtpZReplicate2a_OG_F02	VR	1143.06	2	1139.05	2276.09	NA	NA	NA	NA	NA	NA	NA	NA	NA	NA	79.139	1	79.139	78.639	79.639	0	NA	NA	NA
ELNTTMTSYMLGIDIGTTSTK	21	1	Unmodified	_ELNTTMTSYMLGIDIGTTSTK_							0	0	0	0	0	0	0	seq_40908	seq_40908	seq_40908			ISO-MSMS	1	20121222_BoSo_Bsubtilis_SuperSilac_EtOH_Rep1_OG_HCD_LysC_Prestress_01	BS	762.08	3	759.704	2276.09	NA	NA	NA	0.18902	0.0001436	NA	NA	NA	NA	NA	82.499	0.39299	82.499	82.243	82.636	0	NA	NA	NA
ELVQMTNETPFSK	13	1	Oxidation (M)	_ELVQM(ox)TNETPFSK_		ELVQM(1)TNETPFSK			ELVQM(43.8)TNETPFSK		0	0	1	0	0	0	0	seq_251190	seq_251190	seq_251190			MULTI-MSMS	NA	20120323_VR_Bsu_TripleSILAC_GeLC_T1L1T2_F11	VR	774.38	2	770.372	1538.73	86396.2	3.2366	0.0024934	1.829	0.001409	5.0656	0.0039024	770.371	772.888	774.38	44.723	1.205	44.723	44.49	45.695	-3.8147e-06	NA	NA	NA
ELVQMTNETPFSK	13	1	Unmodified	_ELVQMTNETPFSK_							0	0	0	0	0	0	0	seq_251190	seq_251190	seq_251190			ISO-MSMS	2	20130820_VR_Bsu_DoubleSILAC_YabTWTReplicate1_GeLC_F16	VR	766.38	2	762.374	1522.73	NA	NA	NA	1.3938	0.0010626	NA	NA	NA	NA	NA	45.954	0.48477	45.954	45.708	46.192	3.8147e-06	NA	NA	NA
EMGRSVIELLAEAIEGK	17	1	Oxidation (M)	_EM(ox)GRSVIELLAEAIEGK_		EM(1)GRSVIELLAEAIEGK			EM(46.89)GRSVIELLAEAIEGK		0	0	1	0	0	1	1	seq_95923	seq_95923	seq_95923			MULTI-MSMS	NA	20121123_VR_ProteaseInhibitorTest_Insol_Bacillus_Light_01	VR	621.33	3	620.996	1859.97	54601.5	-0.02878	-1.7872e-05	0.73554	0.00045677	0.70676	0.00043889	620.997	NA	NA	219.37	1.0033	219.37	218.88	219.88	0	NA	NA	NA
EMGTALNVMEVTMPK	15	1	2 Oxidation (M)	_EMGTALNVM(ox)EVTM(ox)PK_		EMGTALNVM(1)EVTM(1)PK			EM(-36.84)GTALNVM(36.84)EVTM(41.33)PK		0	0	2	0	0	0	0	seq_9655	seq_9655	seq_9655			ISO-MSMS	2	01072012_BoSo_BSubtilis_SUPER_SILAC_InGel_ES_Slice01	BS	845.9	2	841.894	1681.77	NA	NA	NA	-0.84768	-0.00071366	NA	NA	NA	NA	NA	72.137	0.45343	72.137	71.893	72.346	0	NA	NA	NA
EMGTALNVMEVTMPK	15	1	2 Oxidation (M)	_EMGTALNVM(ox)EVTM(ox)PK_		EMGTALNVM(1)EVTM(1)PK			EM(-37.95)GTALNVM(37.95)EVTM(59.48)PK		0	0	2	0	0	0	0	seq_9655	seq_9655	seq_9655			ISO-MSMS	0	01072012_BoSo_BSubtilis_SUPER_SILAC_InGel_ES_Slice01	BS	841.89	2	841.894	1681.77	NA	NA	NA	-0.75654	-0.00063693	NA	NA	NA	NA	NA	72.153	0.50351	72.153	71.843	72.346	-7.6294e-06	NA	NA	NA
EMGTALNVMEVTMPK	15	1	2 Oxidation (M)	_EMGTALNVM(ox)EVTM(ox)PK_		EM(0.01)GTALNVM(0.992)EVTM(0.998)PK			EM(-21.2)GTALNVM(21.2)EVTM(26.85)PK		0	0	2	0	0	0	0	seq_9655	seq_9655	seq_9655			ISO-MSMS	2	01072012_BoSo_BSubtilis_SUPER_SILAC_InGel_Lag_Slice01	BS	845.9	2	841.894	1681.77	NA	NA	NA	-0.71509	-0.00060203	NA	NA	NA	NA	NA	71.466	0.49895	71.466	71.192	71.691	0	NA	NA	NA
EMGTALNVMEVTMPK	15	1	2 Oxidation (M)	_EMGTALNVM(ox)EVTM(ox)PK_		EMGTALNVM(1)EVTM(1)PK			EM(-40.57)GTALNVM(40.57)EVTM(48.27)PK		0	0	2	0	0	0	0	seq_9655	seq_9655	seq_9655			ISO-MSMS	2	01072012_BoSo_BSubtilis_SUPER_SILAC_InGel_Log_Slice01	BS	845.9	2	841.894	1681.77	NA	NA	NA	-0.45799	-0.00038558	NA	NA	NA	NA	NA	72.155	0.85397	72.155	71.877	72.731	0	NA	NA	NA
EMGTALNVMEVTMPK	15	1	2 Oxidation (M)	_EMGTALNVM(ox)EVTM(ox)PK_		EM(0.001)GTALNVM(0.999)EVTM(1)PK			EM(-28.8)GTALNVM(28.8)EVTM(39.22)PK		0	0	2	0	0	0	0	seq_9655	seq_9655	seq_9655			ISO-MSMS	2	01072012_BoSo_BSubtilis_SUPER_SILAC_InGel_LS_Slice01	BS	845.9	2	841.894	1681.77	NA	NA	NA	-0.61894	-0.00052108	NA	NA	NA	NA	NA	72.498	0.41486	72.498	72.26	72.675	0	NA	NA	NA
EMGTALNVMEVTMPK	15	1	2 Oxidation (M)	_EMGTALNVM(ox)EVTM(ox)PK_		EMGTALNVM(1)EVTM(1)PK			EM(-39.67)GTALNVM(39.67)EVTM(56.82)PK		0	0	2	0	0	0	0	seq_9655	seq_9655	seq_9655			ISO-MSMS	0	01072012_BoSo_BSubtilis_SUPER_SILAC_InGel_LS_Slice05	BS	841.9	2	841.894	1681.77	NA	NA	NA	0.21534	0.00018129	NA	NA	NA	NA	NA	71.942	0.33704	71.942	71.744	72.081	0	NA	NA	NA
EMGTALNVMEVTMPK	15	1	2 Oxidation (M)	_EMGTALNVM(ox)EVTM(ox)PK_		EMGTALNVM(1)EVTM(1)PK			EM(-41.6)GTALNVM(41.6)EVTM(67.6)PK		0	0	2	0	0	0	0	seq_9655	seq_9655	seq_9655			ISO-MSMS	0	01072012_BoSo_BSubtilis_SUPER_SILAC_InGel_LS_Slice06	BS	841.9	2	841.894	1681.77	NA	NA	NA	0.091023	7.6631e-05	NA	NA	NA	NA	NA	71.977	0.36205	71.977	71.758	72.12	0	NA	NA	NA
EMGTALNVMEVTMPK	15	1	2 Oxidation (M)	_EMGTALNVM(ox)EVTM(ox)PK_		EM(0.001)GTALNVM(0.999)EVTM(1)PK			EM(-29.14)GTALNVM(29.14)EVTM(42.11)PK		0	0	2	0	0	0	0	seq_9655	seq_9655	seq_9655			ISO-MSMS	0	01072012_BoSo_BSubtilis_SUPER_SILAC_InGel_LS_Slice07	BS	841.89	2	841.894	1681.77	NA	NA	NA	-0.30133	-0.00025369	NA	NA	NA	NA	NA	71.951	0.55466	71.951	71.599	72.153	0	NA	NA	NA
EMGTALNVMEVTMPK	15	1	2 Oxidation (M)	_EMGTALNVM(ox)EVTM(ox)PK_		EM(0.001)GTALNVM(0.999)EVTM(1)PK			EM(-31.75)GTALNVM(31.75)EVTM(38.73)PK		0	0	2	0	0	0	0	seq_9655	seq_9655	seq_9655			ISO-MSMS	2	01072012_BoSo_BSubtilis_SUPER_SILAC_InGel_SecondTrans_Slice01	BS	845.9	2	841.894	1681.77	NA	NA	NA	-0.78523	-0.00066108	NA	NA	NA	NA	NA	72.375	0.45785	72.375	72.096	72.554	0	NA	NA	NA
EMGTALNVMEVTMPK	15	1	2 Oxidation (M)	_EMGTALNVM(ox)EVTM(ox)PK_		EM(0.003)GTALNVM(0.998)EVTM(0.999)PK			EM(-26.25)GTALNVM(26.25)EVTM(29.53)PK		0	0	2	0	0	0	0	seq_9655	seq_9655	seq_9655			ISO-MSMS	0	20120407_BoSo_LysC_Bsubtilis_SuperSilac_Lag_GelC_Slice02	BS	841.9	2	841.894	1681.77	NA	NA	NA	-0.50384	-0.00042418	NA	NA	NA	NA	NA	66.324	0.42255	66.324	66.052	66.475	0	NA	NA	NA
EMGTALNVMEVTMPK	15	1	2 Oxidation (M)	_EMGTALNVM(ox)EVTM(ox)PK_		EMGTALNVM(1)EVTM(1)PK			EM(-45.61)GTALNVM(45.61)EVTM(58.28)PK		0	0	2	0	0	0	0	seq_9655	seq_9655	seq_9655			ISO-MSMS	0	20120407_BoSo_LysC_Bsubtilis_SuperSilac_secondtrans_GelC_Slice01	BS	841.9	2	841.894	1681.77	NA	NA	NA	0.013402	1.1283e-05	NA	NA	NA	NA	NA	66.55	0.82001	66.55	65.932	66.752	0	NA	NA	NA
EMGTALNVMEVTMPK	15	1	2 Oxidation (M)	_EMGTALNVM(ox)EVTM(ox)PK_		EM(0.001)GTALNVM(1)EVTM(1)PK			EM(-33.11)GTALNVM(33.11)EVTM(44.45)PK		0	0	2	0	0	0	0	seq_9655	seq_9655	seq_9655			ISO-MSMS	0	20120407_BoSo_LysC_Bsubtilis_SuperSilac_secondtrans_GelC_Slice01	BS	841.89	2	841.894	1681.77	NA	NA	NA	-0.88446	-0.00074462	NA	NA	NA	NA	NA	70.972	0.476	70.972	70.727	71.203	0	NA	NA	NA
EMGTALNVMEVTMPK	15	1	2 Oxidation (M)	_EMGTALNVM(ox)EVTM(ox)PK_		EMGTALNVM(1)EVTM(1)PK			EM(-36.29)GTALNVM(36.29)EVTM(46.22)PK		0	0	2	0	0	0	0	seq_9655	seq_9655	seq_9655			ISO-MSMS	0	20120407_BoSo_LysC_Bsubtilis_SuperSilac_secondtrans_GelC_Slice02	BS	841.89	2	841.894	1681.77	NA	NA	NA	-0.87265	-0.00073468	NA	NA	NA	NA	NA	70.958	0.47556	70.958	70.672	71.147	0	NA	NA	NA
EMGTALNVMEVTMPK	15	1	2 Oxidation (M)	_EMGTALNVM(ox)EVTM(ox)PK_		EMGTALNVM(1)EVTM(1)PK			EM(-66.75)GTALNVM(66.75)EVTM(80.66)PK		0	0	2	0	0	0	0	seq_9655	seq_9655	seq_9655			ISO-MSMS	0	20120411_BoSo_LysC_Bsubtilis_SuperSilac_Log_GelC_Slice01	BS	841.9	2	841.894	1681.77	NA	NA	NA	-0.11071	-9.3203e-05	NA	NA	NA	NA	NA	66.783	0.52953	66.783	66.502	67.031	0	NA	NA	NA
EMGTALNVMEVTMPK	15	1	2 Oxidation (M)	_EMGTALNVM(ox)EVTM(ox)PK_		EMGTALNVM(1)EVTM(1)PK			EM(-48)GTALNVM(48)EVTM(51.36)PK		0	0	2	0	0	0	0	seq_9655	seq_9655	seq_9655			ISO-MSMS	0	20120416_VR_Bsu_TripleSILAC_L2ESLSrep_GeLC_F02	VR	841.9	2	841.894	1681.77	NA	NA	NA	-0.75033	-0.0006317	NA	NA	NA	NA	NA	66.501	0.50545	66.501	66.261	66.766	0	NA	NA	NA
EMGTALNVMEVTMPK	15	1	2 Oxidation (M)	_EMGTALNVM(ox)EVTM(ox)PK_		EM(0.001)GTALNVM(1)EVTM(1)PK			EM(-34.34)GTALNVM(34.34)EVTM(36.74)PK		0	0	2	0	0	0	0	seq_9655	seq_9655	seq_9655			MULTI-MSMS	NA	20120513_VR_Bsu_TripleSILACrep1_T1L1T2_GeLC_F02	VR	845.9	2	841.894	1681.77	79390.3	2.637	0.0022201	-1.1298	-0.00095114	1.5073	0.0012689	841.893	843.905	845.899	66.45	0.93264	66.45	65.723	66.655	0	NA	NA	NA
EMGTALNVMEVTMPK	15	1	2 Oxidation (M)	_EMGTALNVM(ox)EVTM(ox)PK_		EMGTALNVM(1)EVTM(1)PK			EM(-52.42)GTALNVM(52.42)EVTM(64.81)PK		0	0	2	0	0	0	0	seq_9655	seq_9655	seq_9655			MULTI-MSMS	NA	20120523_VR_Bsu_TripleSILACrep1_L2ESLS_GeLC_F03	VR	841.89	2	841.894	1681.77	79740	-2.1827	-0.0018376	-0.78664	-0.00066226	-2.9694	-0.0024999	841.893	843.905	845.899	65.309	0.63274	65.309	64.883	65.515	0	NA	NA	NA
EMGTALNVMEVTMPK	15	1	2 Oxidation (M)	_EMGTALNVM(ox)EVTM(ox)PK_		EM(0.01)GTALNVM(0.991)EVTM(1)PK			EM(-20.19)GTALNVM(20.19)EVTM(36.31)PK		0	0	2	0	0	0	0	seq_9655	seq_9655	seq_9655			ISO-MSMS	0	20120523_VR_Bsu_TripleSILACrep1_L2ESLS_GeLC_F05	VR	841.89	2	841.894	1681.77	NA	NA	NA	-1.3427	-0.0011304	NA	NA	NA	NA	NA	65.035	0.36592	65.035	64.791	65.157	0	NA	NA	NA
EMGTALNVMEVTMPK	15	1	2 Oxidation (M)	_EMGTALNVM(ox)EVTM(ox)PK_		EM(0.001)GTALNVM(0.999)EVTM(1)PK			EM(-32.04)GTALNVM(32.04)EVTM(48.75)PK		0	0	2	0	0	0	0	seq_9655	seq_9655	seq_9655			MULTI-MSMS	NA	20120601_VR_Bsu_TripleSILAC_WTPrkCPrpC_GeLC_F03	VR	841.89	2	841.894	1681.77	79216.4	-0.23288	-0.00019606	-0.54123	-0.00045566	-0.77411	-0.00065171	841.893	843.906	845.9	65.811	0.49614	65.811	65.53	66.026	0	NA	NA	NA
EMGTALNVMEVTMPK	15	1	2 Oxidation (M)	_EMGTALNVM(ox)EVTM(ox)PK_		EM(0.089)GTALNVM(0.913)EVTM(0.999)PK			EM(-10.18)GTALNVM(10.18)EVTM(28.54)PK		0	0	2	0	0	0	0	seq_9655	seq_9655	seq_9655			MULTI-MSMS	NA	20120601_VR_Bsu_TripleSILAC_WTPrkCPrpC_GeLC_F03	VR	841.89	2	841.894	1681.77	78878.1	-0.20257	-0.00017054	0.077161	6.4961e-05	-0.12541	-0.00010558	841.893	843.905	845.901	70.132	0.4082	70.132	69.95	70.358	0	NA	NA	NA
EMGTALNVMEVTMPK	15	1	2 Oxidation (M)	_EMGTALNVM(ox)EVTM(ox)PK_		EMGTALNVM(1)EVTM(1)PK			EM(-42.51)GTALNVM(42.51)EVTM(56.98)PK		0	0	2	0	0	0	0	seq_9655	seq_9655	seq_9655			MULTI-MSMS	NA	20120609_VR_Bsu_TripleSILAC_WTPrkCPrpCrep_GeLC_F01	VR	841.9	2	841.894	1681.77	82259.7	1.9217	0.0016179	-0.58716	-0.00049432	1.3346	0.0011236	841.893	843.906	845.9	64.453	0.58663	64.453	64.091	64.678	0	NA	NA	NA
EMGTALNVMEVTMPK	15	1	2 Oxidation (M)	_EMGTALNVM(ox)EVTM(ox)PK_		EMGTALNVM(1)EVTM(1)PK			EM(-41.97)GTALNVM(41.97)EVTM(55.61)PK		0	0	2	0	0	0	0	seq_9655	seq_9655	seq_9655			MULTI-MSMS	NA	20120609_VR_Bsu_TripleSILAC_WTPrkCPrpCrep_GeLC_F02	VR	841.9	2	841.894	1681.77	82781.5	3.2454	0.0027323	-0.87819	-0.00073935	2.3672	0.0019929	841.893	843.905	845.899	64.858	0.74591	64.858	64.382	65.128	0	NA	NA	NA
EMGTALNVMEVTMPK	15	1	2 Oxidation (M)	_EMGTALNVM(ox)EVTM(ox)PK_		EMGTALNVM(1)EVTM(1)PK			EM(-40.67)GTALNVM(40.67)EVTM(63.11)PK		0	0	2	0	0	0	0	seq_9655	seq_9655	seq_9655			MULTI-MSMS	NA	20120718_VR_Bsu_TripleSILAC_WTPtkAPtpZ_GeLC_F01	VR	841.89	2	841.894	1681.77	82660.3	1.4573	0.0012269	-0.80091	-0.00067428	0.65639	0.00055261	841.893	843.905	845.9	68.882	0.90002	68.882	68.542	69.442	0	NA	NA	NA
EMGTALNVMEVTMPK	15	1	2 Oxidation (M)	_EMGTALNVM(ox)EVTM(ox)PK_		EMGTALNVM(1)EVTM(1)PK			EM(-35.44)GTALNVM(35.44)EVTM(54.14)PK		0	0	2	0	0	0	0	seq_9655	seq_9655	seq_9655			MULTI-MSMS	NA	20120718_VR_Bsu_TripleSILAC_WTPtkAPtpZ_GeLC_F02	VR	841.89	2	841.894	1681.77	82295.6	1.63	0.0013723	-0.71665	-0.00060334	0.91336	0.00076895	841.893	843.905	845.9	68.83	0.65335	68.83	68.506	69.16	0	NA	NA	NA
EMGTALNVMEVTMPK	15	1	2 Oxidation (M)	_EMGTALNVM(ox)EVTM(ox)PK_		EMGTALNVM(1)EVTM(1)PK			EM(-41.7)GTALNVM(41.7)EVTM(54.04)PK		0	0	2	0	0	0	0	seq_9655	seq_9655	seq_9655			MULTI-MSMS	NA	20120718_VR_Bsu_TripleSILAC_WTPtkAPtpZ_GeLC_F03	VR	841.89	2	841.894	1681.77	82931.7	1.4738	0.0012407	-0.67957	-0.00057212	0.79418	0.00066862	841.893	843.906	845.9	68.97	0.45103	68.97	68.696	69.147	0	NA	NA	NA
EMGTALNVMEVTMPK	15	1	2 Oxidation (M)	_EMGTALNVM(ox)EVTM(ox)PK_		EMGTALNVM(1)EVTM(1)PK			EM(-40.15)GTALNVM(40.15)EVTM(60.28)PK		0	0	2	0	0	0	0	seq_9655	seq_9655	seq_9655			MULTI-MSMS	NA	20120718_VR_Bsu_TripleSILAC_WTPtkAPtpZ_GeLC_F06	VR	841.9	2	841.894	1681.77	82415	1.7505	0.0014737	-0.78499	-0.00066088	0.96548	0.00081283	841.893	843.906	845.9	69.081	0.51138	69.081	68.835	69.346	7.6294e-06	NA	NA	NA
EMGTALNVMEVTMPK	15	1	2 Oxidation (M)	_EMGTALNVM(ox)EVTM(ox)PK_		EM(0.002)GTALNVM(0.998)EVTM(1)PK			EM(-28.03)GTALNVM(28.03)EVTM(41.48)PK		0	0	2	0	0	0	0	seq_9655	seq_9655	seq_9655			ISO-MSMS	0	20120902_VR_Bsu_TripleSILAC_WTPrkCPrpCRep1_GeLC_F08	VR	841.9	2	841.894	1681.77	NA	NA	NA	-0.74614	-0.00062817	NA	NA	NA	NA	NA	66.636	0.65047	66.636	66.237	66.887	0	NA	NA	NA
EMGTALNVMEVTMPK	15	1	2 Oxidation (M)	_EMGTALNVM(ox)EVTM(ox)PK_		EM(0.002)GTALNVM(0.999)EVTM(1)PK			EM(-28.45)GTALNVM(28.45)EVTM(38.28)PK		0	0	2	0	0	0	0	seq_9655	seq_9655	seq_9655			MULTI-MSMS	NA	20121116_VR_Bsu_TripleSILAC_WTPtkAPtpZReplicate2a_GeLC_F01	VR	841.9	2	841.894	1681.77	82147.2	2.0531	0.0017285	-0.99918	-0.0008412	1.054	0.00088732	841.893	843.904	845.9	66.075	0.8465	66.075	65.646	66.493	0	NA	NA	NA
EMGTALNVMEVTMPK	15	1	2 Oxidation (M)	_EMGTALNVM(ox)EVTM(ox)PK_		EM(0.007)GTALNVM(0.993)EVTM(1)PK			EM(-21.8)GTALNVM(21.8)EVTM(38.79)PK		0	0	2	0	0	0	0	seq_9655	seq_9655	seq_9655			MULTI-MSMS	NA	20121116_VR_Bsu_TripleSILAC_WTPtkAPtpZReplicate2a_GeLC_F02	VR	841.89	2	841.894	1681.77	83211.1	2.0935	0.0017625	-0.83567	-0.00070355	1.2578	0.0010589	841.893	843.905	845.899	66.278	0.50727	66.278	65.964	66.471	0	NA	NA	NA
EMGTALNVMEVTMPK	15	1	2 Oxidation (M)	_EMGTALNVM(ox)EVTM(ox)PK_		EMGTALNVM(1)EVTM(1)PK			EM(-35.36)GTALNVM(35.36)EVTM(41.17)PK		0	0	2	0	0	0	0	seq_9655	seq_9655	seq_9655			MULTI-MSMS	NA	20121205_VR_Bsu_TripleSILAC_WTPtkAPtpZReplicate3_GeLC_F02	VR	841.89	2	841.894	1681.77	80503.9	1.0393	0.00087498	-0.98744	-0.00083132	0.051864	4.3664e-05	841.893	843.905	845.9	66.247	0.75021	66.247	65.738	66.488	0	NA	NA	NA
EMGTALNVMEVTMPK	15	1	2 Oxidation (M)	_EMGTALNVM(ox)EVTM(ox)PK_		EMGTALNVM(1)EVTM(1)PK			EM(-35.43)GTALNVM(35.43)EVTM(44.31)PK		0	0	2	0	0	0	0	seq_9655	seq_9655	seq_9655			ISO-MSMS	0	20121222_BoSo_Bsubtilis_SuperSilac_EtOH_Rep2_GelC_CID_LysC_10mins_01	BS	841.9	2	841.894	1681.77	NA	NA	NA	-0.4973	-0.00041867	NA	NA	NA	NA	NA	66.427	0.61992	66.427	66.046	66.666	7.6294e-06	NA	NA	NA
EMGTALNVMEVTMPK	15	1	2 Oxidation (M)	_EMGTALNVM(ox)EVTM(ox)PK_		EM(0.001)GTALNVM(1)EVTM(1)PK			EM(-33.84)GTALNVM(33.84)EVTM(37.67)PK		0	0	2	0	0	0	0	seq_9655	seq_9655	seq_9655			ISO-MSMS	2	20121222_BoSo_Bsubtilis_SuperSilac_EtOH_Rep2_GelC_CID_LysC_Prestress_01	BS	845.9	2	841.894	1681.77	NA	NA	NA	-0.7758	-0.00065314	NA	NA	NA	NA	NA	66.547	0.50694	66.547	66.262	66.769	0	NA	NA	NA
EMGTALNVMEVTMPK	15	1	2 Oxidation (M)	_EMGTALNVM(ox)EVTM(ox)PK_		EM(0.001)GTALNVM(0.999)EVTM(1)PK			EM(-29.83)GTALNVM(29.83)EVTM(37.62)PK		0	0	2	0	0	0	0	seq_9655	seq_9655	seq_9655			ISO-MSMS	0	20121222_BoSo_Bsubtilis_SuperSilac_EtOH_Rep2_GelC_CID_LysC_Prestress_01	BS	841.9	2	841.894	1681.77	NA	NA	NA	-0.33624	-0.00028307	NA	NA	NA	NA	NA	66.548	0.54764	66.548	66.188	66.735	0	NA	NA	NA
EMGTALNVMEVTMPK	15	1	2 Oxidation (M)	_EMGTALNVM(ox)EVTM(ox)PK_		EMGTALNVM(1)EVTM(1)PK			EM(-35.71)GTALNVM(38.09)EVTM(35.71)PK		0	0	2	0	0	0	0	seq_9655	seq_9655	seq_9655			MULTI-MSMS	NA	20130127_VR_Bsu_TripleSILAC_WTPrkCPrpCReplicate2_GeLC_F08	VR	845.9	2	841.894	1681.77	83367.5	0.87393	0.00073576	-0.25627	-0.00021575	0.61766	0.00052001	841.893	843.906	845.9	71.053	0.74564	71.053	70.773	71.518	0	NA	NA	NA
EMGTALNVMEVTMPK	15	1	2 Oxidation (M)	_EMGTALNVM(ox)EVTM(ox)PK_		EM(0.002)GTALNVM(0.999)EVTM(0.999)PK			EM(-29.22)GTALNVM(29.22)EVTM(30.53)PK		0	0	2	0	0	0	0	seq_9655	seq_9655	seq_9655			ISO-MSMS	0	20130819_VR_Bsu_DoubleSILAC_YabTWTReplicate1_GeLC_F09	VR	842.4	2	841.894	1681.77	NA	NA	NA	-0.69264	-0.00058313	NA	NA	NA	NA	NA	65.828	0.32541	65.828	65.625	65.951	0	NA	NA	NA
EMGTALNVMEVTMPK	15	1	Acetyl (Protein N-term),Oxidation (M),Phospho (STY)	_(ac)EM(ox)GT(ph)ALNVMEVTMPK_		EM(0.995)GTALNVM(0.005)EVTMPK	EMGT(1)ALNVMEVTMPK		EM(22.87)GTALNVM(-22.87)EVTM(-45.55)PK	EMGT(38.79)ALNVMEVT(-38.79)MPK	0	1	1	1	0	0	0	seq_9655	seq_9655	seq_9655			ISO-MSMS	1	20130707_VR_Bsu_pWTPtkAPtpZreplicate4_F06	VR	598.27	3	596.925	1787.75	NA	NA	NA	-0.25764	-0.00015379	NA	NA	NA	NA	NA	56.154	1.2961	56.154	55.323	56.619	3.8147e-06	NA	NA	NA
EMPLDMKK	8	2	Unmodified	_EMPLDMKK_							0	0	0	0	1	1	0	seq_231389	seq_231389	seq_231389			ISO-MSMS	0	20120514_VR_Bsu_TripleSILACrep1_pL2ESLS_F14	VR	331.17	3	331.17	990.488	NA	NA	NA	0.31299	0.00010365	NA	NA	NA	NA	NA	55.239	0.58558	55.239	54.89	55.476	0	NA	NA	NA
EMRNGMNTPK	10	1	2 Oxidation (M)	_EM(ox)RNGM(ox)NTPK_		EM(1)RNGM(1)NTPK			EM(55.06)RNGM(55.06)NTPK		0	0	2	0	0	1	1	seq_5949	seq_5949	seq_5949			ISO-MSMS	0	20121222_BoSo_Bsubtilis_SuperSilac_EtOH_Rep2_GelC_CID_LysC_10mins_11	BS	605.27	2	605.271	1208.53	NA	NA	NA	0.26399	0.00015979	NA	NA	NA	NA	NA	32.255	0.36302	32.255	32.025	32.388	0	NA	NA	NA
EMRRMNRTMTSLLAMGAGALVYRMATQSDMLNNRSMK	37	1	Unmodified	_EMRRMNRTMTSLLAMGAGALVYRMATQSDMLNNRSMK_							0	0	0	0	0	5	5	seq_183898	seq_183898	seq_183898			ISO-MSMS	1	20120427_BoSo_Bsubtilis_SuperSilacreplicate2_Offgel_LysC_Hcd_LS_Slice04	BS	849.22	5	848.017	4235.05	NA	NA	NA	-0.93398	-0.00079204	NA	NA	NA	NA	NA	82.613	0.3611	82.613	82.358	82.719	0	NA	NA	NA
EMTNMDLSVTHMDDLK	16	1	Unmodified	_EMTNMDLSVTHMDDLK_							0	0	0	0	0	0	0	seq_215103	seq_215103	seq_215103			ISO-MSMS	2	20120521_VR_Bsu_TripleSILACrep1_L2ESLS_OG_F02	VR	944.42	2	940.415	1878.82	NA	NA	NA	0.66867	0.00062883	NA	NA	NA	NA	NA	50.248	0.19813	50.248	50.124	50.323	0	NA	NA	NA
ENGLEVNLLK	10	1	Unmodified	_ENGLEVNLLK_							0	0	0	0	0	0	0	seq_80893	seq_80893	seq_80893			ISO-MSMS	2	01072012_BoSo_BSubtilis_SUPER_SILAC_InGel_LS_Slice03	BS	568.82	2	564.817	1127.62	NA	NA	NA	-1.3049	-0.00073704	NA	NA	NA	NA	NA	59.128	0.27166	59.128	58.972	59.244	0	NA	NA	NA
ENGLEVNLLK	10	1	Unmodified	_ENGLEVNLLK_							0	0	0	0	0	0	0	seq_80893	seq_80893	seq_80893			ISO-MSMS	2	20120427_BoSo_Bsubtilis_SuperSilacreplicate2_Offgel_LysC_Hcd_ES_Slice01	BS	568.82	2	564.817	1127.62	NA	NA	NA	0.15931	8.9983e-05	NA	NA	NA	NA	NA	56.379	0.39676	56.379	56.212	56.609	0	NA	NA	NA
ENGLEVNLLK	10	1	Unmodified	_ENGLEVNLLK_							0	0	0	0	0	0	0	seq_80893	seq_80893	seq_80893			ISO-MSMS	0	20120427_BoSo_Bsubtilis_SuperSilacreplicate2_Offgel_LysC_Hcd_ES_Slice01	BS	564.82	2	564.817	1127.62	NA	NA	NA	0.45836	0.00025889	NA	NA	NA	NA	NA	56.383	0.49725	56.383	56.212	56.709	0	NA	NA	NA
ENGLEVNLLK	10	1	Unmodified	_ENGLEVNLLK_							0	0	0	0	0	0	0	seq_80893	seq_80893	seq_80893			ISO-MSMS	2	20120427_BoSo_Bsubtilis_SuperSilacreplicate2_Offgel_LysC_Hcd_Log_Slice01	BS	568.83	2	564.817	1127.62	NA	NA	NA	-0.13453	-7.5985e-05	NA	NA	NA	NA	NA	56.829	0.45025	56.829	56.579	57.03	3.8147e-06	NA	NA	NA
ENGLEVNLLK	10	1	Unmodified	_ENGLEVNLLK_							0	0	0	0	0	0	0	seq_80893	seq_80893	seq_80893			ISO-MSMS	0	20120427_BoSo_Bsubtilis_SuperSilacreplicate2_Offgel_LysC_Hcd_secondtransSlice02	BS	564.82	2	564.817	1127.62	NA	NA	NA	0.7592	0.00042881	NA	NA	NA	NA	NA	56.829	0.55378	56.829	56.51	57.064	-3.8147e-06	NA	NA	NA
ENGLEVNLLK	10	1	Unmodified	_ENGLEVNLLK_							0	0	0	0	0	0	0	seq_80893	seq_80893	seq_80893			MULTI-MSMS	NA	20120718_VR_Bsu_TripleSILAC_WTPtkAPtpZ_GeLC_F11	VR	564.82	2	564.817	1127.62	100251	2.062	0.0011646	0.37344	0.00021092	2.4354	0.0013756	564.817	566.829	568.824	60.395	0.43316	60.395	60.134	60.568	0	NA	NA	NA
ENGLEVNLLK	10	1	Unmodified	_ENGLEVNLLK_							0	0	0	0	0	0	0	seq_80893	seq_80893	seq_80893			ISO-MSMS	0	20120718_VR_Bsu_TripleSILAC_WTPtkAPtpZ_GeLC_F15	VR	565.31	2	564.817	1127.62	NA	NA	NA	0.42759	0.00024151	NA	NA	NA	NA	NA	61.206	0.29998	61.206	61.015	61.315	-3.8147e-06	NA	NA	NA
ENGLEVNLLK	10	1	Unmodified	_ENGLEVNLLK_							0	0	0	0	0	0	0	seq_80893	seq_80893	seq_80893			ISO-MSMS	2	20121222_BoSo_Bsubtilis_SuperSilac_EtOH_Rep2_GelC_CID_LysC_10mins_07	BS	568.83	2	564.817	1127.62	NA	NA	NA	0.24623	0.00013908	NA	NA	NA	NA	NA	47.69	0.3869	47.69	47.45	47.837	0	NA	NA	NA
ENGLEVNLLK	10	1	Unmodified	_ENGLEVNLLK_							0	0	0	0	0	0	0	seq_80893	seq_80893	seq_80893			ISO-MSMS	1	20140902_VR_Bsu_TripleSILAC_WTyabTybdM_rep2_GeLC_08	VR	566.83	2	564.817	1127.62	NA	NA	NA	-0.21017	-0.00011871	NA	NA	NA	NA	NA	53.06	0.5515	53.06	52.812	53.363	0	NA	NA	NA
ENGLEVNLLK	10	1	Unmodified	_ENGLEVNLLK_							0	0	0	0	0	0	0	seq_80893	seq_80893	seq_80893			ISO-MSMS	1	20140902_VR_Bsu_TripleSILAC_WTyabTybdM_rep2_GeLC_09	VR	566.83	2	564.817	1127.62	NA	NA	NA	-0.37587	-0.0002123	NA	NA	NA	NA	NA	54.054	0.47192	54.054	53.81	54.281	0	NA	NA	NA
ENLILTEELK	10	1	Unmodified	_ENLILTEELK_							0	0	0	0	0	0	0	seq_71345	seq_71345	seq_71345			ISO-MSMS	2	01072012_BoSo_BSubtilis_SUPER_SILAC_InGel_FirstTrans_Slice06	BS	403.9	3	401.227	1200.66	NA	NA	NA	1.2478	0.00050064	NA	NA	NA	NA	NA	43.461	0.64728	43.461	43.211	43.859	0	NA	NA	NA
ENLILTEELK	10	1	Unmodified	_ENLILTEELK_							0	0	0	0	0	0	0	seq_71345	seq_71345	seq_71345			ISO-MSMS	2	01072012_BoSo_BSubtilis_SUPER_SILAC_InGel_Lag_Slice03	BS	403.9	3	401.227	1200.66	NA	NA	NA	0.17651	7.0823e-05	NA	NA	NA	NA	NA	39.501	0.6657	39.501	39.319	39.985	0	NA	NA	NA
ENLILTEELK	10	1	Unmodified	_ENLILTEELK_							0	0	0	0	0	0	0	seq_71345	seq_71345	seq_71345			ISO-MSMS	2	20120413_BoSo_LysC_Bsubtilis_SuperSilac_LS_GelC_Slice09	BS	403.9	3	401.227	1200.66	NA	NA	NA	1.2417	0.00049819	NA	NA	NA	NA	NA	39.749	0.63601	39.749	39.523	40.159	0	NA	NA	NA
ENLILTEELK	10	1	Unmodified	_ENLILTEELK_							0	0	0	0	0	0	0	seq_71345	seq_71345	seq_71345			ISO-MSMS	0	20120413_BoSo_LysC_Bsubtilis_SuperSilac_LS_GelC_Slice09	BS	401.23	3	401.227	1200.66	NA	NA	NA	1.1509	0.00046176	NA	NA	NA	NA	NA	39.726	0.71622	39.726	39.443	40.159	0	NA	NA	NA
ENLILTEELK	10	1	Unmodified	_ENLILTEELK_							0	0	0	0	0	0	0	seq_71345	seq_71345	seq_71345			ISO-MSMS	0	20120427_BoSo_Bsubtilis_SuperSilacreplicate2_Offgel_LysC_Hcd_ES_Slice11	BS	401.23	3	401.227	1200.66	NA	NA	NA	1.1556	0.00046365	NA	NA	NA	NA	NA	43.699	0.90125	43.699	43.503	44.404	0	NA	NA	NA
ENLILTEELK	10	1	Unmodified	_ENLILTEELK_							0	0	0	0	0	0	0	seq_71345	seq_71345	seq_71345			MULTI-MSMS	NA	20120513_VR_Bsu_TripleSILACrep1_T1L1T2_GeLC_F09	VR	401.23	3	401.227	1200.66	115066	3.4977	0.0014034	1.0334	0.00041463	4.5311	0.001818	401.228	402.569	403.899	38.439	0.71654	38.439	38.193	38.91	0	NA	NA	NA
ENLILTEELK	10	1	Unmodified	_ENLILTEELK_							0	0	0	0	0	0	0	seq_71345	seq_71345	seq_71345			MULTI-MSMS	NA	20120718_VR_Bsu_TripleSILAC_WTPtkAPtpZ_GeLC_F09	VR	401.23	3	401.227	1200.66	116908	2.0909	0.00083893	0.75193	0.0003017	2.8428	0.0011406	401.228	402.569	403.899	35.043	0.37454	35.043	34.82	35.194	0	NA	NA	NA
ENLILTEELK	10	1	Unmodified	_ENLILTEELK_							0	0	0	0	0	0	0	seq_71345	seq_71345	seq_71345			MULTI-MSMS	NA	20121206_VR_Bsu_TripleSILAC_WTPtkAPtpZReplicate3_GeLC_F10	VR	401.23	3	401.227	1200.66	110610	1.0197	0.00040914	0.53893	0.00021623	1.5587	0.00062538	401.228	402.569	403.899	31.305	0.70294	31.305	30.962	31.665	-1.9073e-06	NA	NA	NA
ENSLIQVKDILK	12	2	Acetyl (K)	_ENSLIQVK(ac)DILK_	ENSLIQVK(1)DILK			ENSLIQVK(66.99)DILK(-66.99)			1	0	0	0	1	1	0	seq_146171	seq_146171	seq_146171			MULTI-MSMS	NA	20121215_AC_Bsu_Log_ES_LS_IP	AC	725.94	2	721.417	1440.82	90142.4	-0.80977	-0.00058418	0.0062975	4.5431e-06	-0.80347	-0.00057964	721.416	725.442	729.431	174.66	1.6608	174.66	173.43	175.09	-1.5259e-05	NA	NA	NA
ENSLIQVKDILK	12	2	Acetyl (K)	_ENSLIQVK(ac)DILK_	ENSLIQVK(1)DILK			ENSLIQVK(43.76)DILK(-43.76)			1	0	0	0	1	1	0	seq_146171	seq_146171	seq_146171			MULTI-MSMS	NA	20121215_AC_Bsu_Log_ES_LS_IP	AC	483.96	3	481.28	1440.82	112647	-0.38298	-0.00018432	-0.31641	-0.00015228	-0.69939	-0.0003366	481.614	483.963	486.623	174.65	1.3324	174.65	174.08	175.41	0	NA	NA	NA
ENSLIQVKDILK	12	2	Acetyl (K)	_ENSLIQVK(ac)DILK_	ENSLIQVK(1)DILK			ENSLIQVK(73.93)DILK(-73.93)			1	0	0	0	1	1	0	seq_146171	seq_146171	seq_146171			ISO-MSMS	0	20130825_AC_Bsub_Try_IP_Glu_Succ_BR2	AC	721.43	2	721.417	1440.82	NA	NA	NA	-0.60401	-0.00043574	NA	NA	NA	NA	NA	197.58	1.8836	197.58	196.82	198.71	0	NA	NA	NA
EPFNMNQK	8	1	Oxidation (M)	_EPFNM(ox)NQK_		EPFNM(1)NQK			EPFNM(66.43)NQK		0	0	1	0	0	0	0	seq_244773	seq_244773	seq_244773			ISO-MSMS	0	01072012_BoSo_BSubtilis_SUPER_SILAC_InGel_LS_Slice09	BS	512.23	2	512.232	1022.45	NA	NA	NA	-0.85226	-0.00043656	NA	NA	NA	NA	NA	38.723	0.52926	38.723	38.554	39.083	0	NA	NA	NA
EPFNMNQK	8	1	Oxidation (M)	_EPFNM(ox)NQK_		EPFNM(1)NQK			EPFNM(54.2)NQK		0	0	1	0	0	0	0	seq_244773	seq_244773	seq_244773			MULTI-MSMS	NA	20120513_VR_Bsu_TripleSILACrep1_T1L1T2_GeLC_F10	VR	512.23	2	512.232	1022.45	104856	2.1755	0.0011143	0.33948	0.00017389	2.5149	0.0012882	512.232	514.244	516.239	30.402	0.39697	30.402	30.205	30.602	0	NA	NA	NA
EQRREIMDDHAYTK	14	1	Unmodified	_EQRREIMDDHAYTK_							0	0	0	0	0	2	2	seq_197878	seq_197878	seq_197878			MULTI-MSMS	NA	20120902_VR_Bsu_TripleSILAC_WTPrkCPrpCRep1_GeLC_F06	VR	601.63	3	597.953	1790.84	96789.9	2.867	0.0017143	-1.4677	-0.00087762	1.3993	0.00083672	598.286	599.291	600.957	35.98	0.53901	35.98	35.824	36.363	0	NA	NA	NA
EQVNMNEELK	10	1	Unmodified	_EQVNMNEELK_							0	0	0	0	0	0	0	seq_92234	seq_92234	seq_92234			MULTI-MSMS	NA	20140820_BoSo_Bsubtilis_Phospho_LysC_Test_1to5bead_03	BS	617.29	2	617.293	1232.57	96858.6	-0.56308	-0.00034758	-2.354	-0.0014531	-2.917	-0.0018007	617.289	NA	NA	11.323	0.77331	11.323	11.134	11.908	0	NA	NA	NA
ERETSSFMASVILACFLIAK	20	1	Oxidation (M)	_ERETSSFM(ox)ASVILACFLIAK_		ERETSSFM(1)ASVILACFLIAK			ERETSSFM(51.54)ASVILACFLIAK		0	0	1	0	0	1	1	seq_93312	seq_93312	seq_93312			ISO-MSMS	1	01072012_BoSo_BSubtilis_SUPER_SILAC_InGel_LS_Slice02	BS	765.4	3	763.725	2288.15	NA	NA	NA	1.5939	0.0012173	NA	NA	NA	NA	NA	72.52	1.2152	72.52	71.697	72.912	0	NA	NA	NA
ERETSSFMASVILACFLIAK	20	1	Oxidation (M)	_ERETSSFM(ox)ASVILACFLIAK_		ERETSSFM(1)ASVILACFLIAK			ERETSSFM(55.09)ASVILACFLIAK		0	0	1	0	0	1	1	seq_93312	seq_93312	seq_93312			ISO-MSMS	1	20120406_BoSo_LysC_Bsubtilis_SuperSilac_Lag_GelC_Slice07	BS	765.07	3	763.725	2288.15	NA	NA	NA	1.2216	0.000933	NA	NA	NA	NA	NA	66.561	0.87679	66.561	65.92	66.797	0	NA	NA	NA
ERRNRMFNQVMLVGRLTK	18	1	2 Oxidation (M)	_ERRNRM(ox)FNQVM(ox)LVGRLTK_		ERRNRM(1)FNQVM(1)LVGRLTK			ERRNRM(46.54)FNQVM(46.54)LVGRLTK		0	0	2	0	0	4	4	seq_131915	seq_131915	seq_131915			ISO-MSMS	0	01072012_BoSo_BSubtilis_SUPER_SILAC_InGel_Lag_Slice04	BS	761.08	3	760.744	2279.21	NA	NA	NA	0.34723	0.00026415	NA	NA	NA	NA	NA	50.048	0.75316	50.048	49.503	50.256	3.8147e-06	NA	NA	NA
ESCELPKNSLMDAITGRILISC	22	1	Unmodified	_ESCELPKNSLMDAITGRILISC_							0	0	0	0	1	2	1	seq_168547	seq_168547	seq_168547			MULTI-MSMS	NA	20130211_VR_Bsu_TripleSILAC_WTPrkCPrpCReplicate3_GeLC_F14	VR	836.75	3	836.415	2506.22	83788.6	1.1271	0.0009427	0.45172	0.00037782	1.5788	0.0013205	836.75	838.091	839.086	74.921	0.7728	74.921	74.396	75.169	7.6294e-06	NA	NA	NA
ESCELPKNSLMDAITGRILISC	22	1	Acetyl (Protein N-term),Oxidation (M),Phospho (STY)	_(ac)ESCELPKNSLM(ox)DAITGRILIS(ph)C_		ESCELPKNSLM(1)DAITGRILISC	ESCELPKNSLMDAIT(0.075)GRILIS(0.925)C		ESCELPKNSLM(59.79)DAITGRILISC	ES(-58.74)CELPKNS(-41.44)LMDAIT(-10.9)GRILIS(10.9)C	0	1	1	1	1	2	1	seq_168547	seq_168547	seq_168547			MSMS	0	20140111_VR_Bsu_TripleSILAC_WTyveLybdMReplicate1_PrimeXS_2_R2	VR	1323.11	2	1323.1	2644.19	NA	NA	NA	NA	NA	NA	NA	NA	NA	NA	65.896	1	65.896	65.396	66.396	0	NA	NA	NA
ESETDMNLPAK	11	1	Oxidation (M)	_ESETDM(ox)NLPAK_		ESETDM(1)NLPAK			ESETDM(42.34)NLPAK		0	0	1	0	0	0	0	seq_209397	seq_209397	seq_209397			MULTI-MSMS	NA	20120513_VR_Bsu_TripleSILACrep1_T1L1T2_GeLC_F06	VR	417.52	3	417.524	1249.55	119311	3.6144	0.0015091	-0.26632	-0.00011119	3.3481	0.0013979	417.523	418.865	420.195	40.045	0.59355	40.045	39.855	40.448	0	NA	NA	NA
ESETDMNLPAK	11	1	Oxidation (M)	_ESETDM(ox)NLPAK_		ESETDM(1)NLPAK			ESETDM(42.34)NLPAK		0	0	1	0	0	0	0	seq_209397	seq_209397	seq_209397			MULTI-MSMS	NA	20130210_VR_Bsu_TripleSILAC_WTPrkCPrpCReplicate3_GeLC_F04	VR	417.52	3	417.524	1249.55	120505	1.9625	0.00081938	0.55583	0.00023207	2.5183	0.0010515	417.524	418.866	420.195	38.226	0.34127	38.226	38.063	38.404	3.8147e-06	NA	NA	NA
ESLKVLSYRLLSLYGPS	17	1	2 Phospho (STY)	_ES(ph)LKVLSYRLLSLYGPS(ph)_			ES(0.581)LKVLS(0.232)Y(0.187)RLLSLY(0.132)GPS(0.868)			ES(4.03)LKVLS(-4.03)Y(-4.99)RLLS(-36.28)LY(-8.37)GPS(8.37)	0	0	0	2	1	2	1	seq_59675	seq_59675	seq_59675			MULTI-MSMS	NA	20140827_BoSo_Bsubtilis_Phospho_LysC_Test_1to1bead_02	BS	1043.01	2	1043.01	2084	75023.8	-0.36156	-0.00037711	0.66244	0.00069093	0.30088	0.00031382	1043.51	NA	NA	120.86	0.485	120.86	120.66	121.15	0	NA	NA	NA
ESLKVLSYRLLSLYGPS	17	1	2 Phospho (STY)	_ESLKVLS(ph)YRLLSLYGPS(ph)_			ES(0.067)LKVLS(0.741)Y(0.192)RLLS(0.001)LY(0.43)GPS(0.569)			ES(-10.42)LKVLS(5.89)Y(-5.89)RLLS(-30.01)LY(-1.23)GPS(1.23)	0	0	0	2	1	2	1	seq_59675	seq_59675	seq_59675			MULTI-MSMS	NA	20140827_BoSo_Bsubtilis_Phospho_LysC_Test_1to1bead_05	BS	1043.01	2	1043.01	2084	76372.9	-0.12971	-0.00013529	0.9498	0.00099065	0.82009	0.00085536	1043.51	NA	NA	120.89	0.37315	120.89	120.74	121.11	0	NA	NA	NA
ESLKVLSYRLLSLYGPS	17	1	2 Phospho (STY)	_ES(ph)LKVLSYRLLSLY(ph)GPS_			ES(0.924)LKVLS(0.042)Y(0.034)RLLS(0.001)LY(0.5)GPS(0.5)			ES(13.46)LKVLS(-13.46)Y(-14.33)RLLS(-28.45)LY(0)GPS(0)	0	0	0	2	1	2	1	seq_59675	seq_59675	seq_59675			MULTI-MSMS	NA	20140827_BoSo_Bsubtilis_Phospho_LysC_Test_1to2_5bead_02	BS	1043.51	2	1043.01	2084	72238.7	-0.30293	-0.00031596	1.31	0.0013664	1.0071	0.0010504	1043.51	NA	NA	120.84	0.3465	120.84	120.61	120.96	0	NA	NA	NA
ETLDTMWQVITENK	14	1	Oxidation (M)	_ETLDTM(ox)WQVITENK_		ETLDTM(1)WQVITENK			ETLDTM(53.14)WQVITENK		0	0	1	0	0	0	0	seq_135357	seq_135357	seq_135357			MSMS	2	20120602_VR_Bsu_TripleSILAC_WTPrkCPrpC_OG_F02	VR	866.43	2	862.414	1722.81	NA	NA	NA	NA	NA	NA	NA	NA	NA	NA	45.065	1	45.065	44.565	45.565	0	NA	NA	NA
ETLDTMWQVITENK	14	1	Unmodified	_ETLDTMWQVITENK_							0	0	0	0	0	0	0	seq_135357	seq_135357	seq_135357			MULTI-MSMS	NA	20120903_VR_Bsu_TripleSILAC_WTPrkCPrpCRep1_OG_F02	VR	854.93	2	854.417	1706.82	81520.2	2.5475	0.0021766	-0.31427	-0.00026851	2.2332	0.0019081	854.417	856.429	858.423	60.041	2.8691	60.041	59.826	62.695	-3.8147e-06	NA	NA	NA
EVDYCTCEVSK	11	1	Unmodified	_EVDYCTCEVSK_							0	0	0	0	0	0	0	seq_231565	seq_231565	seq_231565			ISO-MSMS	0	01072012_BoSo_BSubtilis_SUPER_SILAC_InGel_Lag_Slice10	BS	695.29	2	695.287	1388.56	NA	NA	NA	-0.33252	-0.0002312	NA	NA	NA	NA	NA	41.9	0.31511	41.9	41.682	41.998	0	NA	NA	NA
EVFLTMQK	8	1	Oxidation (M)	_EVFLTM(ox)QK_		EVFLTM(1)QK			EVFLTM(80.44)QK		0	0	1	0	0	0	0	seq_251313	seq_251313	seq_251313			ISO-MSMS	2	01072012_BoSo_BSubtilis_SUPER_SILAC_InGel_SecondTrans_Slice01	BS	510.27	2	506.263	1010.51	NA	NA	NA	2.4125	0.0012214	NA	NA	NA	NA	NA	44.967	0.41667	44.967	44.772	45.189	0	NA	NA	NA
EVFMMLNGERIISK	14	1	Oxidation (M)	_EVFM(ox)MLNGERIISK_		EVFM(0.5)M(0.5)LNGERIISK			EVFM(0)M(0)LNGERIISK		0	0	1	0	0	1	1	seq_9198	seq_9198	seq_9198			ISO-MSMS	2	01072012_BoSo_BSubtilis_SUPER_SILAC_InGel_LS_Slice04	BS	564.63	3	561.625	1681.85	NA	NA	NA	2.0723	0.0011639	NA	NA	NA	NA	NA	91.958	0.75546	91.958	91.427	92.182	7.6294e-06	NA	NA	NA
EVFMMLNGERIISK	14	1	Unmodified	_EVFMMLNGERIISK_							0	0	0	0	0	1	1	seq_9198	seq_9198	seq_9198			MULTI-MSMS	NA	20120902_VR_Bsu_TripleSILAC_WTPrkCPrpCRep1_GeLC_F07	VR	558.97	3	556.293	1665.86	102844	3.0439	0.0016933	0.10829	6.024e-05	3.1522	0.0017535	556.294	557.634	558.965	47.237	0.59318	47.237	46.966	47.559	0	NA	NA	NA
EVFMMLNGERIISK	14	1	Unmodified	_EVFMMLNGERIISK_							0	0	0	0	0	1	1	seq_9198	seq_9198	seq_9198			MULTI-MSMS	NA	20130127_VR_Bsu_TripleSILAC_WTPrkCPrpCReplicate2_GeLC_F06	VR	837.94	2	833.936	1665.86	84137.2	0.50624	0.00042217	-0.90744	-0.00075675	-0.4012	-0.00033458	833.936	836.45	837.943	47	0.47663	47	46.834	47.311	0	NA	NA	NA
EVFMMLNGERIISK	14	1	Unmodified	_EVFMMLNGERIISK_							0	0	0	0	0	1	1	seq_9198	seq_9198	seq_9198			MULTI-MSMS	NA	20130710_VR_Bsu_pWTPtkAPtpZreplicate4_TiO2_incl_list_S05	VR	558.96	3	556.293	1665.86	56668.4	-0.19421	-0.00010804	-0.90147	-0.00050148	-1.0957	-0.00060952	556.293	557.969	558.964	51.071	0.73842	51.071	50.57	51.308	0	NA	NA	NA
EVFMMLNGERIISK	14	1	Unmodified	_EVFMMLNGERIISK_							0	0	0	0	0	1	1	seq_9198	seq_9198	seq_9198			ISO-MSMS	2	20130820_VR_Bsu_DoubleSILAC_YabTWTReplicate1_GeLC_F14	VR	837.94	2	833.936	1665.86	NA	NA	NA	-0.57609	-0.00048043	NA	NA	NA	NA	NA	47.374	0.34036	47.374	47.164	47.504	0	NA	NA	NA
EVFMMLNGERIISK	14	1	Unmodified	_EVFMMLNGERIISK_							0	0	0	0	0	1	1	seq_9198	seq_9198	seq_9198			MULTI-MSMS	NA	20130822_BoSo_Bsub_LysC_Offgel_Growthcurve_BR1_01	BS	558.96	3	556.293	1665.86	101449	0.62647	0.0003485	-0.58284	-0.00032423	0.043623	2.4267e-05	556.293	557.635	558.964	51.678	0.61108	51.678	51.321	51.932	0	NA	NA	NA
EVFMMLNGERIISK	14	1	Unmodified	_EVFMMLNGERIISK_							0	0	0	0	0	1	1	seq_9198	seq_9198	seq_9198			MULTI-MSMS	NA	20130822_BoSo_Bsub_LysC_Offgel_Growthcurve_BR1_02	BS	837.94	2	833.936	1665.86	85711.6	-0.29489	-0.00024592	-1.3108	-0.0010931	-1.6057	-0.0013391	834.436	835.948	837.942	50.975	0.26326	50.975	50.821	51.084	3.8147e-06	NA	NA	NA
EVIQMGYESMLADIK	15	1	Unmodified	_EVIQMGYESMLADIK_							0	0	0	0	0	0	0	seq_217186	seq_217186	seq_217186			ISO-MSMS	2	20121222_BoSo_Bsubtilis_SuperSilac_EtOH_Rep2_GelC_CID_LysC_10mins_01	BS	868.43	2	863.923	1725.83	NA	NA	NA	-0.068545	-5.9218e-05	NA	NA	NA	NA	NA	53.572	0.32502	53.572	53.398	53.723	0	NA	NA	NA
EVQRMYAIIK	10	1	Oxidation (M)	_EVQRM(ox)YAIIK_		EVQRM(1)YAIIK			EVQRM(58.25)YAIIK		0	0	1	0	0	1	1	seq_140367	seq_140367	seq_140367			ISO-MSMS	0	01072012_BoSo_BSubtilis_SUPER_SILAC_InGel_LS_Slice10	BS	633.85	2	633.847	1265.68	NA	NA	NA	-1.6984	-0.0010765	NA	NA	NA	NA	NA	85.303	0.8075	85.303	84.878	85.685	0	NA	NA	NA
EVQRMYAIIK	10	1	Oxidation (M)	_EVQRM(ox)YAIIK_		EVQRM(1)YAIIK			EVQRM(62.46)YAIIK		0	0	1	0	0	1	1	seq_140367	seq_140367	seq_140367			ISO-MSMS	0	20121222_BoSo_Bsubtilis_SuperSilac_EtOH_Rep2_GelC_CID_LysC_10mins_06	BS	633.85	2	633.847	1265.68	NA	NA	NA	-2.8247	-0.0017904	NA	NA	NA	NA	NA	78.722	0.97238	78.722	78.388	79.36	0	NA	NA	NA
EVSGGMENQEVVLSIDAIQEPEQIK	25	1	Oxidation (M)	_EVSGGM(ox)ENQEVVLSIDAIQEPEQIK_		EVSGGM(1)ENQEVVLSIDAIQEPEQIK			EVSGGM(90.48)ENQEVVLSIDAIQEPEQIK		0	0	1	0	0	0	0	seq_53943	seq_53943	seq_53943			MULTI-MSMS	NA	20120104_VR_TripleSILAC_pL2ESLS_F2	VR	923.13	3	920.12	2757.34	43773.4	1.5521	0.0014281	0.060988	5.6117e-05	1.6131	0.0014842	920.454	921.796	923.126	107.02	1.0707	107.02	106.68	107.75	0	NA	NA	NA
EVSGGMENQEVVLSIDAIQEPEQIK	25	1	Oxidation (M)	_EVSGGM(ox)ENQEVVLSIDAIQEPEQIK_		EVSGGM(1)ENQEVVLSIDAIQEPEQIK			EVSGGM(126.9)ENQEVVLSIDAIQEPEQIK		0	0	1	0	0	0	0	seq_53943	seq_53943	seq_53943			MULTI-MSMS	NA	20120223_BoSo_Bsubtilis_Ingel_NewBuffer_06	BS	920.46	3	920.12	2757.34	80140.8	0.2355	0.00021669	-0.64939	-0.00059752	-0.41389	-0.00038083	920.454	NA	NA	65.571	0.68022	65.571	65.248	65.928	0	NA	NA	NA
EVSGGMENQEVVLSIDAIQEPEQIK	25	1	Oxidation (M)	_EVSGGM(ox)ENQEVVLSIDAIQEPEQIK_		EVSGGM(1)ENQEVVLSIDAIQEPEQIK			EVSGGM(46.22)ENQEVVLSIDAIQEPEQIK		0	0	1	0	0	0	0	seq_53943	seq_53943	seq_53943			ISO-MSMS	2	20120407_BoSo_LysC_Bsubtilis_SuperSilac_Lag_GelC_Slice14	BS	923.13	3	920.12	2757.34	NA	NA	NA	-0.77647	-0.00071444	NA	NA	NA	NA	NA	71.752	0.47847	71.752	71.517	71.996	0	NA	NA	NA
EVSGGMENQEVVLSIDAIQEPEQIK	25	1	Oxidation (M)	_EVSGGM(ox)ENQEVVLSIDAIQEPEQIK_		EVSGGM(1)ENQEVVLSIDAIQEPEQIK			EVSGGM(59.54)ENQEVVLSIDAIQEPEQIK		0	0	1	0	0	0	0	seq_53943	seq_53943	seq_53943			ISO-MSMS	0	20120407_BoSo_LysC_Bsubtilis_SuperSilac_Lag_GelC_Slice14	BS	920.45	3	920.12	2757.34	NA	NA	NA	-1.0701	-0.00098458	NA	NA	NA	NA	NA	71.791	0.63489	71.791	71.517	72.152	0	NA	NA	NA
EVSGGMENQEVVLSIDAIQEPEQIK	25	1	Oxidation (M)	_EVSGGM(ox)ENQEVVLSIDAIQEPEQIK_		EVSGGM(1)ENQEVVLSIDAIQEPEQIK			EVSGGM(88.24)ENQEVVLSIDAIQEPEQIK		0	0	1	0	0	0	0	seq_53943	seq_53943	seq_53943			ISO-MSMS	0	20120407_BoSo_LysC_Bsubtilis_SuperSilac_secondtrans_GelC_Slice15	BS	920.46	3	920.12	2757.34	NA	NA	NA	-1.5003	-0.0013805	NA	NA	NA	NA	NA	71.896	0.72527	71.896	71.599	72.324	0	NA	NA	NA
EVSGGMENQEVVLSIDAIQEPEQIK	25	1	Oxidation (M)	_EVSGGM(ox)ENQEVVLSIDAIQEPEQIK_		EVSGGM(1)ENQEVVLSIDAIQEPEQIK			EVSGGM(85.39)ENQEVVLSIDAIQEPEQIK		0	0	1	0	0	0	0	seq_53943	seq_53943	seq_53943			ISO-MSMS	2	20120407_BoSo_LysC_Bsubtilis_SuperSilac_secondtrans_GelC_Slice15	BS	923.13	3	920.12	2757.34	NA	NA	NA	0.16574	0.0001525	NA	NA	NA	NA	NA	71.906	0.51731	71.906	71.65	72.168	0	NA	NA	NA
EVSGGMENQEVVLSIDAIQEPEQIK	25	1	Oxidation (M)	_EVSGGM(ox)ENQEVVLSIDAIQEPEQIK_		EVSGGM(1)ENQEVVLSIDAIQEPEQIK			EVSGGM(56.34)ENQEVVLSIDAIQEPEQIK		0	0	1	0	0	0	0	seq_53943	seq_53943	seq_53943			ISO-MSMS	0	20120413_BoSo_LysC_Bsubtilis_SuperSilac_ES_GelC_Slice15	BS	920.46	3	920.12	2757.34	NA	NA	NA	-1.304	-0.0011998	NA	NA	NA	NA	NA	70.523	0.50514	70.523	70.312	70.817	0	NA	NA	NA
EVSGGMENQEVVLSIDAIQEPEQIK	25	1	Oxidation (M)	_EVSGGM(ox)ENQEVVLSIDAIQEPEQIK_		EVSGGM(1)ENQEVVLSIDAIQEPEQIK			EVSGGM(113.59)ENQEVVLSIDAIQEPEQIK		0	0	1	0	0	0	0	seq_53943	seq_53943	seq_53943			ISO-MSMS	0	20120413_BoSo_LysC_Bsubtilis_SuperSilac_LS_GelC_Slice14	BS	920.45	3	920.12	2757.34	NA	NA	NA	-1.3481	-0.0012404	NA	NA	NA	NA	NA	70.834	0.79366	70.834	70.543	71.337	0	NA	NA	NA
EVSGGMENQEVVLSIDAIQEPEQIK	25	1	Oxidation (M)	_EVSGGM(ox)ENQEVVLSIDAIQEPEQIK_		EVSGGM(1)ENQEVVLSIDAIQEPEQIK			EVSGGM(128.8)ENQEVVLSIDAIQEPEQIK		0	0	1	0	0	0	0	seq_53943	seq_53943	seq_53943			MULTI-MSMS	NA	20120416_VR_Bsu_TripleSILAC_L2ESLSrep_GeLC_F15	VR	920.46	3	920.12	2757.34	77088.6	1.4289	0.0013147	-0.93213	-0.00085767	0.49673	0.00045706	920.453	921.459	923.459	71.818	1.1728	71.818	71.345	72.518	0	NA	NA	NA
EVSGGMENQEVVLSIDAIQEPEQIK	25	1	Oxidation (M)	_EVSGGM(ox)ENQEVVLSIDAIQEPEQIK_		EVSGGM(1)ENQEVVLSIDAIQEPEQIK			EVSGGM(127.9)ENQEVVLSIDAIQEPEQIK		0	0	1	0	0	0	0	seq_53943	seq_53943	seq_53943			MULTI-MSMS	NA	20120513_VR_Bsu_TripleSILACrep1_T1L1T2_GeLC_F15	VR	923.13	3	920.12	2757.34	78470	2.3427	0.0021556	-0.10128	-9.3188e-05	2.2414	0.0020624	920.455	921.796	923.125	71.464	0.63679	71.464	71.147	71.784	0	NA	NA	NA
EVSGGMENQEVVLSIDAIQEPEQIK	25	1	Oxidation (M)	_EVSGGM(ox)ENQEVVLSIDAIQEPEQIK_		EVSGGM(1)ENQEVVLSIDAIQEPEQIK			EVSGGM(50.24)ENQEVVLSIDAIQEPEQIK		0	0	1	0	0	0	0	seq_53943	seq_53943	seq_53943			MULTI-MSMS	NA	20120609_VR_Bsu_TripleSILAC_WTPrkCPrpCrep_GeLC_F15	VR	923.46	3	920.12	2757.34	79094.5	3.0574	0.0028132	-0.94652	-0.00087091	2.1109	0.0019422	920.453	921.795	923.46	69.885	0.66331	69.885	69.661	70.324	-7.6294e-06	NA	NA	NA
EVSGGMENQEVVLSIDAIQEPEQIK	25	1	Oxidation (M)	_EVSGGM(ox)ENQEVVLSIDAIQEPEQIK_		EVSGGM(1)ENQEVVLSIDAIQEPEQIK			EVSGGM(111.44)ENQEVVLSIDAIQEPEQIK		0	0	1	0	0	0	0	seq_53943	seq_53943	seq_53943			ISO-MSMS	0	20121222_BoSo_Bsubtilis_SuperSilac_EtOH_Rep2_GelC_CID_LysC_10mins_11	BS	920.46	3	920.12	2757.34	NA	NA	NA	0.16065	0.00014782	NA	NA	NA	NA	NA	72.225	0.78345	72.225	71.928	72.711	0	NA	NA	NA
EVSGGMENQEVVLSIDAIQEPEQIK	25	1	Oxidation (M)	_EVSGGM(ox)ENQEVVLSIDAIQEPEQIK_		EVSGGM(1)ENQEVVLSIDAIQEPEQIK			EVSGGM(95.51)ENQEVVLSIDAIQEPEQIK		0	0	1	0	0	0	0	seq_53943	seq_53943	seq_53943			ISO-MSMS	2	20121222_BoSo_Bsubtilis_SuperSilac_EtOH_Rep2_GelC_CID_LysC_10mins_11	BS	923.46	3	920.12	2757.34	NA	NA	NA	0.2035	0.00018724	NA	NA	NA	NA	NA	72.216	0.92855	72.216	71.783	72.711	0	NA	NA	NA
EVSGGMENQEVVLSIDAIQEPEQIK	25	1	Oxidation (M)	_EVSGGM(ox)ENQEVVLSIDAIQEPEQIK_		EVSGGM(1)ENQEVVLSIDAIQEPEQIK			EVSGGM(96.78)ENQEVVLSIDAIQEPEQIK		0	0	1	0	0	0	0	seq_53943	seq_53943	seq_53943			ISO-MSMS	2	20121222_BoSo_Bsubtilis_SuperSilac_EtOH_Rep2_GelC_CID_LysC_Prestress_11	BS	923.13	3	920.12	2757.34	NA	NA	NA	0.055963	5.1493e-05	NA	NA	NA	NA	NA	72.047	0.93803	72.047	71.628	72.566	0	NA	NA	NA
EVSGGMENQEVVLSIDAIQEPEQIK	25	1	Oxidation (M)	_EVSGGM(ox)ENQEVVLSIDAIQEPEQIK_		EVSGGM(1)ENQEVVLSIDAIQEPEQIK			EVSGGM(78.35)ENQEVVLSIDAIQEPEQIK		0	0	1	0	0	0	0	seq_53943	seq_53943	seq_53943			ISO-MSMS	0	20121222_BoSo_Bsubtilis_SuperSilac_EtOH_Rep2_GelC_CID_LysC_Prestress_11	BS	920.46	3	920.12	2757.34	NA	NA	NA	0.15921	0.00014649	NA	NA	NA	NA	NA	72.012	0.59252	72.012	71.826	72.419	0	NA	NA	NA
EVSGGMENQEVVLSIDAIQEPEQIK	25	1	Oxidation (M)	_EVSGGM(ox)ENQEVVLSIDAIQEPEQIK_		EVSGGM(1)ENQEVVLSIDAIQEPEQIK			EVSGGM(103.25)ENQEVVLSIDAIQEPEQIK		0	0	1	0	0	0	0	seq_53943	seq_53943	seq_53943			ISO-MSMS	2	20130104_BoSo_Bsubtilis_SuperSilac_Rep2_GelC_CID_LysC_2hrs_11	BS	923.13	3	920.12	2757.34	NA	NA	NA	0.21	0.00019323	NA	NA	NA	NA	NA	68.193	0.77972	68.193	67.94	68.72	0	NA	NA	NA
EVSGGMENQEVVLSIDAIQEPEQIK	25	1	Oxidation (M)	_EVSGGM(ox)ENQEVVLSIDAIQEPEQIK_		EVSGGM(1)ENQEVVLSIDAIQEPEQIK			EVSGGM(45.68)ENQEVVLSIDAIQEPEQIK		0	0	1	0	0	0	0	seq_53943	seq_53943	seq_53943			ISO-MSMS	0	20130222_AC_Bsu_LB_M9_OG_BR2_01	AC	920.46	3	920.12	2757.34	NA	NA	NA	-1.1418	-0.0010506	NA	NA	NA	NA	NA	68.986	0.8439	68.986	68.837	69.681	0	NA	NA	NA
EVSGGMENQEVVLSIDAIQEPEQIK	25	1	Oxidation (M)	_EVSGGM(ox)ENQEVVLSIDAIQEPEQIK_		EVSGGM(1)ENQEVVLSIDAIQEPEQIK			EVSGGM(76.89)ENQEVVLSIDAIQEPEQIK		0	0	1	0	0	0	0	seq_53943	seq_53943	seq_53943			ISO-MSMS	2	20130820_VR_Bsu_DoubleSILAC_YabTWTReplicate1_GeLC_F15	VR	923.13	3	920.12	2757.34	NA	NA	NA	-0.35978	-0.00033104	NA	NA	NA	NA	NA	72.317	0.78915	72.317	72.021	72.81	0	NA	NA	NA
EVSYMLRLDLQFFASK	16	1	Acetyl (Protein N-term)	_(ac)EVSYMLRLDLQFFASK_							0	1	0	0	0	1	1	seq_225760	seq_225760	seq_225760			MULTI-MSMS	NA	20130830_BoSo_Bsubtilis_LysC_Offgel_Glu_Succ_BR1_05	BS	666.68	3	663.677	1988.01	95088.1	0.39345	0.00026113	-0.67731	-0.00044951	-0.28385	-0.00018839	664.011	666.682	NA	79.234	0.70915	79.234	78.91	79.619	0	NA	NA	NA
EVYVGRK	7	1	Unmodified	_EVYVGRK_							0	0	0	0	0	1	1	seq_103133	seq_103133	seq_103133			MSMS	1	20141220_VR_Bsu_TripleSILAC_WTyabTybdM_rep4_GeLC_F12	VR	427.76	2	425.743	849.471	NA	NA	NA	NA	NA	NA	NA	NA	NA	NA	29.188	1	29.188	28.688	29.688	0	NA	NA	NA
EWRDRIMTK	9	1	Unmodified	_EWRDRIMTK_							0	0	0	0	0	2	2	seq_42614	seq_42614	seq_42614			ISO-MSMS	0	20120523_VR_Bsu_TripleSILACrep1_L2ESLS_GeLC_F11	VR	617.82	2	617.822	1233.63	NA	NA	NA	-1.7067	-0.0010544	NA	NA	NA	NA	NA	29.628	0.75971	29.628	29.152	29.912	1.9073e-06	NA	NA	NA
EWRDRIMTK	9	1	Unmodified	_EWRDRIMTK_							0	0	0	0	0	2	2	seq_42614	seq_42614	seq_42614			MULTI-MSMS	NA	20150215_VR_Bsu_TripleSILAC_WTptkAptpZ_pTyr_enrichment	VR	413.56	3	412.217	1233.63	117571	2.3889	0.00098473	0.2646	0.00010907	2.6535	0.0010938	412.217	413.559	414.888	88.282	2.5633	88.282	87.314	89.877	0	NA	NA	NA
EWVSQPIK	8	1	Unmodified	_EWVSQPIK_							0	0	0	0	0	0	0	seq_251798	seq_251798	seq_251798			MULTI-MSMS	NA	20121205_VR_Bsu_TripleSILAC_WTPtkAPtpZReplicate3_GeLC_F03	VR	495.78	2	493.769	985.523	105481	1.2934	0.00063865	1.2886	0.00063629	2.5821	0.0012749	493.769	495.782	497.776	41.11	0.47602	41.11	40.804	41.28	3.8147e-06	NA	NA	NA
EYGTTTGRPR	10	0	Unmodified	_EYGTTTGRPR_							0	0	0	0	0	1	1	seq_128073	seq_128073	seq_128073			MULTI-MSMS	NA	20130406_BoSo_IsraelCollab_Proteome_trypsin_10min_02	BS	569.29	2	569.286	1136.56	57321.3	0.041396	2.3566e-05	0.015649	8.9087e-06	0.057045	3.2475e-05	569.286	NA	NA	20.739	0.5915	20.739	20.338	20.93	0	NA	NA	NA
[truncated: 3,990 more rows]
[truncated: 43 more columns]

## Sheet: Sheet2
Proteins	novel_peptide_count	novel_Sequence	novel_min_PEP	novel_sum_MSMS_Count	novel_max_Score	novel_sum_Intensity	all_peptide_count	all_Sequence	all_min_PEP	all_sum_MSMS_Count	all_max_Score	all_sum_Intensity	group	Database	Pep_Novelty_Reason	OnlyIdBySite_Filter	PEP_Filter	ORF_Novelty_Reason	Five_neighbour_(+/-3bp)	Three_neighbour_(+/-3bp)	UniProtKB	OperonID	rbs_position	RBS_fits_PeptideId	nucl_length	aa_length	Chromosome	start	end	strand
[truncated: 90 more rows]

[truncated: 1 more sheets: Sheet3]
