# Supplementary material for: In-depth analysis of Bacillus subtilis proteome identifies new ORFs and traces the evolutionary history of modified proteins
Source: Sci Rep. 2018 Nov 22;8:17246. doi: 10.1038/s41598-018-35589-9 (PMC6250715; doi:10.1038/s41598-018-35589-9)
Supplement: Supplementary file 4 — Supplementary Data S3 [file 41598_2018_35589_MOESM4_ESM.zip]

Archive with 5 entries (4 files):
- Supplementary Data S3/
- Supplementary Data S3/a) seq_49263.dna
- Supplementary Data S3/b) seq_51322.dna
- Supplementary Data S3/c) seq_145510.dna
- Supplementary Data S3/d) seq_154909.dna
